# Supplementary material for: Fine-Scale Mapping of the Nasonia Genome to Chromosomes Using a High-Density Genotyping Microarray
Source: G3 (Bethesda). 2013 Feb 1;3(2):205–15. doi: 10.1534/g3.112.004739 (PMC3564981; doi:10.1534/g3.112.004739)
Supplement: Supporting Information [file supp_3.2.205_FileS2.zip]

Archive with 34 entries (29 files):
- nasoniaGenotyper_v0.94/
- nasoniaGenotyper_v0.94/.DS_Store
- __MACOSX/
- __MACOSX/nasoniaGenotyper_v0.94/
- __MACOSX/nasoniaGenotyper_v0.94/._.DS_Store
- nasoniaGenotyper_v0.94/arrayLib/
- nasoniaGenotyper_v0.94/arrayLib/.DS_Store
- __MACOSX/nasoniaGenotyper_v0.94/arrayLib/
- __MACOSX/nasoniaGenotyper_v0.94/arrayLib/._.DS_Store
- nasoniaGenotyper_v0.94/arrayLib/array_controls_nvng_0sd_120811.info
- nasoniaGenotyper_v0.94/arrayLib/array_controls_nvnl_0sd_120811.info
- nasoniaGenotyper_v0.94/arrayLib/array_controls_nvno_0sd_120811.info
- nasoniaGenotyper_v0.94/arrayLib/arrayPropV.pl
- __MACOSX/nasoniaGenotyper_v0.94/arrayLib/._arrayPropV.pl
- nasoniaGenotyper_v0.94/arrayLib/Desjardins_markers_120811.txt
- __MACOSX/nasoniaGenotyper_v0.94/arrayLib/._Desjardins_markers_120811.txt
- nasoniaGenotyper_v0.94/arrayLib/genotypeCallerV.pl
- __MACOSX/nasoniaGenotyper_v0.94/arrayLib/._genotypeCallerV.pl
- nasoniaGenotyper_v0.94/arrayLib/genotypes2map.pl
- __MACOSX/nasoniaGenotyper_v0.94/arrayLib/._genotypes2map.pl
- nasoniaGenotyper_v0.94/arrayLib/indel_oligo.info
- nasoniaGenotyper_v0.94/arrayLib/oligo2scaff.link
- nasoniaGenotyper_v0.94/arrayLib/processRawArrayII.pl
- __MACOSX/nasoniaGenotyper_v0.94/arrayLib/._processRawArrayII.pl
- nasoniaGenotyper_v0.94/arrayLib/smoothGenotypesIII.pl
- __MACOSX/nasoniaGenotyper_v0.94/arrayLib/._smoothGenotypesIII.pl
- nasoniaGenotyper_v0.94/callNasoniaGenotypes.pl
- __MACOSX/nasoniaGenotyper_v0.94/._callNasoniaGenotypes.pl
- nasoniaGenotyper_v0.94/callNasoniaProportions.pl
- __MACOSX/nasoniaGenotyper_v0.94/._callNasoniaProportions.pl
- nasoniaGenotyper_v0.94/nasoniaGenotyper_v0.94.pdf
- __MACOSX/nasoniaGenotyper_v0.94/._nasoniaGenotyper_v0.94.pdf
- nasoniaGenotyper_v0.94/processNasoniaArray.pl
- __MACOSX/nasoniaGenotyper_v0.94/._processNasoniaArray.pl
