# Supplementary material for: Fine-Scale Mapping of the Nasonia Genome to Chromosomes Using a High-Density Genotyping Microarray
Source: G3 (Bethesda). 2013 Feb 1;3(2):205–15. doi: 10.1534/g3.112.004739 (PMC3564981; doi:10.1534/g3.112.004739)
Supplement: Supporting Information [file supp_3.2.205_FileS2.zip › nasoniaGenotyper_v0.94/arrayLib/array_controls_nvng_0sd_120811.info]

Locus	NV mean	NV med	NV var	NV SD	NG mean	NG med	NG var	NG SD
NV_Contig1_8222_8301_6_6	0.4712	0.4632	0.0120	0.1097	-0.1404	-0.1367	0.0045	0.0668	0.5999	Good
NV_Contig4_3506_3585_5_2	0.4600	0.4409	0.0193	0.1390	-0.4627	-0.4775	0.0025	0.0503	0.9184	Good
NV_Contig4_377_456_6_7	0.4651	0.4445	0.0227	0.1508	-0.4375	-0.4120	0.0080	0.0894	0.8565	Good
NV_Contig5_10504_10583_5_2	0.4196	0.3777	0.0098	0.0992	-0.2779	-0.2327	0.0146	0.1210	0.6104	Good
NV_Contig5_13192_13271_6_2	0.4716	0.3478	0.0494	0.2224	-0.2181	-0.2057	0.0119	0.1090	0.5535	Good
NV_Contig5_15079_15158_5_2	0.4800	0.4612	0.0143	0.1195	-0.1071	-0.0301	0.0509	0.2255	0.4913	Good
NV_Contig5_8760_8839_7_3	0.6150	0.6496	0.0108	0.1039	-0.6726	-0.6407	0.0142	0.1190	1.2903	Good
NV_Contig5_9996_10075_4_3	0.2526	0.2291	0.0051	0.0712	-0.1192	-0.1435	0.0247	0.1573	0.3726	Good
NV_Contig6_10084_10163_6_2	0.7026	0.7133	0.0092	0.0958	-0.5545	-0.5664	0.0042	0.0651	1.2797	Good
NV_Contig6_21999_22078_3_3	0.1056	0.0838	0.0149	0.1220	0.0160	0.0106	0.0015	0.0384	0.0732	Good
NV_Contig6_1470_1549_7_9	0.6643	0.6875	0.0072	0.0847	-0.5435	-0.5290	0.0105	0.1026	1.2165	Good
NV_Contig7_486_565_7_2	0.1070	0.0746	0.0184	0.1355	-0.2926	-0.3171	0.0052	0.0720	0.3917	Good
NV_Contig7_25900_25979_5_2	0.4904	0.4510	0.0164	0.1279	-0.2875	-0.2883	0.0025	0.0502	0.7393	Good
NV_Contig10_7908_7987_6_2	0.4081	0.3506	0.0263	0.1623	-0.5282	-0.5358	0.0053	0.0727	0.8864	Good
NV_Contig10_8594_8673_4_2	0.3627	0.4094	0.0130	0.1142	-0.3239	-0.3348	0.0025	0.0495	0.7442	Good
NV_Contig10_55057_55136_15_2	0.2766	0.2704	0.0120	0.1095	-0.4106	-0.3816	0.0285	0.1688	0.652	Good
NV_Contig10_12928_13007_7_3	0.5640	0.5862	0.0158	0.1255	-0.5920	-0.6081	0.0037	0.0605	1.1943	Good
NV_Contig10_42280_42359_6_3	0.4536	0.4806	0.0098	0.0992	-0.1804	-0.2028	0.0116	0.1078	0.6834	Good
NV_Contig10_54857_54936_6_5	0.1491	0.2267	0.0549	0.2344	-0.2994	-0.3243	0.0082	0.0908	0.551	Good
NV_Contig10_21734_21813_4_7	0.1719	0.1422	0.0034	0.0581	-0.1576	-0.1837	0.0031	0.0558	0.3259	Good
NV_Contig11_17595_17674_8_2	0.3812	0.3783	0.0046	0.0676	-0.2600	-0.2660	0.0012	0.0351	0.6443	Good
NV_Contig11_17993_18072_7_2	0.2697	0.2426	0.0172	0.1312	-0.2249	-0.2281	0.0036	0.0600	0.4707	Good
NV_Contig11_12971_13050_5_3	0.2538	0.2508	0.0090	0.0948	-0.1955	-0.2422	0.0122	0.1106	0.493	Good
NV_Contig11_13581_13660_6_3	0.1222	0.1514	0.0045	0.0668	-0.2965	-0.2896	0.0065	0.0806	0.441	Good
NV_Contig11_25175_25254_4_3	0.1181	0.1711	0.0318	0.1783	-0.4045	-0.4055	0.0074	0.0860	0.5766	Good
NV_Contig11_29977_30056_6_3	0.3930	0.3444	0.0344	0.1854	-0.2910	-0.2586	0.0099	0.0996	0.603	Good
NV_Contig11_39760_39839_11_5	0.5247	0.5343	0.0152	0.1234	-0.4551	-0.4141	0.0053	0.0730	0.9484	Good
NV_Contig11_23016_23095_6_9	0.3286	0.1909	0.0854	0.2923	-0.3567	-0.3207	0.0131	0.1145	0.5116	Good
NV_Contig12_8334_8413_8_2	0.2179	0.2212	0.0077	0.0877	-0.1595	-0.1574	0.0020	0.0452	0.3786	Good
NV_Contig12_3360_3439_5_3	0.4907	0.5125	0.0149	0.1221	-0.2963	-0.2696	0.0117	0.1081	0.7821	Good
NV_Contig12_5234_5313_4_3	0.1756	0.1542	0.0275	0.1657	-0.2194	-0.2226	0.0073	0.0853	0.3768	Good
NV_Contig13_2993_3072_6_3	0.6934	0.6802	0.0072	0.0851	-0.4736	-0.4539	0.0153	0.1237	1.1341	Good
NV_Contig16_6459_6538_6_6	0.2091	0.1947	0.0115	0.1072	-0.4285	-0.4175	0.0066	0.0812	0.6122	Good
NV_Contig18_16663_16742_4_3	0.3572	0.4270	0.0248	0.1573	-0.2081	-0.1568	0.0079	0.0892	0.5838	Good
NV_Contig18_27601_27680_6_3	0.1724	0.2237	0.0161	0.1269	-0.5235	-0.5270	0.0005	0.0234	0.7507	Good
NV_Contig20_11464_11543_7_1	0.5617	0.5915	0.0258	0.1606	-0.4283	-0.3310	0.0223	0.1495	0.9225	Good
NV_Contig20_5050_5129_3_3	0.3969	0.3940	0.0048	0.0696	-0.2914	-0.3019	0.0088	0.0936	0.6959	Good
NV_Contig20_15656_15735_9_5	0.1799	0.2155	0.0069	0.0829	-0.1996	-0.2067	0.0026	0.0507	0.4222	Good
NV_Contig21_5980_6059_5_1	0.3560	0.3688	0.0015	0.0392	-0.4735	-0.4625	0.0166	0.1290	0.8313	Good
NV_Contig21_111_190_7_5	0.3269	0.3015	0.0229	0.1514	-0.4284	-0.4676	0.0092	0.0959	0.7691	Good
NV_Contig23_9124_9203_15_1	0.3610	0.3281	0.0102	0.1009	-0.4478	-0.4616	0.0021	0.0461	0.7897	Good
NV_Contig23_9623_9702_8_1	0.6105	0.6167	0.0081	0.0902	-0.3882	-0.3465	0.0124	0.1113	0.9632	Good
NV_Contig23_3168_3247_4_2	0.2043	0.2084	0.0133	0.1151	-0.3015	-0.3121	0.0024	0.0495	0.5205	Good
NV_Contig24_7424_7503_7_9	0.1955	0.2337	0.0301	0.1735	-0.2618	-0.2486	0.0108	0.1040	0.4823	Good
NV_Contig26_5019_5098_5_2	0.0958	0.1367	0.0339	0.1840	-0.2352	-0.2290	0.0102	0.1009	0.3657	Good
NV_Contig27_7913_7992_9_3	0.7534	0.7981	0.0140	0.1181	-0.5759	-0.5001	0.0204	0.1427	1.2982	Good
NV_Contig28_18783_18862_6_2	0.5459	0.5420	0.0180	0.1341	-0.4980	-0.4794	0.0143	0.1195	1.0214	Good
NV_Contig28_42077_42156_6_5	0.3214	0.2704	0.0216	0.1470	-0.3023	-0.2956	0.0042	0.0651	0.566	Good
NV_Contig31_6892_6971_7_3	0.3814	0.3770	0.0048	0.0692	-0.3627	-0.3601	0.0043	0.0656	0.7371	Good
NV_Contig32_94_173_6_2	0.6836	0.6758	0.0047	0.0685	-0.6225	-0.6272	0.0119	0.1092	1.303	Good
NV_Contig32_1048_1127_8_4	0.3515	0.3489	0.0169	0.1298	-0.4226	-0.4239	0.0037	0.0612	0.7728	Good
NV_Contig34_23904_23983_11_1	0.2398	0.2968	0.0144	0.1201	-0.1440	-0.1112	0.0090	0.0950	0.408	Good
NV_Contig34_7256_7335_5_2	0.3342	0.3311	0.0082	0.0905	-0.3121	-0.2435	0.0180	0.1342	0.5746	Good
NV_Contig34_31046_31125_5_2	0.4160	0.4098	0.0159	0.1263	-0.4550	-0.4694	0.0033	0.0575	0.8792	Good
NV_Contig34_34712_34791_6_2	0.3558	0.3636	0.0032	0.0562	-0.2699	-0.2852	0.0112	0.1057	0.6488	Good
NV_Contig34_28325_28404_4_3	0.1889	0.2000	0.0075	0.0864	-0.3543	-0.3628	0.0056	0.0748	0.5628	Good
NV_Contig34_30303_30382_7_3	0.4474	0.4542	0.0078	0.0886	-0.1164	-0.1725	0.0209	0.1445	0.6267	Good
NV_Contig34_37942_38021_6_3	0.3676	0.3183	0.0243	0.1558	-0.3296	-0.3654	0.0067	0.0821	0.6837	Good
NV_Contig34_39051_39130_6_3	0.3297	0.4361	0.0791	0.2813	-0.4049	-0.4907	0.0190	0.1377	0.9268	Good
NV_Contig34_5865_5944_10_5	0.5218	0.5405	0.0276	0.1660	-0.6414	-0.6368	0.0122	0.1104	1.1773	Good
NV_Contig38_32066_32145_4_1	0.5299	0.5526	0.0083	0.0909	-0.3918	-0.3691	0.0071	0.0844	0.9217	Good
NV_Contig38_27031_27110_4_2	0.1455	0.1302	0.0105	0.1026	-0.4072	-0.3791	0.0123	0.1111	0.5093	Good
NV_Contig38_41556_41635_6_2	0.2981	0.2121	0.0269	0.1641	-0.1503	-0.1777	0.0030	0.0551	0.3898	Good
NV_Contig38_56743_56822_8_2	0.4507	0.4608	0.0029	0.0542	-0.5053	-0.4512	0.0145	0.1206	0.912	Good
NV_Contig38_11853_11932_10_3	0.5672	0.5493	0.0043	0.0657	-0.3799	-0.3665	0.0075	0.0868	0.9158	Good
NV_Contig38_30772_30851_12_3	0.7645	0.7835	0.0012	0.0350	-0.6936	-0.6828	0.0360	0.1898	1.4663	Good
NV_Contig38_31101_31180_6_3	0.4506	0.4231	0.0141	0.1185	-0.5246	-0.5297	0.0066	0.0813	0.9528	Good
NV_Contig38_33109_33188_5_4	0.4621	0.4461	0.0240	0.1549	-0.5128	-0.4722	0.0119	0.1089	0.9183	Good
NV_Contig38_42037_42116_6_4	0.3789	0.2971	0.0374	0.1933	-0.3080	-0.3047	0.0077	0.0880	0.6018	Good
NV_Contig38_1211_1290_5_5	0.5570	0.5862	0.0130	0.1141	-0.3906	-0.3735	0.0104	0.1021	0.9597	Good
NV_Contig39_8209_8288_3_2	0.2440	0.2354	0.0178	0.1336	-0.2590	-0.2416	0.0032	0.0567	0.477	Good
NV_Contig39_8535_8614_5_4	0.4613	0.5700	0.0764	0.2764	-0.6581	-0.6049	0.0205	0.1432	1.1749	Good
NV_Contig39_3191_3270_6_5	0.2512	0.2762	0.0107	0.1034	-0.2747	-0.2517	0.0082	0.0906	0.5279	Good
NV_Contig40_4411_4490_9_4	0.2374	0.2203	0.0089	0.0943	-0.3728	-0.3983	0.0076	0.0874	0.6186	Good
NV_Contig43_1191_1270_6_3	0.2707	0.2466	0.0119	0.1091	-0.2310	-0.2176	0.0112	0.1058	0.4642	Good
NV_Contig43_24138_24217_4_3	0.5346	0.5926	0.0467	0.2160	-0.4443	-0.4565	0.0096	0.0979	1.0491	Good
NV_Contig43_20620_20699_4_4	0.2345	0.1142	0.0500	0.2235	-0.4098	-0.3906	0.0028	0.0527	0.5048	Good
NV_Contig43_51909_51988_11_6	0.4572	0.5537	0.0298	0.1725	-0.4728	-0.4760	0.0018	0.0418	1.0297	Good
NV_Contig44_21327_21406_7_1	0.7472	0.7471	0.0051	0.0711	-0.5081	-0.4261	0.0350	0.1871	1.1732	Good
NV_Contig44_30218_30297_4_1	0.2144	0.2014	0.0062	0.0785	-0.1215	-0.1108	0.0058	0.0758	0.3122	Good
NV_Contig44_39632_39711_5_2	0.2980	0.2707	0.0060	0.0771	-0.4324	-0.4509	0.0086	0.0928	0.7216	Good
NV_Contig44_20837_20916_5_3	0.0494	0.1112	0.0328	0.1810	-0.3494	-0.3383	0.0048	0.0690	0.4495	Good
NV_Contig44_15563_15642_5_6	0.3343	0.3487	0.0143	0.1197	-0.3492	-0.3303	0.0061	0.0783	0.679	Good
NV_Contig48_18615_18694_6_4	0.3803	0.4747	0.0728	0.2698	-0.4792	-0.4296	0.0220	0.1482	0.9043	Good
NV_Contig51_7100_7179_4_1	0.3351	0.3221	0.0062	0.0787	-0.2927	-0.3123	0.0077	0.0879	0.6344	Good
NV_Contig55_5900_5979_9_2	0.2230	0.1907	0.0195	0.1396	-0.2288	-0.2455	0.0092	0.0957	0.4362	Good
NV_Contig55_6387_6466_7_3	0.2679	0.2802	0.0120	0.1095	-0.3656	-0.3641	0.0212	0.1457	0.6443	Good
NV_Contig56_11781_11860_4_2	0.4050	0.3775	0.0202	0.1420	-0.2236	-0.3755	0.1771	0.4209	0.753	Good
NV_Contig56_33356_33435_5_5	0.3580	0.3525	0.0130	0.1139	-0.2699	-0.2463	0.0164	0.1281	0.5988	Good
NV_Contig57_5273_5352_5_3	0.1692	0.1577	0.0125	0.1116	-0.4366	-0.4421	0.0082	0.0908	0.5998	Good
NV_Contig57_5512_5591_4_3	0.3696	0.3724	0.0058	0.0760	-0.3539	-0.3747	0.0043	0.0658	0.7471	Good
NV_Contig57_6962_7041_7_4	0.2739	0.2743	0.0091	0.0953	-0.4202	-0.3653	0.0103	0.1013	0.6396	Good
NV_Contig58_32533_32612_11_2	0.4743	0.4652	0.0124	0.1114	-0.4205	-0.4076	0.0038	0.0617	0.8728	Good
NV_Contig58_19830_19909_10_5	0.5605	0.5384	0.0239	0.1547	-0.6644	-0.6691	0.0049	0.0698	1.2075	Good
NV_Contig58_30155_30234_8_5	0.7050	0.7085	0.0029	0.0542	-0.4030	-0.3911	0.0275	0.1659	1.0996	Good
NV_Contig59_4757_4836_4_2	0.3666	0.3579	0.0013	0.0355	-0.4051	-0.4364	0.0029	0.0537	0.7943	Good
NV_Contig59_10259_10338_4_2	0.4045	0.4222	0.0488	0.2209	-0.0722	-0.0874	0.0061	0.0779	0.5096	Good
NV_Contig59_5049_5128_6_3	0.4493	0.4666	0.0107	0.1033	-0.4189	-0.4369	0.0062	0.0786	0.9035	Good
NV_Contig59_7074_7153_6_3	0.3461	0.3520	0.0022	0.0469	-0.2177	-0.2102	0.0016	0.0403	0.5622	Good
NV_Contig59_9080_9159_5_10	0.1725	0.2304	0.0084	0.0918	-0.2024	-0.2152	0.0043	0.0655	0.4456	Good
NV_Contig60_19402_19481_11_2	0.3328	0.3027	0.0192	0.1385	-0.5623	-0.5572	0.0039	0.0622	0.8599	Good
NV_Contig60_42701_42780_15_4	0.4814	0.4858	0.0824	0.2870	-0.8046	-0.7966	0.0021	0.0458	1.2824	Good
NV_Contig61_4919_4998_4_1	0.4785	0.4602	0.0010	0.0320	-0.2022	-0.2073	0.0197	0.1405	0.6675	Good
NV_Contig63_10481_10560_6_2	0.5901	0.6000	0.0091	0.0955	-0.3806	-0.3965	0.0026	0.0506	0.9965	Good
NV_Contig64_1345_1424_6_5	0.3843	0.4292	0.0154	0.1240	-0.1672	-0.1676	0.0011	0.0326	0.5968	Good
NV_Contig65_11984_12063_5_1	0.5617	0.5158	0.0215	0.1466	-0.3420	-0.3151	0.0057	0.0756	0.8309	Good
NV_Contig66_19225_19304_10_1	0.3294	0.3430	0.0074	0.0859	-0.3505	-0.3850	0.0076	0.0873	0.728	Good
NV_Contig66_16207_16286_5_2	0.3222	0.3077	0.0145	0.1205	-0.2780	-0.2609	0.0033	0.0578	0.5686	Good
NV_Contig66_3662_3741_7_3	0.3111	0.3705	0.0205	0.1432	-0.3739	-0.3392	0.0073	0.0855	0.7097	Good
NV_Contig66_7257_7336_6_3	0.1380	0.1372	0.0141	0.1188	-0.0363	-0.0127	0.0081	0.0902	0.1499	Good
NV_Contig66_21010_21089_8_5	0.7579	0.7598	0.0025	0.0499	-0.6810	-0.6646	0.0024	0.0491	1.4244	Good
NV_Contig67_8847_8926_6_2	0.2163	0.2318	0.0170	0.1305	-0.2319	-0.2306	0.0012	0.0344	0.4624	Good
NV_Contig67_9969_10048_4_2	0.0977	0.0053	0.0367	0.1916	-0.2708	-0.2764	0.0066	0.0810	0.2817	Good
NV_Contig67_10149_10228_7_2	0.7255	0.7510	0.0118	0.1088	-0.3692	-0.3325	0.0132	0.1148	1.0835	Good
NV_Contig68_19303_19382_6_1	0.7738	0.7680	0.0070	0.0838	-0.6345	-0.6001	0.0069	0.0830	1.3681	Good
NV_Contig68_16557_16636_7_3	0.3700	0.3197	0.0164	0.1282	-0.3412	-0.3521	0.0076	0.0874	0.6718	Good
NV_Contig68_16751_16830_6_3	0.5825	0.6725	0.0404	0.2010	-0.5732	-0.5759	0.0086	0.0925	1.2484	Good
NV_Contig68_3696_3775_6_4	0.5622	0.6285	0.0425	0.2062	-0.3778	-0.3679	0.0022	0.0470	0.9964	Good
NV_Contig68_8397_8476_5_4	0.3920	0.3633	0.0302	0.1738	-0.4093	-0.4149	0.0049	0.0698	0.7782	Good
NV_Contig68_14472_14551_5_4	0.4125	0.3934	0.0132	0.1148	-0.3063	-0.2907	0.0018	0.0421	0.6841	Good
NV_Contig69_1894_1973_7_7	0.5376	0.5925	0.0176	0.1328	-0.3470	-0.3470	0.0034	0.0584	0.9395	Good
NV_Contig70_17559_17638_4_1	0.2984	0.2452	0.0212	0.1457	-0.3055	-0.2860	0.0027	0.0520	0.5312	Good
NV_Contig70_53917_53996_5_1	0.0715	0.0562	0.0373	0.1932	-0.1733	-0.1607	0.0040	0.0633	0.2169	Good
NV_Contig70_8526_8605_7_2	0.1949	0.2039	0.0019	0.0431	-0.1899	-0.1552	0.0054	0.0733	0.3591	Good
NV_Contig70_11088_11167_7_2	0.3276	0.3021	0.0443	0.2105	-0.5271	-0.5335	0.0111	0.1054	0.8356	Good
NV_Contig70_40603_40682_4_2	0.2437	0.2406	0.0025	0.0501	-0.1754	-0.1843	0.0018	0.0427	0.4249	Good
NV_Contig70_41276_41355_4_2	0.3162	0.3048	0.0082	0.0908	-0.2810	-0.2772	0.0055	0.0740	0.582	Good
NV_Contig70_44640_44719_7_2	0.3821	0.4885	0.0811	0.2848	-0.2417	-0.2043	0.0083	0.0910	0.6928	Good
NV_Contig70_4798_4877_5_3	0.3720	0.3449	0.0516	0.2273	-0.1805	-0.2010	0.0125	0.1117	0.5459	Good
NV_Contig70_38765_38844_5_3	0.3361	0.2836	0.0107	0.1034	-0.2677	-0.2632	0.0076	0.0874	0.5468	Good
NV_Contig70_48156_48235_4_3	0.2872	0.2919	0.0020	0.0445	-0.3766	-0.4062	0.0044	0.0663	0.6981	Good
NV_Contig70_76265_76344_7_3	0.3991	0.3797	0.0039	0.0626	-0.4191	-0.3720	0.0171	0.1307	0.7517	Good
NV_Contig70_8936_9015_6_4	0.1543	0.1086	0.0557	0.2360	-0.1517	-0.1519	0.0056	0.0746	0.2605	Good
NV_Contig70_39638_39717_4_4	0.1506	0.1056	0.0114	0.1066	-0.3793	-0.2912	0.0680	0.2608	0.3968	Good
NV_Contig70_75056_75135_5_4	0.4010	0.3767	0.0100	0.1002	-0.4639	-0.4609	0.0047	0.0688	0.8376	Good
NV_Contig70_37235_37314_6_5	0.7291	0.7644	0.0192	0.1386	-0.6527	-0.6185	0.0300	0.1731	1.3829	Good
NV_Contig71_6944_7023_9_5	0.8115	0.7988	0.0040	0.0636	-0.8430	-0.8406	0.0022	0.0467	1.6394	Good
NV_Contig72_4805_4884_5_1	0.3971	0.3281	0.0366	0.1914	-0.2469	-0.2486	0.0088	0.0940	0.5767	Good
NV_Contig72_5316_5395_4_2	0.1889	0.2442	0.0404	0.2010	-0.5151	-0.5350	0.0041	0.0637	0.7792	Good
NV_Contig72_12496_12575_5_3	0.2522	0.2827	0.0084	0.0914	-0.2311	-0.2285	0.0078	0.0882	0.5112	Good
NV_Contig78_6800_6879_4_1	0.3221	0.3091	0.0177	0.1331	-0.0568	-0.0507	0.0040	0.0635	0.3598	Good
NV_Contig80_12708_12787_8_1	0.6071	0.5490	0.0519	0.2278	-0.5490	-0.5585	0.0292	0.1709	1.1075	Good
NV_Contig80_624_703_8_3	0.3474	0.3658	0.0050	0.0707	-0.1885	-0.1878	0.0102	0.1011	0.5536	Good
NV_Contig80_1388_1467_6_3	0.4267	0.3548	0.0137	0.1169	-0.3403	-0.3627	0.0082	0.0905	0.7175	Good
NV_Contig80_7538_7617_10_7	0.3211	0.3763	0.0154	0.1240	-0.1679	-0.1648	0.0063	0.0793	0.5411	Good
NV_Contig81_12838_12917_5_1	0.3635	0.3939	0.0173	0.1316	-0.4339	-0.4072	0.0028	0.0526	0.8011	Good
NV_Contig81_23955_24034_5_2	0.2110	0.1807	0.0347	0.1863	-0.3988	-0.3637	0.0145	0.1206	0.5444	Good
NV_Contig81_17720_17799_4_5	0.3887	0.3272	0.0408	0.2020	-0.2662	-0.2606	0.0045	0.0670	0.5878	Good
NV_Contig82_5307_5386_7_1	0.3504	0.3652	0.0118	0.1086	-0.3004	-0.3088	0.0039	0.0623	0.674	Good
NV_Contig82_9415_9494_9_1	0.7408	0.7586	0.0062	0.0790	-0.5009	-0.4027	0.0592	0.2434	1.1613	Good
NV_Contig82_30850_30929_6_1	0.5128	0.5092	0.0091	0.0953	-0.6290	-0.6340	0.0066	0.0814	1.1432	Good
NV_Contig82_213_292_6_2	0.2596	0.3263	0.0319	0.1785	-0.5994	-0.5724	0.0081	0.0899	0.8987	Good
NV_Contig82_8644_8723_7_2	0.3530	0.3189	0.0044	0.0665	-0.2335	-0.2253	0.0060	0.0775	0.5442	Good
NV_Contig82_2233_2312_6_4	0.5135	0.6577	0.0693	0.2632	-0.3649	-0.3755	0.0065	0.0805	1.0332	Good
NV_Contig82_5803_5882_11_4	0.5774	0.6186	0.0217	0.1474	-0.5400	-0.5282	0.0035	0.0595	1.1468	Good
NV_Contig82_13329_13408_6_5	0.1353	0.1141	0.0341	0.1846	-0.1607	-0.1489	0.0059	0.0770	0.263	Good
NV_Contig82_14433_14512_6_6	0.3450	0.3587	0.0029	0.0536	-0.2070	-0.2005	0.0071	0.0841	0.5592	Good
NV_Contig82_35641_35720_9_8	0.6993	0.7119	0.0134	0.1157	-0.5454	-0.5109	0.0238	0.1544	1.2228	Good
NV_Contig82_5614_5693_5_10	0.3374	0.3520	0.0034	0.0582	-0.0537	-0.0507	0.0133	0.1153	0.4027	Good
NV_Contig83_2223_2302_4_2	0.0818	0.0869	0.0169	0.1301	-0.2023	-0.1750	0.0148	0.1218	0.2619	Good
NV_Contig84_1188_1267_10_2	0.5273	0.5693	0.0114	0.1069	-0.5990	-0.5869	0.0223	0.1494	1.1562	Good
NV_Contig85_20808_20887_4_3	0.3484	0.3783	0.0099	0.0995	-0.3928	-0.4127	0.0138	0.1175	0.791	Good
NV_Contig85_6438_6517_6_5	0.4324	0.3626	0.0215	0.1465	-0.3794	-0.3698	0.0077	0.0879	0.7324	Good
NV_Contig87_2267_2346_4_2	0.2061	0.2435	0.0884	0.2974	-0.1145	-0.0921	0.0119	0.1090	0.3356	Good
NV_Contig88_10379_10458_5_8	0.4827	0.4627	0.0046	0.0679	-0.4751	-0.4901	0.0060	0.0774	0.9528	Good
NV_Contig101_26904_26983_5_2	0.3172	0.3165	0.0287	0.1694	-0.4358	-0.4525	0.0028	0.0529	0.769	Good
NV_Contig101_6160_6239_6_3	0.7002	0.6842	0.0103	0.1014	-0.5468	-0.5440	0.0138	0.1173	1.2282	Good
NV_Contig101_12518_12597_7_3	0.3222	0.3088	0.0263	0.1621	-0.3032	-0.2941	0.0082	0.0904	0.6029	Good
NV_Contig101_14333_14412_14_3	0.7315	0.6821	0.0234	0.1529	-0.5453	-0.4522	0.0338	0.1840	1.1343	Good
NV_Contig101_27436_27515_7_3	0.3020	0.2959	0.0041	0.0641	-0.3376	-0.3304	0.0093	0.0965	0.6263	Good
NV_Contig101_28375_28454_7_4	-0.0707	-0.0540	0.0549	0.2344	-0.1181	-0.1260	0.0066	0.0815	0.072	Good
NV_Contig101_4962_5041_7_5	0.4429	0.4445	0.0059	0.0768	-0.3429	-0.3432	0.0076	0.0871	0.7877	Good
NV_Contig101_30862_30941_8_7	0.3815	0.3677	0.0539	0.2321	-0.5122	-0.5034	0.0057	0.0754	0.8711	Good
NV_Contig102_13258_13337_5_1	0.3784	0.3708	0.0030	0.0550	-0.3807	-0.3837	0.0018	0.0428	0.7545	Good
NV_Contig102_7700_7779_4_2	0.1517	0.1402	0.0157	0.1253	-0.1802	-0.1765	0.0031	0.0556	0.3167	Good
NV_Contig102_13435_13514_4_2	0.4330	0.4987	0.0241	0.1551	-0.3054	-0.2980	0.0014	0.0379	0.7967	Good
NV_Contig102_17582_17661_11_2	0.7066	0.7510	0.0219	0.1480	-0.7023	-0.6656	0.0173	0.1315	1.4166	Good
NV_Contig102_9974_10053_5_3	0.5061	0.4584	0.0186	0.1365	-0.3711	-0.3928	0.0098	0.0988	0.8512	Good
NV_Contig102_8431_8510_9_5	0.5767	0.7141	0.0588	0.2424	-0.4294	-0.4434	0.0031	0.0553	1.1575	Good
NV_Contig102_11528_11607_5_5	0.2386	0.2576	0.0070	0.0838	-0.1346	-0.1280	0.0047	0.0686	0.3856	Good
NV_Contig103_5067_5146_5_2	0.5348	0.5310	0.0119	0.1093	-0.2947	-0.2996	0.0179	0.1337	0.8306	Good
NV_Contig103_6091_6170_5_3	0.3662	0.3397	0.0167	0.1294	-0.3454	-0.3450	0.0049	0.0702	0.6847	Good
NV_Contig103_8277_8356_7_3	0.2434	0.2105	0.0642	0.2534	-0.2160	-0.1751	0.0096	0.0979	0.3856	Good
NV_Contig104_5208_5287_8_7	0.5242	0.5057	0.0112	0.1057	-0.4638	-0.4644	0.0044	0.0665	0.9701	Good
NV_Contig106_669_748_5_1	0.2119	0.1625	0.0382	0.1955	-0.4218	-0.4568	0.0075	0.0868	0.6193	Good
NV_Contig108_1661_1740_6_2	0.3899	0.3531	0.0111	0.1053	-0.3655	-0.3547	0.0043	0.0659	0.7078	Good
NV_Contig108_8831_8910_5_2	0.4448	0.4653	0.0223	0.1492	-0.5760	-0.6076	0.0026	0.0513	1.0729	Good
NV_Contig108_37228_37307_8_2	0.3887	0.4348	0.0272	0.1649	-0.5278	-0.5009	0.0113	0.1061	0.9357	Good
NV_Contig108_40387_40466_6_2	0.5988	0.6076	0.0123	0.1108	-0.2943	-0.2776	0.0120	0.1096	0.8852	Good
NV_Contig108_1856_1935_7_3	0.5617	0.5649	0.0353	0.1878	-0.3125	-0.3076	0.0107	0.1032	0.8725	Good
NV_Contig108_9163_9242_3_3	0.2865	0.2277	0.0358	0.1893	-0.1063	-0.0792	0.0059	0.0768	0.3069	Good
NV_Contig108_40144_40223_9_3	0.2947	0.3027	0.0098	0.0992	-0.5437	-0.5688	0.0076	0.0873	0.8715	Good
NV_Contig109_7752_7831_7_1	0.6098	0.6387	0.0046	0.0676	-0.4376	-0.4390	0.0103	0.1015	1.0777	Good
NV_Contig109_16253_16332_5_6	0.4702	0.4988	0.0344	0.1855	-0.4422	-0.4362	0.0158	0.1256	0.935	Good
NV_Contig111_20242_20321_4_2	0.5319	0.5520	0.0206	0.1436	-0.4106	-0.4097	0.0006	0.0243	0.9617	Good
NV_Contig113_7141_7220_5_1	0.4362	0.4086	0.0162	0.1272	-0.2227	-0.1738	0.0170	0.1304	0.5824	Good
NV_Contig113_9038_9117_9_1	0.3182	0.3057	0.0143	0.1196	-0.3964	-0.3899	0.0152	0.1231	0.6956	Good
NV_Contig113_1460_1539_6_4	0.3834	0.4398	0.0125	0.1118	-0.4597	-0.4171	0.0072	0.0850	0.8569	Good
NV_Contig115_14095_14174_9_1	0.5557	0.5580	0.0082	0.0905	-0.7010	-0.6790	0.0064	0.0800	1.237	Good
NV_Contig115_10883_10962_8_2	0.2506	0.2019	0.0308	0.1755	-0.3250	-0.3361	0.0060	0.0775	0.538	Good
NV_Contig115_11198_11277_4_3	0.2177	0.2070	0.0011	0.0336	-0.1821	-0.1537	0.0103	0.1014	0.3607	Good
NV_Contig115_10663_10742_6_4	0.4867	0.4859	0.0109	0.1042	-0.3020	-0.3276	0.0097	0.0983	0.8135	Good
NV_Contig115_16252_16331_7_4	0.3032	0.2503	0.0188	0.1370	-0.0257	-0.0210	0.0340	0.1843	0.2713	Good
NV_Contig115_6446_6525_5_5	0.2512	0.2597	0.0054	0.0733	-0.2700	-0.2679	0.0056	0.0749	0.5276	Good
NV_Contig116_16923_17002_6_4	0.4425	0.4380	0.0082	0.0907	-0.3877	-0.3539	0.0138	0.1174	0.7919	Good
NV_Contig123_1610_1689_4_1	0.5966	0.5794	0.0262	0.1619	-0.2710	-0.2853	0.0063	0.0791	0.8647	Good
NV_Contig123_4063_4142_4_2	0.0591	0.0686	0.0102	0.1010	-0.2883	-0.2707	0.0030	0.0549	0.3393	Good
NV_Contig123_5578_5657_14_6	0.1906	0.1018	0.0864	0.2939	-0.1085	-0.0570	0.0218	0.1477	0.1588	Good
NV_Contig128_7073_7152_8_2	0.1269	0.1229	0.0070	0.0835	-0.4123	-0.4149	0.0010	0.0317	0.5378	Good
NV_Contig129_19316_19395_12_1	0.7144	0.6911	0.0035	0.0592	-0.6065	-0.5546	0.0181	0.1347	1.2457	Good
NV_Contig129_12523_12602_5_2	-0.2359	-0.1955	0.0143	0.1196	-0.3054	-0.3030	0.0048	0.0690	0.1075	Good
NV_Contig129_7869_7948_4_3	0.1618	0.1759	0.0138	0.1173	-0.1253	-0.1134	0.0058	0.0759	0.2893	Good
NV_Contig132_7278_7357_5_1	0.4348	0.4694	0.0150	0.1225	-0.1606	-0.1467	0.0081	0.0901	0.6161	Good
NV_Contig133_8833_8912_8_3	0.1419	0.2944	0.2907	0.5392	-0.5729	-0.5743	0.0120	0.1094	0.8687	Good
NV_Contig133_19387_19466_8_3	0.3855	0.3610	0.0046	0.0679	-0.7123	-0.6916	0.0060	0.0776	1.0526	Good
NV_Contig137_17065_17144_3_1	0.3497	0.3240	0.0084	0.0916	-0.2490	-0.2483	0.0073	0.0856	0.5723	Good
NV_Contig137_38837_38916_9_1	0.6728	0.7301	0.0159	0.1263	-0.6851	-0.6528	0.0105	0.1027	1.3829	Good
NV_Contig137_6685_6764_6_2	0.5226	0.5034	0.0076	0.0870	-0.5017	-0.5103	0.0084	0.0915	1.0137	Good
NV_Contig138_530_609_5_4	0.2219	0.2187	0.0066	0.0814	-0.2002	-0.1740	0.0085	0.0920	0.3927	Good
NV_Contig139_18139_18218_5_2	0.2019	0.2350	0.0349	0.1867	-0.1766	-0.1814	0.0055	0.0743	0.4164	Good
NV_Contig139_19677_19756_3_2	0.2001	0.2235	0.0090	0.0946	-0.2700	-0.2614	0.0033	0.0576	0.4849	Good
NV_Contig139_221_300_5_4	0.1363	0.1748	0.0042	0.0648	-0.2589	-0.2617	0.0115	0.1071	0.4365	Good
NV_Contig139_15165_15244_3_4	0.3992	0.4415	0.0087	0.0930	-0.4245	-0.4535	0.0058	0.0765	0.895	Good
NV_Contig140_19938_20017_11_1	0.3728	0.3639	0.0152	0.1234	-0.4084	-0.3835	0.0166	0.1290	0.7474	Good
NV_Contig140_42256_42335_5_1	0.3892	0.4046	0.0035	0.0590	-0.3792	-0.4077	0.0036	0.0601	0.8123	Good
NV_Contig140_27348_27427_5_2	0.4520	0.4180	0.0098	0.0991	-0.2938	-0.2009	0.0303	0.1741	0.6189	Good
NV_Contig140_34739_34818_12_2	0.0898	0.1097	0.0256	0.1600	-0.5964	-0.6124	0.0069	0.0833	0.7221	Good
NV_Contig142_30488_30567_7_1	0.6038	0.5862	0.0186	0.1362	-0.5436	-0.5338	0.0055	0.0739	1.12	Good
NV_Contig142_40206_40285_5_1	0.4489	0.4840	0.0189	0.1375	-0.4943	-0.5164	0.0099	0.0996	1.0004	Good
NV_Contig142_22863_22942_6_2	0.4218	0.4935	0.0277	0.1663	-0.5274	-0.5017	0.0087	0.0935	0.9952	Good
NV_Contig142_23544_23623_8_2	0.3086	0.2708	0.0266	0.1632	-0.1276	-0.1671	0.0117	0.1079	0.4379	Good
NV_Contig142_33629_33708_8_2	0.5473	0.5898	0.0389	0.1973	-0.4193	-0.4365	0.0048	0.0693	1.0263	Good
NV_Contig142_10638_10717_4_3	0.2772	0.2882	0.0101	0.1006	-0.0932	-0.1122	0.0026	0.0507	0.4004	Good
NV_Contig142_19974_20053_5_3	0.1915	0.1734	0.0034	0.0580	-0.2578	-0.2546	0.0065	0.0803	0.428	Good
NV_Contig142_27303_27382_5_3	0.4786	0.4126	0.0212	0.1454	-0.4067	-0.3966	0.0164	0.1281	0.8092	Good
NV_Contig142_25352_25431_10_4	0.0815	0.0740	0.0021	0.0454	-0.2415	-0.2272	0.0089	0.0945	0.3012	Good
NV_Contig142_34756_34835_5_4	0.2756	0.3378	0.0147	0.1214	-0.1564	-0.1267	0.0036	0.0600	0.4645	Good
NV_Contig142_40003_40082_8_5	0.4311	0.4895	0.0331	0.1820	-0.6980	-0.6817	0.0072	0.0848	1.1712	Good
NV_Contig143_31429_31508_4_2	0.3782	0.3755	0.0139	0.1179	-0.4025	-0.3926	0.0066	0.0810	0.7681	Good
NV_Contig143_10993_11072_4_3	0.4311	0.4331	0.0066	0.0815	-0.2785	-0.2823	0.0109	0.1046	0.7154	Good
NV_Contig143_16688_16767_4_4	0.2481	0.2800	0.0154	0.1242	-0.3320	-0.2902	0.0159	0.1259	0.5702	Good
NV_Contig143_39899_39978_5_4	0.4003	0.3982	0.0211	0.1453	-0.2399	-0.2241	0.0062	0.0786	0.6223	Good
NV_Contig144_56617_56696_4_1	0.2793	0.3171	0.0355	0.1884	-0.3478	-0.3224	0.0056	0.0749	0.6395	Good
NV_Contig144_18526_18605_4_2	0.2902	0.2920	0.0157	0.1252	-0.2244	-0.2587	0.0065	0.0809	0.5507	Good
NV_Contig144_47131_47210_4_4	0.3822	0.3444	0.0417	0.2041	-0.2175	-0.2228	0.0043	0.0657	0.5672	Good
NV_Contig144_66007_66086_10_5	0.5982	0.6252	0.0142	0.1192	-0.3996	-0.4255	0.0142	0.1192	1.0507	Good
NV_Contig145_24160_24239_7_1	0.5055	0.5411	0.0223	0.1492	-0.3221	-0.3421	0.0088	0.0937	0.8832	Good
NV_Contig145_31985_32064_5_3	0.5560	0.5005	0.0305	0.1745	-0.2700	-0.2696	0.0117	0.1080	0.7701	Good
NV_Contig146_6559_6638_9_1	0.1029	0.1528	0.0224	0.1498	-0.2849	-0.2809	0.0080	0.0896	0.4337	Good
NV_Contig146_21680_21759_6_1	0.5180	0.5829	0.0454	0.2132	-0.3468	-0.3743	0.0126	0.1121	0.9572	Good
NV_Contig146_27205_27284_4_1	0.3535	0.3218	0.0740	0.2720	-0.3736	-0.4162	0.0090	0.0951	0.738	Good
NV_Contig146_5860_5939_6_2	0.7171	0.7126	0.0013	0.0366	-0.6287	-0.6233	0.0099	0.0993	1.3359	Good
NV_Contig146_26823_26902_8_4	0.4914	0.5207	0.0195	0.1397	-0.2870	-0.2450	0.0100	0.0999	0.7657	Good
NV_Contig146_22221_22300_9_7	0.1880	0.1640	0.0046	0.0682	-0.0616	-0.0543	0.0038	0.0616	0.2183	Good
NV_Contig149_7025_7104_4_1	0.1092	0.1199	0.0137	0.1171	-0.1453	-0.1263	0.0043	0.0659	0.2462	Good
NV_Contig149_1773_1852_9_2	0.3072	0.2647	0.0413	0.2032	-0.2754	-0.3069	0.0050	0.0710	0.5716	Good
NV_Contig149_8650_8729_14_2	0.2021	0.1214	0.0221	0.1486	0.0444	0.0385	0.0019	0.0435	0.0829	Good
NV_Contig149_9954_10033_7_2	0.3896	0.3690	0.0049	0.0703	-0.3391	-0.3532	0.0085	0.0920	0.7222	Good
NV_Contig150_3301_3380_5_1	0.1922	0.2047	0.0018	0.0421	-0.1269	-0.1243	0.0026	0.0515	0.329	Good
NV_Contig150_19472_19551_6_2	0.3352	0.3280	0.0103	0.1013	-0.4209	-0.3814	0.0199	0.1412	0.7094	Good
NV_Contig151_35375_35454_4_1	0.3442	0.3681	0.0043	0.0654	-0.3386	-0.3114	0.0063	0.0795	0.6795	Good
NV_Contig151_63566_63645_13_1	0.4573	0.4518	0.0099	0.0997	-0.6810	-0.6501	0.0103	0.1013	1.1019	Good
NV_Contig151_44835_44914_6_2	0.3790	0.3564	0.0131	0.1146	-0.3789	-0.3775	0.0033	0.0571	0.7339	Good
NV_Contig151_49980_50059_5_2	0.5061	0.4939	0.0143	0.1197	-0.3176	-0.2973	0.0094	0.0971	0.7912	Good
NV_Contig151_63342_63421_4_2	0.1607	0.1983	0.0223	0.1493	-0.2320	-0.2352	0.0026	0.0509	0.4335	Good
NV_Contig151_64833_64912_6_2	0.1527	0.1786	0.0173	0.1316	-0.2829	-0.2980	0.0029	0.0540	0.4766	Good
NV_Contig151_2636_2715_4_3	0.1936	0.1280	0.0318	0.1784	-0.1655	-0.1702	0.0060	0.0772	0.2982	Good
NV_Contig151_13674_13753_5_3	0.1833	0.2309	0.0141	0.1186	-0.0465	-0.0804	0.0081	0.0900	0.3113	Good
NV_Contig152_27649_27728_7_2	0.5356	0.5959	0.0271	0.1647	-0.6870	-0.6722	0.0140	0.1182	1.2681	Good
NV_Contig152_31151_31230_4_2	0.2190	0.3431	0.0405	0.2011	-0.1869	-0.1670	0.0068	0.0824	0.5101	Good
NV_Contig152_52524_52603_5_2	0.3739	0.3834	0.0075	0.0866	-0.1597	-0.1989	0.0099	0.0993	0.5823	Good
NV_Contig153_28151_28230_10_1	0.2520	0.1514	0.0247	0.1572	-0.1141	-0.1440	0.0047	0.0689	0.2954	Good
NV_Contig153_10012_10091_5_2	0.3204	0.2763	0.0069	0.0833	-0.3785	-0.3416	0.0052	0.0724	0.6179	Good
NV_Contig153_32831_32910_5_2	0.2322	0.2323	0.0063	0.0792	-0.4318	-0.4503	0.0211	0.1451	0.6826	Good
NV_Contig153_40060_40139_8_2	0.2025	0.1706	0.0341	0.1847	-0.3256	-0.3128	0.0181	0.1344	0.4834	Good
NV_Contig153_12110_12189_6_3	-0.0964	-0.0686	0.0159	0.1263	-0.2150	-0.1798	0.0065	0.0809	0.1112	Good
NV_Contig153_20705_20784_4_3	0.0186	0.0125	0.0244	0.1563	-0.3788	-0.3794	0.0075	0.0867	0.3919	Good
NV_Contig153_39775_39854_5_3	0.2141	0.2331	0.0059	0.0771	-0.3480	-0.2628	0.0730	0.2701	0.4959	Good
NV_Contig153_33515_33594_6_5	0.4520	0.4557	0.0036	0.0601	-0.4203	-0.3693	0.0058	0.0761	0.825	Good
NV_Contig153_41295_41374_13_8	0.7596	0.7145	0.0050	0.0704	-0.3915	-0.2953	0.0418	0.2045	1.0098	Good
NV_Contig154_19730_19809_4_2	0.2458	0.2328	0.0128	0.1131	-0.2637	-0.2860	0.0043	0.0654	0.5188	Good
NV_Contig154_3570_3649_7_4	0.3294	0.3256	0.0105	0.1023	-0.3347	-0.3452	0.0039	0.0626	0.6708	Good
NV_Contig154_10792_10871_4_4	0.1698	0.1407	0.0046	0.0677	-0.3181	-0.3125	0.0045	0.0670	0.4532	Good
NV_Contig154_21535_21614_7_5	0.3270	0.3201	0.0066	0.0815	-0.3031	-0.2717	0.0096	0.0982	0.5918	Good
NV_Contig155_1433_1512_5_2	0.2446	0.2848	0.0270	0.1643	-0.3133	-0.2741	0.0098	0.0992	0.5589	Good
NV_Contig155_2597_2676_3_3	0.3283	0.3021	0.0317	0.1780	-0.2651	-0.2829	0.0061	0.0784	0.585	Good
NV_Contig155_5829_5908_5_3	0.4618	0.4573	0.0091	0.0951	-0.2872	-0.2410	0.0179	0.1339	0.6983	Good
NV_Contig155_25175_25254_4_3	0.4784	0.4638	0.0036	0.0597	0.1219	0.1228	0.0081	0.0902	0.341	Good
NV_Contig155_5318_5397_6_4	0.3642	0.3496	0.0024	0.0491	-0.4154	-0.4038	0.0050	0.0705	0.7534	Good
NV_Contig156_4723_4802_5_2	0.2392	0.2693	0.0037	0.0608	-0.4030	-0.3802	0.0060	0.0775	0.6495	Good
NV_Contig156_20818_20897_10_2	0.6636	0.7228	0.0298	0.1727	-0.1784	-0.1334	0.0152	0.1233	0.8562	Good
NV_Contig156_25009_25088_5_2	0.4365	0.4839	0.0209	0.1444	-0.6619	-0.6274	0.0099	0.0993	1.1113	Good
NV_Contig156_30594_30673_6_2	0.8073	0.8231	0.0018	0.0426	-0.4768	-0.4655	0.0409	0.2022	1.2886	Good
NV_Contig156_48299_48378_4_2	0.4761	0.5417	0.0348	0.1866	-0.5259	-0.4753	0.0270	0.1644	1.017	Good
NV_Contig156_52859_52938_3_2	0.2685	0.2811	0.0263	0.1623	-0.2215	-0.2210	0.0065	0.0805	0.5021	Good
NV_Contig156_2152_2231_6_3	0.3054	0.2902	0.0446	0.2113	-0.4487	-0.4208	0.0318	0.1783	0.711	Good
NV_Contig157_3812_3891_5_1	0.5438	0.5176	0.0075	0.0866	-0.3541	-0.3811	0.0095	0.0976	0.8987	Good
NV_Contig157_6215_6294_6_1	0.2236	0.2052	0.0171	0.1306	-0.3360	-0.3433	0.0051	0.0717	0.5485	Good
NV_Contig157_29050_29129_8_1	0.2615	0.3009	0.0194	0.1392	-0.6364	-0.5898	0.0087	0.0935	0.8907	Good
NV_Contig157_35971_36050_6_2	0.5920	0.6561	0.0127	0.1127	-0.4577	-0.4548	0.0031	0.0561	1.1109	Good
NV_Contig157_33016_33095_5_3	0.1668	0.1988	0.0066	0.0810	-0.2075	-0.1718	0.0108	0.1041	0.3706	Good
NV_Contig157_32331_32410_10_4	0.0973	0.0463	0.0226	0.1504	-0.1813	-0.1806	0.0061	0.0780	0.2269	Good
NV_Contig158_5777_5856_4_2	0.2330	0.2200	0.0051	0.0713	-0.2691	-0.2529	0.0027	0.0520	0.4729	Good
NV_Contig158_7553_7632_4_2	0.4018	0.3418	0.0492	0.2217	-0.4246	-0.4470	0.0100	0.1000	0.7888	Good
NV_Contig158_7853_7932_4_2	0.2393	0.2618	0.0060	0.0773	-0.2531	-0.2386	0.0030	0.0551	0.5004	Good
NV_Contig158_17276_17355_10_2	0.5225	0.5397	0.0200	0.1416	-0.7053	-0.6871	0.0081	0.0898	1.2268	Good
NV_Contig158_23039_23118_4_2	-0.0213	0.1392	0.3605	0.6004	-0.2655	-0.2883	0.0099	0.0993	0.4275	Good
NV_Contig158_14787_14866_5_3	0.2233	0.2363	0.0166	0.1289	-0.2752	-0.2108	0.0932	0.3053	0.4471	Good
NV_Contig158_22745_22824_7_3	0.6180	0.7354	0.0717	0.2677	-0.3626	-0.5244	0.2481	0.4981	1.2598	Good
NV_Contig158_24235_24314_5_3	0.5065	0.4966	0.0218	0.1477	-0.6551	-0.6066	0.0090	0.0947	1.1032	Good
NV_Contig158_24448_24527_8_3	0.3083	0.3205	0.0068	0.0822	-0.1618	-0.1571	0.0117	0.1079	0.4776	Good
NV_Contig158_15046_15125_11_4	0.2345	0.2187	0.0018	0.0421	-0.1457	-0.1247	0.0024	0.0485	0.3434	Good
NV_Contig158_3180_3259_5_6	0.5704	0.5710	0.0068	0.0823	-0.3926	-0.3998	0.0046	0.0681	0.9708	Good
NV_Contig160_9058_9137_12_2	0.6503	0.6745	0.0060	0.0773	-0.4995	-0.4799	0.0894	0.2990	1.1544	Good
NV_Contig161_4315_4394_5_2	0.0979	0.0204	0.0412	0.2030	-0.2835	-0.2911	0.0214	0.1464	0.3115	Good
NV_Contig161_7325_7404_6_2	0.3012	0.2666	0.0203	0.1423	-0.5366	-0.4960	0.0085	0.0921	0.7626	Good
NV_Contig161_4052_4131_6_4	0.6488	0.6523	0.0208	0.1441	-0.3982	-0.3875	0.0200	0.1416	1.0398	Good
NV_Contig161_5652_5731_6_4	0.2204	0.1269	0.0506	0.2249	-0.3161	-0.3383	0.0031	0.0555	0.4652	Good
NV_Contig161_7161_7240_5_5	0.4299	0.4229	0.0509	0.2257	-0.2476	-0.2489	0.0102	0.1008	0.6718	Good
NV_Contig164_7665_7744_4_1	0.5436	0.5128	0.0027	0.0524	-0.2632	-0.2523	0.0071	0.0841	0.7651	Good
NV_Contig164_47213_47292_6_2	0.2583	0.2605	0.0225	0.1499	-0.3097	-0.3642	0.0147	0.1214	0.6247	Good
NV_Contig164_3811_3890_5_3	0.2778	0.2710	0.0085	0.0922	-0.3136	-0.3176	0.0025	0.0496	0.5886	Good
NV_Contig164_13715_13794_7_3	0.4720	0.4775	0.0009	0.0299	-0.4612	-0.4574	0.0047	0.0685	0.9349	Good
NV_Contig164_106266_106345_8_3	0.6454	0.6384	0.0081	0.0901	-0.5450	-0.5438	0.0064	0.0800	1.1822	Good
NV_Contig164_35081_35160_8_4	0.0931	0.1269	0.0066	0.0814	-0.1993	-0.1664	0.0180	0.1343	0.2933	Good
NV_Contig164_64985_65064_6_4	0.4337	0.4142	0.0164	0.1279	-0.4922	-0.4958	0.0069	0.0831	0.91	Good
NV_Contig164_15387_15466_14_6	0.8340	0.8372	0.0036	0.0600	-0.7782	-0.7449	0.0194	0.1393	1.5821	Good
NV_Contig164_94461_94540_4_6	0.3059	0.3046	0.0094	0.0967	-0.2154	-0.1993	0.0042	0.0650	0.5039	Good
NV_Contig165_6808_6887_5_2	0.2982	0.2870	0.0196	0.1402	-0.1203	-0.1060	0.0054	0.0733	0.393	Good
NV_Contig166_4177_4256_4_1	0.1879	0.2190	0.0187	0.1368	-0.1383	-0.1058	0.0198	0.1406	0.3248	Good
NV_Contig167_8545_8624_8_2	0.6521	0.7119	0.0179	0.1337	-0.6972	-0.6601	0.0172	0.1313	1.372	Good
NV_Contig168_48436_48515_4_1	0.3304	0.3345	0.0320	0.1788	-0.3221	-0.3364	0.0071	0.0845	0.6709	Good
NV_Contig168_952_1031_15_2	0.1580	0.0399	0.0977	0.3126	-0.4700	-0.4674	0.0213	0.1461	0.5073	Good
NV_Contig168_10799_10878_10_2	0.4445	0.4359	0.0201	0.1417	-0.6021	-0.5648	0.0078	0.0886	1.0007	Good
NV_Contig168_16018_16097_8_2	0.4474	0.4278	0.0062	0.0786	-0.6066	-0.5895	0.0046	0.0680	1.0173	Good
NV_Contig168_60594_60673_9_3	0.6102	0.5937	0.0078	0.0881	-0.4973	-0.4545	0.0162	0.1275	1.0482	Good
NV_Contig169_1818_1897_4_1	0.3885	0.3175	0.0205	0.1432	-0.3752	-0.3848	0.0057	0.0754	0.7023	Good
NV_Contig169_11422_11501_6_1	0.3194	0.2990	0.0098	0.0992	-0.3578	-0.3541	0.0110	0.1047	0.6531	Good
NV_Contig169_1543_1622_9_2	0.5001	0.5156	0.0522	0.2286	-0.4494	-0.3834	0.0142	0.1191	0.899	Good
NV_Contig169_2126_2205_8_2	0.5750	0.6237	0.0232	0.1522	-0.5869	-0.5232	0.0422	0.2053	1.1469	Good
NV_Contig169_23726_23805_5_2	0.5859	0.5826	0.0220	0.1485	-0.3569	-0.2988	0.0161	0.1270	0.8814	Good
NV_Contig169_34847_34926_4_2	0.4125	0.4342	0.0090	0.0948	-0.4828	-0.4958	0.0065	0.0809	0.93	Good
NV_Contig169_21251_21330_8_3	0.6853	0.6708	0.0076	0.0873	-0.4100	-0.3595	0.0668	0.2584	1.0303	Good
NV_Contig169_38934_39013_7_3	0.4366	0.3712	0.0384	0.1959	-0.2132	-0.2043	0.0046	0.0675	0.5755	Good
NV_Contig169_19432_19511_6_4	0.4445	0.4258	0.0066	0.0814	-0.2618	-0.2989	0.0220	0.1483	0.7247	Good
NV_Contig169_48349_48428_6_4	0.4955	0.4657	0.0286	0.1692	-0.6757	-0.6360	0.0091	0.0955	1.1017	Good
NV_Contig170_4320_4399_7_4	0.6656	0.6718	0.0054	0.0735	-0.4828	-0.4711	0.0040	0.0632	1.1429	Good
NV_Contig171_5088_5167_6_9	0.4678	0.4846	0.0056	0.0745	-0.3995	-0.3802	0.0136	0.1165	0.8648	Good
NV_Contig172_5233_5312_4_2	0.2942	0.2600	0.0069	0.0829	-0.3276	-0.3488	0.0110	0.1050	0.6088	Good
NV_Contig172_9452_9531_3_2	0.4093	0.4969	0.0265	0.1629	-0.2313	-0.2280	0.0047	0.0688	0.7249	Good
NV_Contig172_2591_2670_4_3	0.0554	0.0387	0.0092	0.0959	-0.3014	-0.3258	0.0066	0.0812	0.3645	Good
NV_Contig173_14769_14848_6_2	0.3847	0.4196	0.0333	0.1825	-0.4308	-0.4469	0.0052	0.0718	0.8665	Good
NV_Contig173_57303_57382_4_2	0.2066	0.2185	0.0034	0.0587	-0.1929	-0.2106	0.0012	0.0352	0.4291	Good
NV_Contig173_58462_58541_8_2	0.4436	0.4328	0.0147	0.1213	-0.5480	-0.5780	0.0092	0.0958	1.0108	Good
NV_Contig174_14203_14282_15_1	0.6289	0.6247	0.0053	0.0729	-0.3908	-0.3899	0.0083	0.0908	1.0146	Good
NV_Contig174_9708_9787_11_2	0.4661	0.4536	0.0095	0.0973	-0.2846	-0.2654	0.0025	0.0496	0.719	Good
NV_Contig174_8766_8845_5_3	0.5316	0.5898	0.0277	0.1663	-0.5602	-0.5901	0.0133	0.1155	1.1799	Good
NV_Contig174_26619_26698_9_3	0.8451	0.8113	0.0027	0.0523	-0.5407	-0.5085	0.0156	0.1250	1.3198	Good
NV_Contig174_2861_2940_6_4	0.5496	0.5863	0.0046	0.0681	-0.3701	-0.3429	0.0149	0.1220	0.9292	Good
NV_Contig176_6819_6898_4_2	0.4932	0.5440	0.0157	0.1254	-0.4043	-0.4244	0.0082	0.0907	0.9684	Good
NV_Contig176_7178_7257_11_3	0.4096	0.3731	0.0142	0.1193	-0.5517	-0.5432	0.0049	0.0699	0.9163	Good
NV_Contig176_4054_4133_4_4	0.2861	0.2538	0.0107	0.1034	-0.4629	-0.4610	0.0026	0.0511	0.7148	Good
NV_Contig176_23112_23191_6_4	0.2189	0.1885	0.0233	0.1526	-0.5278	-0.5355	0.0088	0.0937	0.724	Good
NV_Contig176_25756_25835_5_4	0.3094	0.3097	0.0040	0.0634	-0.2248	-0.2369	0.0060	0.0773	0.5466	Good
NV_Contig177_19940_20019_4_2	0.1005	0.1065	0.0207	0.1438	-0.2472	-0.2676	0.0069	0.0828	0.3741	Good
NV_Contig177_10064_10143_5_3	0.4485	0.4287	0.0316	0.1779	-0.3813	-0.3630	0.0100	0.0999	0.7917	Good
NV_Contig177_25160_25239_5_3	0.3085	0.3001	0.0092	0.0962	-0.3248	-0.2073	0.0632	0.2514	0.5074	Good
NV_Contig177_38247_38326_15_3	0.7494	0.7864	0.0151	0.1227	-0.7821	-0.7267	0.0188	0.1371	1.5131	Good
NV_Contig177_33751_33830_9_6	0.6468	0.7391	0.0377	0.1943	-0.8081	-0.7782	0.0045	0.0669	1.5173	Good
NV_Contig182_10581_10660_6_3	0.4774	0.5025	0.0102	0.1008	-0.3820	-0.3678	0.0246	0.1570	0.8703	Good
NV_Contig188_9755_9834_5_4	0.1586	0.1997	0.0072	0.0846	-0.1236	-0.1067	0.0074	0.0862	0.3064	Good
NV_Contig192_6756_6835_8_2	0.3686	0.3799	0.0282	0.1678	-0.8706	-0.8844	0.0042	0.0650	1.2643	Good
NV_Contig192_2370_2449_4_3	0.2240	0.1672	0.0498	0.2232	-0.3577	-0.3668	0.0113	0.1065	0.534	Good
NV_Contig192_5799_5878_7_3	0.0357	-0.0759	0.0533	0.2309	-0.3985	-0.4085	0.0023	0.0476	0.3326	Good
NV_Contig195_2077_2156_5_2	0.6443	0.6929	0.0225	0.1499	-0.2149	-0.1724	0.0301	0.1734	0.8653	Good
NV_Contig198_13174_13253_5_2	0.2131	0.1970	0.0108	0.1041	-0.1325	-0.1125	0.0067	0.0818	0.3095	Good
NV_Contig206_97_176_5_3	0.1835	0.2408	0.0282	0.1678	-0.0716	-0.0372	0.0075	0.0865	0.278	Good
NV_Contig209_34307_34386_5_2	0.2993	0.3788	0.0213	0.1459	-0.3953	-0.4159	0.0094	0.0968	0.7947	Good
NV_Contig209_22629_22708_6_3	0.2101	0.2156	0.0300	0.1733	-0.1240	-0.1463	0.0093	0.0962	0.3619	Good
NV_Contig209_28400_28479_4_3	0.1339	0.1501	0.0145	0.1204	-0.1849	-0.1680	0.0033	0.0577	0.3181	Good
NV_Contig210_6913_6992_7_5	0.6386	0.6104	0.0045	0.0673	-0.5897	-0.5605	0.0036	0.0602	1.1709	Good
NV_Contig210_13038_13117_5_5	0.2922	0.2608	0.0103	0.1013	-0.1477	-0.1706	0.0093	0.0964	0.4314	Good
NV_Contig211_4643_4722_4_3	0.3477	0.3492	0.0159	0.1261	-0.3166	-0.3226	0.0016	0.0403	0.6718	Good
NV_Contig213_19217_19296_4_2	0.2759	0.2917	0.0114	0.1067	-0.3171	-0.3432	0.0055	0.0740	0.6349	Good
NV_Contig213_22722_22801_6_2	0.0398	-0.0271	0.0248	0.1576	-0.1615	-0.1559	0.0116	0.1076	0.1288	Good
NV_Contig213_23257_23336_7_2	0.3279	0.3241	0.0061	0.0780	-0.1397	-0.1452	0.0026	0.0514	0.4693	Good
NV_Contig213_26257_26336_6_2	0.2273	0.2096	0.0016	0.0399	-0.3192	-0.3020	0.0038	0.0615	0.5116	Good
NV_Contig214_3242_3321_7_2	0.6656	0.6993	0.0147	0.1214	-0.6892	-0.6443	0.0086	0.0929	1.3436	Good
NV_Contig214_11939_12018_7_2	0.1910	0.1694	0.0265	0.1627	-0.2749	-0.2691	0.0012	0.0342	0.4385	Good
NV_Contig214_15245_15324_9_3	0.7853	0.8077	0.0054	0.0736	-0.6307	-0.6378	0.0059	0.0766	1.4455	Good
NV_Contig214_8191_8270_6_6	0.3201	0.2981	0.0104	0.1020	-0.3433	-0.3624	0.0100	0.1001	0.6605	Good
NV_Contig215_8649_8728_4_2	0.2900	0.2607	0.0155	0.1245	-0.2425	-0.2681	0.0076	0.0872	0.5288	Good
NV_Contig215_12300_12379_10_4	0.3930	0.4534	0.0126	0.1122	-0.3352	-0.3182	0.0021	0.0454	0.7716	Good
NV_Contig216_16631_16710_9_2	0.3620	0.4117	0.0152	0.1233	-0.1114	-0.1157	0.0046	0.0676	0.5274	Good
NV_Contig216_34981_35060_7_2	0.3474	0.2849	0.0183	0.1353	-0.2657	-0.2746	0.0050	0.0708	0.5595	Good
NV_Contig216_16812_16891_9_4	0.7377	0.7246	0.0099	0.0995	-0.5716	-0.5261	0.0179	0.1338	1.2507	Good
NV_Contig216_25109_25188_4_4	0.2818	0.2855	0.0153	0.1236	-0.3557	-0.3470	0.0032	0.0566	0.6325	Good
NV_Contig216_11861_11940_6_10	-0.0488	-0.0170	0.0053	0.0728	-0.2859	-0.2704	0.0035	0.0594	0.2534	Good
NV_Contig217_4680_4759_4_2	0.2354	0.2506	0.0034	0.0579	-0.2649	-0.2562	0.0088	0.0937	0.5068	Good
NV_Contig218_9336_9415_7_2	0.6054	0.6155	0.0013	0.0356	-0.1781	-0.1567	0.0106	0.1030	0.7722	Good
NV_Contig218_606_685_10_3	0.3710	0.3645	0.0081	0.0899	-0.0964	-0.1063	0.0010	0.0309	0.4708	Good
NV_Contig218_1420_1499_8_3	0.2746	0.3146	0.0181	0.1347	-0.3635	-0.3715	0.0014	0.0371	0.6861	Good
NV_Contig218_8478_8557_5_3	0.3626	0.3376	0.0127	0.1127	-0.1272	-0.1104	0.0166	0.1288	0.448	Good
NV_Contig218_13258_13337_7_3	0.3135	0.3186	0.0073	0.0854	-0.1086	-0.1345	0.0070	0.0834	0.4531	Good
NV_Contig218_28714_28793_8_4	0.6032	0.5823	0.0137	0.1171	-0.3195	-0.3276	0.0104	0.1021	0.9099	Good
NV_Contig220_6645_6724_6_2	0.2038	0.1633	0.0099	0.0996	0.0540	0.0576	0.0151	0.1228	0.1057	Good
NV_Contig222_3346_3425_6_1	0.5309	0.5329	0.0051	0.0714	-0.5631	-0.5131	0.0120	0.1095	1.046	Good
NV_Contig222_18245_18324_8_3	0.4459	0.4372	0.0680	0.2608	-0.3170	-0.1965	0.0402	0.2004	0.6337	Good
NV_Contig222_3143_3222_6_6	0.5513	0.6503	0.0302	0.1737	-0.1987	-0.1944	0.0091	0.0956	0.8447	Good
NV_Contig223_9258_9337_7_3	0.5553	0.5664	0.0096	0.0977	-0.2586	-0.2601	0.0133	0.1153	0.8265	Good
NV_Contig223_11923_12002_6_3	0.3170	0.3141	0.0123	0.1107	-0.2842	-0.2923	0.0104	0.1018	0.6064	Good
NV_Contig224_2722_2801_8_2	0.5452	0.5639	0.0117	0.1083	-0.4376	-0.4480	0.0042	0.0646	1.0119	Good
NV_Contig224_272_351_4_3	0.2906	0.2822	0.0025	0.0497	-0.2189	-0.1762	0.0088	0.0938	0.4584	Good
NV_Contig224_4313_4392_7_3	0.4328	0.4781	0.0502	0.2240	-0.4315	-0.4676	0.0082	0.0906	0.9457	Good
NV_Contig224_3044_3123_6_4	0.4291	0.4459	0.0064	0.0798	-0.3746	-0.3804	0.0029	0.0539	0.8263	Good
NV_Contig224_4787_4866_4_4	0.2410	0.2791	0.0065	0.0807	-0.3077	-0.3352	0.0175	0.1323	0.6143	Good
NV_Contig225_14725_14804_6_2	0.1285	0.0969	0.0144	0.1200	-0.2502	-0.2521	0.0068	0.0822	0.349	Good
NV_Contig225_13954_14033_6_3	0.1584	0.1939	0.0235	0.1532	-0.2881	-0.2784	0.0119	0.1091	0.4723	Good
NV_Contig225_16379_16458_4_3	0.1621	0.2564	0.1073	0.3276	-0.2073	-0.2056	0.0039	0.0627	0.462	Good
NV_Contig225_11896_11975_5_5	0.4013	0.4411	0.0118	0.1085	-0.3539	-0.3642	0.0059	0.0768	0.8053	Good
NV_Contig227_3542_3621_7_2	0.5358	0.4936	0.0350	0.1872	-0.5405	-0.5090	0.0080	0.0893	1.0026	Good
NV_Contig227_1296_1375_6_3	0.5471	0.5399	0.0140	0.1183	-0.3781	-0.2811	0.0322	0.1794	0.821	Good
NV_Contig230_8960_9039_8_3	0.5881	0.5569	0.0161	0.1269	-0.5412	-0.5225	0.0140	0.1183	1.0794	Good
NV_Contig230_9246_9325_12_3	-0.2223	-0.3065	0.0325	0.1802	-0.7877	-0.7718	0.0039	0.0624	0.4653	Good
NV_Contig232_4841_4920_11_8	0.0064	-0.0949	0.1022	0.3197	-0.9091	-0.9168	0.0006	0.0240	0.8219	Good
NV_Contig238_13487_13566_6_4	0.4584	0.4834	0.0261	0.1614	-0.4686	-0.4672	0.0190	0.1379	0.9506	Good
NV_Contig244_11477_11556_4_1	0.1948	0.1848	0.0058	0.0759	-0.1266	-0.1341	0.0040	0.0633	0.3189	Good
NV_Contig244_17796_17875_4_2	0.4896	0.4556	0.0281	0.1677	-0.2830	-0.2833	0.0041	0.0638	0.7389	Good
NV_Contig244_22255_22334_12_4	0.3165	0.3486	0.0425	0.2063	-0.3440	-0.3211	0.0048	0.0691	0.6697	Good
NV_Contig245_23196_23275_5_3	0.4311	0.3534	0.0161	0.1269	-0.2749	-0.2315	0.0369	0.1920	0.5849	Good
NV_Contig247_16667_16746_6_4	0.4287	0.4277	0.0023	0.0477	-0.4709	-0.4412	0.0150	0.1223	0.8689	Good
NV_Contig248_6141_6220_8_2	0.3036	0.3175	0.0072	0.0848	-0.2891	-0.2670	0.0115	0.1074	0.5845	Good
NV_Contig248_12874_12953_6_2	0.4009	0.3608	0.0189	0.1374	-0.3987	-0.3951	0.0066	0.0814	0.7559	Good
NV_Contig248_16872_16951_4_2	0.3339	0.3851	0.0181	0.1347	-0.3423	-0.3224	0.0210	0.1451	0.7075	Good
NV_Contig248_25678_25757_5_2	0.1964	0.1911	0.0107	0.1036	-0.1346	-0.1575	0.0034	0.0580	0.3486	Good
NV_Contig248_9834_9913_8_3	0.4573	0.4562	0.0094	0.0970	-0.3194	-0.3085	0.0090	0.0951	0.7647	Good
NV_Contig248_34357_34436_14_4	0.2061	0.1686	0.0176	0.1326	-0.5965	-0.5461	0.0109	0.1044	0.7147	Good
NV_Contig249_17359_17438_5_1	0.5122	0.4626	0.0183	0.1353	-0.4438	-0.4204	0.0073	0.0852	0.883	Good
NV_Contig249_24073_24152_6_2	0.1842	0.1582	0.0058	0.0760	-0.2946	-0.3061	0.0020	0.0442	0.4643	Good
NV_Contig249_19488_19567_14_3	0.4764	0.4594	0.0247	0.1573	-0.3732	-0.3836	0.0063	0.0795	0.843	Good
NV_Contig250_16658_16737_10_6	0.5471	0.5516	0.0046	0.0676	-0.5655	-0.4895	0.0242	0.1557	1.0411	Good
NV_Contig251_5077_5156_4_4	0.0916	0.0470	0.0126	0.1120	-0.1869	-0.1600	0.0038	0.0618	0.207	Good
NV_Contig252_12978_13057_7_3	0.4033	0.3703	0.0342	0.1849	-0.3916	-0.4052	0.0021	0.0456	0.7755	Good
NV_Contig252_15018_15097_6_3	0.6074	0.6159	0.0113	0.1062	-0.3222	-0.3862	0.0086	0.0929	1.0021	Good
NV_Contig252_10454_10533_7_4	0.6818	0.7645	0.0287	0.1694	-0.6615	-0.6479	0.0113	0.1061	1.4124	Good
NV_Contig253_24647_24726_7_3	0.5835	0.5339	0.0145	0.1203	-0.0573	-0.0577	0.0115	0.1074	0.5916	Good
NV_Contig257_18982_19061_5_1	0.3083	0.2960	0.0041	0.0641	-0.4626	-0.4568	0.0046	0.0679	0.7528	Good
NV_Contig257_74990_75069_12_1	0.4947	0.5027	0.0058	0.0759	-0.6820	-0.6882	0.0019	0.0433	1.1909	Good
NV_Contig257_43628_43707_6_2	0.3714	0.3471	0.0132	0.1150	-0.3359	-0.3283	0.0067	0.0816	0.6754	Good
NV_Contig257_106318_106397_5_2	0.4915	0.4906	0.0322	0.1793	-0.3478	-0.3204	0.0059	0.0770	0.811	Good
NV_Contig257_28729_28808_4_3	0.3485	0.3274	0.0133	0.1155	-0.3291	-0.2663	0.0121	0.1098	0.5937	Good
NV_Contig257_40686_40765_8_3	0.3684	0.3701	0.0011	0.0326	-0.1702	-0.1516	0.0043	0.0658	0.5217	Good
NV_Contig257_64365_64444_5_3	0.3986	0.3937	0.0048	0.0691	-0.4765	-0.4861	0.0075	0.0867	0.8798	Good
NV_Contig257_68494_68573_13_3	0.5251	0.4339	0.0531	0.2304	-0.6581	-0.6300	0.0054	0.0736	1.0639	Good
NV_Contig257_88886_88965_8_3	0.6594	0.6835	0.0086	0.0927	-0.4183	-0.4031	0.0124	0.1115	1.0866	Good
NV_Contig257_113915_113994_6_3	0.2430	0.2784	0.0161	0.1268	-0.2802	-0.2570	0.0093	0.0966	0.5354	Good
NV_Contig257_6310_6389_13_4	0.2978	0.2861	0.0104	0.1019	-0.2328	-0.2275	0.0043	0.0657	0.5136	Good
NV_Contig257_39793_39872_7_4	0.3663	0.3314	0.0185	0.1359	-0.3278	-0.3325	0.0027	0.0519	0.6639	Good
NV_Contig257_71295_71374_9_5	0.7112	0.7717	0.0155	0.1245	-0.8066	-0.7921	0.0104	0.1019	1.5638	Good
NV_Contig257_115857_115936_8_5	0.8034	0.8077	0.0033	0.0572	-0.6915	-0.5978	0.0317	0.1779	1.4055	Good
NV_Contig257_35149_35228_5_10	0.7082	0.7224	0.0233	0.1527	-0.3963	-0.3773	0.0092	0.0957	1.0997	Good
NV_Contig258_11848_11927_12_1	0.4192	0.4490	0.0151	0.1227	-0.5583	-0.5904	0.0157	0.1251	1.0394	Good
NV_Contig258_5626_5705_5_2	0.4857	0.4873	0.0104	0.1022	-0.3813	-0.3496	0.0110	0.1050	0.8369	Good
NV_Contig258_8241_8320_4_2	0.2861	0.1982	0.0529	0.2300	-0.2991	-0.2876	0.0074	0.0858	0.4858	Good
NV_Contig258_10752_10831_4_2	0.4466	0.4294	0.0699	0.2644	-0.2369	-0.2435	0.0090	0.0950	0.6729	Good
NV_Contig258_11101_11180_13_2	0.2879	0.3239	0.0058	0.0763	-0.1470	-0.1221	0.0075	0.0867	0.446	Good
NV_Contig258_1476_1555_6_3	0.3845	0.3353	0.0216	0.1468	-0.5238	-0.5048	0.0071	0.0840	0.8401	Good
NV_Contig258_7260_7339_6_3	0.3325	0.3719	0.0153	0.1237	-0.5190	-0.4942	0.0094	0.0971	0.8661	Good
NV_Contig259_15230_15309_6_1	0.4159	0.4323	0.0104	0.1020	-0.2747	-0.2810	0.0053	0.0730	0.7133	Good
NV_Contig259_38461_38540_5_1	0.1709	0.2236	0.0137	0.1171	-0.3889	-0.3854	0.0047	0.0682	0.609	Good
NV_Contig259_39796_39875_4_1	0.1078	0.1703	0.0125	0.1119	-0.2137	-0.2476	0.0044	0.0665	0.4179	Good
NV_Contig259_45182_45261_6_1	0.6803	0.7517	0.0381	0.1951	-0.6918	-0.6769	0.0133	0.1154	1.4286	Good
NV_Contig259_4049_4128_9_2	0.4070	0.3096	0.0341	0.1845	-0.2812	-0.2601	0.0034	0.0583	0.5697	Good
NV_Contig259_29461_29540_11_2	0.3551	0.3744	0.0156	0.1248	-0.4329	-0.3649	0.0207	0.1439	0.7393	Good
NV_Contig259_38255_38334_4_2	0.2772	0.2608	0.0501	0.2239	-0.5987	-0.5786	0.0035	0.0591	0.8394	Good
NV_Contig259_41040_41119_5_2	0.4268	0.3931	0.0155	0.1245	-0.2848	-0.2977	0.0047	0.0686	0.6908	Good
NV_Contig259_41592_41671_8_2	0.6097	0.6474	0.0110	0.1048	-0.3228	-0.3247	0.0027	0.0515	0.9721	Good
NV_Contig259_1876_1955_4_3	0.0811	0.0038	0.0216	0.1468	-0.1474	-0.0848	0.0120	0.1097	0.0886	Good
NV_Contig259_29204_29283_7_3	0.4839	0.4708	0.0476	0.2181	-0.2647	-0.2680	0.0142	0.1192	0.7388	Good
NV_Contig259_30174_30253_5_3	0.3671	0.3538	0.0104	0.1022	-0.4383	-0.4089	0.0146	0.1207	0.7627	Good
NV_Contig259_5266_5345_15_4	0.6450	0.7210	0.0481	0.2193	-0.4831	-0.4858	0.0022	0.0471	1.2068	Good
NV_Contig259_6524_6603_7_4	-0.0237	0.0172	0.0134	0.1156	-0.1864	-0.1639	0.0071	0.0843	0.1811	Good
NV_Contig259_16477_16556_4_4	0.3841	0.3506	0.0254	0.1593	-0.3637	-0.3975	0.0187	0.1368	0.7481	Good
NV_Contig260_673_752_7_3	0.3615	0.3481	0.0049	0.0702	-0.1622	-0.1603	0.0099	0.0993	0.5084	Good
NV_Contig260_20415_20494_6_3	0.3660	0.3222	0.0249	0.1577	-0.2791	-0.2684	0.0092	0.0960	0.5906	Good
NV_Contig260_75953_76032_6_3	0.4213	0.4912	0.0353	0.1879	-0.5194	-0.4834	0.0098	0.0990	0.9746	Good
NV_Contig260_76131_76210_10_3	0.4573	0.4242	0.0088	0.0938	-0.4118	-0.4062	0.0099	0.0996	0.8304	Good
NV_Contig260_46578_46657_5_4	0.5978	0.5792	0.0104	0.1021	-0.5258	-0.5186	0.0281	0.1678	1.0978	Good
NV_Contig260_48515_48594_6_4	0.6588	0.6564	0.0063	0.0796	-0.5789	-0.5892	0.0131	0.1144	1.2456	Good
NV_Contig260_76901_76980_15_5	0.6039	0.6539	0.0165	0.1283	-0.3431	-0.2969	0.0108	0.1040	0.9508	Good
NV_Contig260_52605_52684_5_6	0.1301	0.1272	0.0066	0.0812	0.0051	-0.0225	0.0049	0.0697	0.1497	Good
NV_Contig261_358_437_10_1	0.6517	0.6664	0.0109	0.1042	-0.6510	-0.6227	0.0154	0.1240	1.2891	Good
NV_Contig261_23310_23389_13_1	0.3814	0.3774	0.0239	0.1547	-0.2224	-0.2282	0.0044	0.0663	0.6056	Good
NV_Contig261_10286_10365_9_2	0.4679	0.4656	0.0234	0.1530	-0.5882	-0.6525	0.0120	0.1098	1.1181	Good
NV_Contig261_10581_10660_6_3	0.0296	0.0298	0.0512	0.2263	-0.5305	-0.4839	0.0074	0.0862	0.5137	Good
NV_Contig261_25376_25455_6_3	0.5303	0.5430	0.0036	0.0597	-0.1692	-0.1283	0.0088	0.0938	0.6713	Good
NV_Contig261_26684_26763_13_3	0.5997	0.5928	0.0052	0.0718	-0.6351	-0.6161	0.0084	0.0918	1.2089	Good
NV_Contig261_20844_20923_11_5	0.4167	0.4273	0.0790	0.2810	-0.5666	-0.5650	0.0091	0.0954	0.9923	Good
NV_Contig262_394_473_4_5	0.1564	0.1665	0.0084	0.0918	-0.1435	-0.1484	0.0015	0.0391	0.3149	Good
NV_Contig264_14288_14367_6_1	0.3615	0.3813	0.0090	0.0950	-0.4605	-0.4818	0.0041	0.0638	0.8631	Good
NV_Contig264_7358_7437_5_3	0.2916	0.3961	0.0378	0.1944	-0.1785	-0.1327	0.0101	0.1005	0.5288	Good
NV_Contig264_21071_21150_4_3	0.1140	0.1181	0.0162	0.1274	-0.2253	-0.1924	0.0070	0.0837	0.3105	Good
NV_Contig264_8556_8635_4_4	0.0353	0.0527	0.0563	0.2374	-0.2418	-0.2231	0.0137	0.1169	0.2758	Good
NV_Contig264_10072_10151_6_4	0.3717	0.3676	0.0052	0.0720	-0.4303	-0.4034	0.0077	0.0876	0.771	Good
NV_Contig264_6936_7015_8_6	0.5625	0.5333	0.0059	0.0770	-0.1956	-0.2021	0.0053	0.0729	0.7354	Good
NV_Contig265_29315_29394_4_1	0.2315	0.2330	0.0047	0.0685	-0.2262	-0.2197	0.0032	0.0569	0.4527	Good
NV_Contig265_39151_39230_10_1	0.5954	0.5751	0.0039	0.0625	-0.3849	-0.3715	0.0050	0.0708	0.9466	Good
NV_Contig265_3628_3707_4_2	0.1978	0.1743	0.0035	0.0591	-0.1240	-0.1249	0.0025	0.0496	0.2992	Good
NV_Contig265_13888_13967_5_2	0.0276	-0.0042	0.0145	0.1203	-0.2638	-0.2729	0.0052	0.0722	0.2687	Good
NV_Contig265_36920_36999_5_3	0.3206	0.3401	0.0121	0.1101	-0.2756	-0.2375	0.0074	0.0858	0.5776	Good
NV_Contig266_5345_5424_5_2	0.3510	0.4089	0.0324	0.1800	-0.1577	-0.1761	0.0058	0.0761	0.585	Good
NV_Contig267_232_311_5_4	0.3324	0.3248	0.0020	0.0446	-0.2169	-0.1987	0.0120	0.1095	0.5235	Good
NV_Contig267_3406_3485_4_5	0.2657	0.2812	0.0148	0.1218	-0.2914	-0.2741	0.0068	0.0827	0.5553	Good
NV_Contig268_15105_15184_5_2	0.2363	0.2065	0.0115	0.1074	-0.2136	-0.2022	0.0025	0.0499	0.4087	Good
NV_Contig268_43392_43471_4_2	0.4603	0.4524	0.0093	0.0962	-0.4159	-0.4141	0.0016	0.0398	0.8665	Good
NV_Contig268_45378_45457_4_4	0.1306	0.1371	0.0073	0.0855	-0.3295	-0.3595	0.0065	0.0804	0.4966	Good
NV_Contig269_14699_14778_12_2	-0.0920	0.1097	0.3690	0.6075	-0.1570	-0.1637	0.0045	0.0674	0.2734	Good
NV_Contig269_22627_22706_5_2	0.2679	0.2935	0.0386	0.1964	-0.1940	-0.2184	0.0095	0.0976	0.5119	Good
NV_Contig270_8532_8611_4_4	0.4104	0.3683	0.0672	0.2592	-0.3871	-0.3624	0.0047	0.0688	0.7307	Good
NV_Contig270_10018_10097_4_4	0.2184	0.1975	0.0118	0.1085	-0.1575	-0.1463	0.0051	0.0717	0.3438	Good
NV_Contig271_468_547_9_4	0.8086	0.8869	0.0189	0.1375	-0.8276	-0.7687	0.0172	0.1313	1.6556	Good
NV_Contig271_1784_1863_4_4	0.5046	0.4877	0.0024	0.0485	-0.5441	-0.5555	0.0062	0.0787	1.0432	Good
NV_Contig272_4030_4109_7_1	0.5243	0.4952	0.0104	0.1018	-0.4579	-0.4999	0.0071	0.0840	0.9951	Good
NV_Contig272_13314_13393_11_1	0.5153	0.4906	0.0040	0.0631	-0.5909	-0.5526	0.0261	0.1615	1.0432	Good
NV_Contig272_14362_14441_4_2	0.1150	0.0983	0.0109	0.1046	-0.3060	-0.3164	0.0067	0.0820	0.4147	Good
NV_Contig272_30454_30533_8_2	0.2324	0.2301	0.0013	0.0354	-0.2842	-0.2347	0.0107	0.1034	0.4648	Good
NV_Contig272_15661_15740_4_3	0.2207	0.1338	0.0410	0.2025	-0.3619	-0.3704	0.0094	0.0972	0.5042	Good
NV_Contig272_14200_14279_7_8	0.2494	0.2567	0.0047	0.0688	-0.2108	-0.2089	0.0025	0.0496	0.4656	Good
NV_Contig273_8809_8888_5_1	0.3208	0.2389	0.0331	0.1819	-0.3782	-0.3743	0.0045	0.0668	0.6132	Good
NV_Contig273_20469_20548_6_1	0.4496	0.3944	0.0157	0.1254	-0.3522	-0.3184	0.0206	0.1435	0.7128	Good
NV_Contig273_7815_7894_7_3	0.1472	0.1754	0.0195	0.1397	-0.1924	-0.1733	0.0064	0.0801	0.3487	Good
NV_Contig274_5209_5288_10_1	0.6257	0.6177	0.0178	0.1336	-0.3318	-0.3277	0.0024	0.0493	0.9454	Good
NV_Contig274_12809_12888_11_1	0.0576	0.0076	0.0089	0.0945	-0.2313	-0.2621	0.0090	0.0950	0.2697	Good
NV_Contig274_80141_80220_7_1	0.5374	0.4891	0.0493	0.2220	-0.2934	-0.2146	0.0279	0.1671	0.7037	Good
NV_Contig274_72964_73043_7_2	0.2197	0.2241	0.0438	0.2093	-0.2941	-0.2609	0.0236	0.1538	0.485	Good
NV_Contig274_24060_24139_4_3	0.1802	0.1423	0.0298	0.1727	-0.1759	-0.1800	0.0059	0.0767	0.3223	Good
NV_Contig274_27681_27760_3_3	0.2175	0.2028	0.0068	0.0822	-0.2289	-0.2319	0.0018	0.0426	0.4347	Good
NV_Contig274_66460_66539_4_3	-0.0464	-0.0496	0.0567	0.2381	0.0437	0.0573	0.0017	0.0413	-0.1069	Bad
NV_Contig274_20025_20104_7_4	0.4850	0.4649	0.0272	0.1651	-0.5250	-0.5214	0.0075	0.0867	0.9863	Good
NV_Contig274_24492_24571_5_8	0.3916	0.3673	0.0083	0.0912	-0.2565	-0.2356	0.0080	0.0894	0.6029	Good
NV_Contig276_14787_14866_5_1	0.2540	0.2221	0.0093	0.0963	-0.3884	-0.3850	0.0034	0.0584	0.6071	Good
NV_Contig276_34067_34146_4_2	0.2059	0.2022	0.0057	0.0754	-0.2327	-0.2489	0.0053	0.0729	0.4511	Good
NV_Contig276_50449_50528_3_2	0.2377	0.2398	0.0047	0.0683	-0.2991	-0.2820	0.0043	0.0659	0.5218	Good
NV_Contig276_56418_56497_7_2	0.3642	0.4001	0.0210	0.1448	-0.2345	-0.2359	0.0167	0.1293	0.636	Good
NV_Contig276_74218_74297_5_2	0.1731	0.1749	0.0234	0.1529	-0.2289	-0.2536	0.0080	0.0896	0.4285	Good
NV_Contig276_82148_82227_5_2	0.3458	0.3619	0.0192	0.1385	-0.3770	-0.3672	0.0097	0.0984	0.7291	Good
NV_Contig276_84558_84637_5_2	0.4565	0.4259	0.0318	0.1782	-0.4511	-0.4146	0.0063	0.0796	0.8405	Good
NV_Contig276_31477_31556_7_3	0.5444	0.5776	0.0300	0.1733	-0.4832	-0.4326	0.0211	0.1451	1.0102	Good
NV_Contig276_36751_36830_9_3	0.5251	0.5431	0.0079	0.0887	-0.0702	-0.0485	0.0086	0.0929	0.5916	Good
NV_Contig276_44328_44407_6_3	0.3979	0.4119	0.0151	0.1231	-0.5712	-0.5776	0.0025	0.0499	0.9895	Good
NV_Contig276_44699_44778_5_3	0.4481	0.4717	0.0032	0.0567	-0.3965	-0.4113	0.0084	0.0918	0.883	Good
NV_Contig276_78429_78508_11_4	0.4020	0.4095	0.0031	0.0558	-0.2697	-0.2705	0.0098	0.0988	0.68	Good
NV_Contig276_5502_5581_8_5	0.7549	0.7999	0.0184	0.1355	-0.6986	-0.6399	0.0210	0.1451	1.4398	Good
NV_Contig277_1580_1659_15_1	0.6800	0.7027	0.0083	0.0911	-0.7178	-0.7392	0.0091	0.0952	1.4419	Good
NV_Contig277_1909_1988_10_1	0.5246	0.5355	0.0078	0.0885	-0.3982	-0.3669	0.0181	0.1345	0.9024	Good
NV_Contig277_2487_2566_6_4	0.2236	0.2438	0.0051	0.0715	-0.3070	-0.3084	0.0022	0.0472	0.5522	Good
NV_Contig278_28675_28754_6_1	0.1569	0.1563	0.0124	0.1116	-0.2435	-0.2120	0.0155	0.1247	0.3683	Good
NV_Contig278_40492_40571_4_1	0.4613	0.5105	0.0165	0.1286	-0.3602	-0.3621	0.0042	0.0646	0.8726	Good
NV_Contig278_41962_42041_5_1	0.4656	0.5198	0.0095	0.0974	-0.4451	-0.4568	0.0033	0.0575	0.9766	Good
NV_Contig278_52943_53022_5_1	0.3845	0.3619	0.0311	0.1765	-0.2009	-0.2267	0.0094	0.0971	0.5886	Good
NV_Contig278_28003_28082_5_2	0.3418	0.3374	0.0074	0.0860	-0.2548	-0.2701	0.0026	0.0512	0.6075	Good
NV_Contig278_43726_43805_6_2	0.3043	0.3238	0.0121	0.1098	-0.6010	-0.5919	0.0079	0.0891	0.9157	Good
NV_Contig278_55620_55699_4_2	0.5645	0.5376	0.0155	0.1245	-0.4959	-0.5217	0.0040	0.0633	1.0593	Good
NV_Contig278_65427_65506_4_2	0.3503	0.3399	0.0109	0.1044	-0.3066	-0.2804	0.0157	0.1254	0.6203	Good
NV_Contig278_14575_14654_4_3	0.2441	0.2650	0.0100	0.1002	-0.3598	-0.3701	0.0037	0.0612	0.6351	Good
NV_Contig278_49914_49993_5_3	0.2377	0.2456	0.0024	0.0492	-0.1505	-0.1442	0.0065	0.0806	0.3898	Good
NV_Contig278_52292_52371_6_3	0.5760	0.5259	0.0084	0.0916	-0.3114	-0.3085	0.0190	0.1380	0.8344	Good
NV_Contig278_16607_16686_10_4	0.5966	0.5920	0.0135	0.1160	-0.7126	-0.7048	0.0056	0.0747	1.2968	Good
NV_Contig278_47872_47951_6_4	0.5850	0.5875	0.0031	0.0557	-0.3924	-0.3401	0.0198	0.1407	0.9276	Good
NV_Contig278_49424_49503_4_6	0.6858	0.6703	0.0124	0.1113	-0.2722	-0.2684	0.0125	0.1119	0.9387	Good
NV_Contig279_17333_17412_5_2	0.1360	0.1953	0.0249	0.1579	-0.3958	-0.3804	0.0076	0.0872	0.5757	Good
NV_Contig279_11939_12018_5_3	0.2460	0.3167	0.0296	0.1721	-0.4463	-0.4557	0.0035	0.0592	0.7724	Good
NV_Contig279_8174_8253_6_5	0.5465	0.5142	0.0464	0.2153	-0.3524	-0.3422	0.0017	0.0415	0.8564	Good
NV_Contig279_12420_12499_5_5	0.2661	0.2407	0.0080	0.0894	-0.1569	-0.1480	0.0132	0.1148	0.3887	Good
NV_Contig280_32135_32214_7_1	0.3283	0.2705	0.0138	0.1176	-0.2310	-0.2264	0.0049	0.0697	0.4969	Good
NV_Contig280_42625_42704_8_1	0.6103	0.6005	0.0087	0.0931	-0.5856	-0.5695	0.0139	0.1181	1.17	Good
NV_Contig280_7041_7120_7_2	0.5016	0.6904	0.0805	0.2837	-0.4337	-0.4022	0.0061	0.0780	1.0926	Good
NV_Contig280_27759_27838_6_4	0.2472	0.2213	0.0055	0.0744	-0.2642	-0.2694	0.0024	0.0494	0.4907	Good
NV_Contig280_36698_36777_8_4	0.4619	0.4919	0.0098	0.0991	-0.3598	-0.3754	0.0028	0.0529	0.8673	Good
NV_Contig280_39303_39382_7_5	0.4727	0.4398	0.0159	0.1262	-0.5486	-0.5424	0.0068	0.0822	0.9822	Good
NV_Contig281_1120_1199_6_5	0.3635	0.3642	0.0322	0.1794	-0.4021	-0.3770	0.0213	0.1460	0.7412	Good
NV_Contig282_2989_3068_11_5	0.2198	0.2264	0.0514	0.2268	-0.8016	-0.7735	0.0050	0.0704	0.9999	Good
NV_Contig282_2717_2796_15_8	0.1077	0.2068	0.0438	0.2094	0.1473	0.1621	0.0037	0.0605	0.0447	Good
NV_Contig285_7163_7242_4_2	0.2393	0.2919	0.0448	0.2117	-0.2543	-0.2616	0.0059	0.0768	0.5535	Good
NV_Contig285_1551_1630_4_3	0.0907	0.0796	0.0485	0.2203	-0.1558	-0.1406	0.0069	0.0828	0.2202	Good
NV_Contig285_1766_1845_5_3	0.5513	0.5045	0.0133	0.1151	-0.2738	-0.3335	0.0232	0.1522	0.838	Good
NV_Contig291_7430_7509_5_3	0.0964	0.1216	0.0159	0.1263	-0.1463	-0.1379	0.0011	0.0331	0.2595	Good
NV_Contig292_20869_20948_4_1	0.2383	0.2356	0.0122	0.1105	-0.1104	-0.0616	0.0109	0.1046	0.2972	Good
NV_Contig292_22310_22389_6_2	0.3645	0.3261	0.0085	0.0920	-0.4695	-0.4863	0.0093	0.0966	0.8124	Good
NV_Contig292_42986_43065_4_3	0.3017	0.2864	0.0109	0.1046	-0.3085	-0.2888	0.0038	0.0614	0.5752	Good
NV_Contig292_13465_13544_6_4	0.1188	0.1175	0.0173	0.1315	-0.1854	-0.1930	0.0046	0.0678	0.3105	Good
NV_Contig292_35843_35922_7_4	-0.0474	-0.0730	0.0110	0.1047	-0.3899	-0.3997	0.0104	0.1020	0.3267	Good
NV_Contig292_31928_32007_7_5	0.2300	0.2468	0.0160	0.1266	-0.2919	-0.3081	0.0078	0.0883	0.5549	Good
NV_Contig292_36616_36695_9_5	0.5931	0.5848	0.0065	0.0809	-0.5062	-0.4949	0.0143	0.1195	1.0797	Good
NV_Contig292_33336_33415_5_10	0.3849	0.3832	0.0030	0.0547	-0.2735	-0.2406	0.0048	0.0695	0.6238	Good
NV_Contig293_20363_20442_5_2	0.2285	0.2457	0.0038	0.0614	-0.3406	-0.3836	0.0071	0.0842	0.6293	Good
NV_Contig293_25206_25285_5_2	0.4075	0.3893	0.0058	0.0761	-0.3007	-0.2608	0.0252	0.1588	0.6501	Good
NV_Contig293_3424_3503_8_3	0.6212	0.6197	0.0014	0.0368	-0.2583	-0.2453	0.0024	0.0492	0.865	Good
NV_Contig293_28507_28586_11_3	0.6236	0.6498	0.0093	0.0966	-0.7870	-0.7995	0.0015	0.0389	1.4493	Good
NV_Contig293_22737_22816_4_4	0.3828	0.3878	0.0028	0.0526	-0.2604	-0.2711	0.0079	0.0889	0.6589	Good
NV_Contig295_16291_16370_5_1	0.2841	0.1343	0.0565	0.2376	-0.3091	-0.3065	0.0023	0.0480	0.4408	Good
NV_Contig295_1553_1632_5_2	0.2568	0.2904	0.0122	0.1103	-0.3311	-0.3487	0.0058	0.0764	0.6391	Good
NV_Contig295_25152_25231_4_2	0.0865	0.0635	0.0196	0.1400	-0.1494	-0.1495	0.0025	0.0504	0.213	Good
NV_Contig295_42299_42378_8_2	0.4483	0.4512	0.0050	0.0710	-0.3302	-0.3106	0.0107	0.1035	0.7618	Good
NV_Contig295_5149_5228_5_3	0.2306	0.3176	0.0358	0.1891	-0.2437	-0.2622	0.0023	0.0482	0.5798	Good
NV_Contig295_34084_34163_4_4	0.1693	0.1827	0.0048	0.0692	-0.2996	-0.3224	0.0099	0.0995	0.5051	Good
NV_Contig295_6813_6892_5_6	0.2452	0.3108	0.0485	0.2202	-0.2768	-0.2808	0.0035	0.0593	0.5916	Good
NV_Contig296_3268_3347_4_2	0.3594	0.3891	0.0350	0.1872	-0.1305	-0.1302	0.0109	0.1046	0.5193	Good
NV_Contig296_17348_17427_5_3	0.2947	0.2289	0.0274	0.1655	-0.2378	-0.2065	0.0053	0.0727	0.4354	Good
NV_Contig296_5743_5822_4_4	0.6074	0.6116	0.0480	0.2190	-0.4494	-0.4462	0.0133	0.1154	1.0578	Good
NV_Contig296_23084_23163_9_7	0.5844	0.5653	0.0306	0.1749	-0.4536	-0.4243	0.0174	0.1319	0.9896	Good
NV_Contig297_1379_1458_6_1	0.2636	0.2579	0.0085	0.0920	-0.2305	-0.2049	0.0084	0.0915	0.4628	Good
NV_Contig297_36365_36444_5_1	0.2918	0.3200	0.0085	0.0920	-0.3636	-0.3694	0.0024	0.0492	0.6894	Good
NV_Contig297_15057_15136_11_3	0.5499	0.5324	0.0027	0.0524	0.1082	0.1063	0.0051	0.0712	0.4261	Good
NV_Contig298_9541_9620_5_2	0.4536	0.4830	0.0100	0.1000	-0.5639	-0.5739	0.0011	0.0328	1.0569	Good
NV_Contig298_25740_25819_6_2	0.4161	0.4417	0.0093	0.0966	-0.4614	-0.4309	0.0149	0.1222	0.8726	Good
NV_Contig298_26732_26811_5_2	0.0285	0.0195	0.0018	0.0427	-0.1199	-0.1316	0.0060	0.0774	0.1511	Good
NV_Contig298_25086_25165_15_3	0.3893	0.3914	0.0031	0.0559	-0.3323	-0.3520	0.0059	0.0770	0.7434	Good
NV_Contig298_29569_29648_5_4	0.3514	0.3724	0.0118	0.1085	-0.3502	-0.3433	0.0031	0.0555	0.7157	Good
NV_Contig298_9741_9820_4_7	0.2556	0.3032	0.0157	0.1254	-0.1304	-0.1423	0.0057	0.0752	0.4455	Good
NV_Contig299_3747_3826_5_4	0.4486	0.4692	0.0071	0.0844	-0.4020	-0.3938	0.0018	0.0426	0.863	Good
NV_Contig300_35519_35598_10_1	0.6528	0.6390	0.0085	0.0924	-0.4713	-0.4898	0.0207	0.1437	1.1288	Good
NV_Contig300_15824_15903_7_2	0.4896	0.4505	0.0341	0.1846	-0.3557	-0.3543	0.0041	0.0644	0.8048	Good
NV_Contig300_29383_29462_4_4	-0.0968	-0.1457	0.0225	0.1501	-0.2813	-0.3033	0.0089	0.0944	0.1576	Good
NV_Contig300_35319_35398_11_4	0.7791	0.7875	0.0066	0.0814	-0.5814	-0.5620	0.0022	0.0464	1.3495	Good
NV_Contig300_9482_9561_7_6	0.1311	0.1288	0.0057	0.0755	-0.4021	-0.4040	0.0092	0.0958	0.5328	Good
NV_Contig300_37648_37727_12_7	0.5993	0.6228	0.0066	0.0812	-0.4362	-0.4284	0.0059	0.0768	1.0512	Good
NV_Contig301_3143_3222_11_5	0.3773	0.3659	0.0325	0.1803	-0.3133	-0.3025	0.0033	0.0576	0.6684	Good
NV_Contig302_35558_35637_5_1	0.2587	0.2597	0.0016	0.0401	-0.2688	-0.2989	0.0070	0.0835	0.5586	Good
NV_Contig302_28507_28586_5_3	0.6305	0.5970	0.0063	0.0791	-0.3743	-0.3680	0.0089	0.0941	0.965	Good
NV_Contig302_35354_35433_6_6	0.1536	0.1442	0.0042	0.0650	-0.0462	-0.0390	0.0053	0.0725	0.1832	Good
NV_Contig304_6886_6965_6_1	0.5686	0.5711	0.0248	0.1574	-0.5009	-0.4629	0.0168	0.1295	1.034	Good
NV_Contig304_19743_19822_6_2	0.4700	0.5404	0.0120	0.1094	-0.4192	-0.4198	0.0059	0.0767	0.9602	Good
NV_Contig304_24973_25052_4_2	0.3321	0.3082	0.0121	0.1099	-0.2478	-0.2551	0.0088	0.0937	0.5633	Good
NV_Contig304_6720_6799_8_3	0.7476	0.7217	0.0051	0.0711	-0.5929	-0.5677	0.0269	0.1640	1.2894	Good
NV_Contig304_29555_29634_6_3	0.1389	0.0976	0.0216	0.1471	-0.2753	-0.2881	0.0069	0.0831	0.3857	Good
NV_Contig304_63779_63858_5_3	0.4642	0.4503	0.0040	0.0630	-0.5392	-0.5697	0.0079	0.0887	1.02	Good
NV_Contig304_3500_3579_8_4	0.7283	0.7342	0.0031	0.0555	-0.7105	-0.6867	0.0127	0.1126	1.4209	Good
NV_Contig304_8143_8222_5_4	0.4321	0.4514	0.0045	0.0672	-0.3142	-0.3097	0.0032	0.0568	0.7611	Good
NV_Contig306_2531_2610_8_1	0.4097	0.4200	0.0049	0.0702	-0.3543	-0.3760	0.0081	0.0902	0.796	Good
NV_Contig306_15913_15992_7_2	0.4884	0.4864	0.0083	0.0909	-0.4538	-0.4817	0.0059	0.0770	0.9681	Good
NV_Contig306_2360_2439_6_3	0.2663	0.2943	0.0200	0.1412	-0.3773	-0.3866	0.0038	0.0616	0.6809	Good
NV_Contig308_6661_6740_4_2	0.1304	0.0339	0.0292	0.1709	-0.1850	-0.1900	0.0040	0.0631	0.2239	Good
NV_Contig308_12708_12787_5_6	0.1953	0.1833	0.0088	0.0940	-0.2392	-0.2197	0.0052	0.0724	0.403	Good
NV_Contig309_484_563_13_1	0.5100	0.5197	0.0087	0.0934	-0.4863	-0.5094	0.0186	0.1365	1.0291	Good
NV_Contig309_10711_10790_4_9	0.5369	0.5112	0.0110	0.1051	-0.3671	-0.3910	0.0119	0.1089	0.9022	Good
NV_Contig311_5092_5171_6_2	0.3334	0.3032	0.0098	0.0989	-0.4014	-0.3730	0.0182	0.1351	0.6762	Good
NV_Contig311_12199_12278_5_2	0.3539	0.3851	0.0055	0.0738	-0.1683	-0.1791	0.0112	0.1060	0.5642	Good
NV_Contig311_13374_13453_9_2	0.4522	0.4696	0.0840	0.2897	-0.2427	-0.2251	0.0144	0.1200	0.6947	Good
NV_Contig312_7345_7424_9_2	0.7139	0.7642	0.0343	0.1853	-0.4891	-0.5051	0.0064	0.0798	1.2693	Good
NV_Contig313_57412_57491_7_1	0.4701	0.5262	0.0475	0.2180	-0.7634	-0.7731	0.0077	0.0876	1.2993	Good
NV_Contig313_7664_7743_9_2	0.4131	0.4475	0.0074	0.0860	-0.3918	-0.4241	0.0045	0.0668	0.8716	Good
NV_Contig313_22625_22704_4_2	0.0192	-0.0284	0.0176	0.1328	-0.1429	-0.1343	0.0070	0.0834	0.1059	Good
NV_Contig313_22979_23058_5_3	0.5873	0.5624	0.0029	0.0540	-0.4676	-0.4716	0.0044	0.0667	1.034	Good
NV_Contig313_24815_24894_6_4	0.1172	0.1090	0.0186	0.1365	-0.1182	-0.1415	0.0042	0.0650	0.2505	Good
NV_Contig316_11696_11775_5_3	0.2066	0.2255	0.0049	0.0699	-0.2682	-0.2783	0.0020	0.0449	0.5038	Good
NV_Contig316_12564_12643_4_3	0.1349	0.1642	0.0079	0.0890	-0.1523	-0.1547	0.0011	0.0326	0.3189	Good
NV_Contig316_6408_6487_10_4	0.5883	0.5945	0.0041	0.0644	-0.5317	-0.5232	0.0040	0.0634	1.1177	Good
NV_Contig316_7831_7910_6_7	0.5028	0.4845	0.0119	0.1089	-0.3450	-0.3031	0.0106	0.1030	0.7876	Good
NV_Contig317_18838_18917_11_1	0.3790	0.4013	0.0075	0.0863	-0.4588	-0.5091	0.0092	0.0959	0.9104	Good
NV_Contig317_17370_17449_6_3	0.0792	0.0267	0.0471	0.2171	-0.2863	-0.2674	0.0068	0.0823	0.2941	Good
NV_Contig318_9223_9302_5_1	0.1550	0.1344	0.0092	0.0962	-0.1945	-0.2005	0.0050	0.0706	0.3349	Good
NV_Contig319_945_1024_7_3	0.4040	0.4384	0.0301	0.1734	-0.3197	-0.3392	0.0039	0.0628	0.7776	Good
NV_Contig322_9783_9862_7_2	0.3713	0.4050	0.0421	0.2053	-0.0457	-0.1990	0.1831	0.4279	0.604	Good
NV_Contig322_26822_26901_5_2	0.2562	0.1819	0.0252	0.1588	-0.5021	-0.4947	0.0039	0.0625	0.6766	Good
NV_Contig322_31146_31225_5_2	0.2963	0.2833	0.0102	0.1009	-0.3200	-0.3236	0.0060	0.0772	0.6069	Good
NV_Contig322_72898_72977_5_2	0.3230	0.2568	0.0278	0.1668	-0.3443	-0.3562	0.0011	0.0329	0.613	Good
NV_Contig322_78484_78563_6_2	0.5447	0.5423	0.0084	0.0919	-0.5574	-0.5552	0.0062	0.0788	1.0975	Good
NV_Contig322_31912_31991_7_3	0.4777	0.5209	0.0279	0.1670	-0.4140	-0.4463	0.0077	0.0878	0.9672	Good
NV_Contig322_43003_43082_5_3	0.4602	0.4106	0.0159	0.1261	-0.3533	-0.3518	0.0142	0.1191	0.7624	Good
NV_Contig322_78991_79070_5_3	0.2927	0.3069	0.0223	0.1494	-0.2754	-0.2868	0.0069	0.0832	0.5937	Good
NV_Contig322_9489_9568_4_4	0.2947	0.3230	0.0164	0.1282	-0.1539	-0.1575	0.0102	0.1008	0.4805	Good
NV_Contig322_28949_29028_9_4	0.1880	0.1785	0.0226	0.1502	-0.1777	-0.1860	0.0064	0.0798	0.3645	Good
NV_Contig322_29979_30058_10_4	0.8377	0.8661	0.0076	0.0871	-0.8043	-0.7552	0.0139	0.1181	1.6213	Good
NV_Contig322_62130_62209_6_4	0.0970	0.1246	0.0078	0.0886	-0.1617	-0.1396	0.0052	0.0723	0.2642	Good
NV_Contig322_86643_86722_6_5	0.6364	0.6587	0.0344	0.1856	-0.5382	-0.5277	0.0145	0.1205	1.1864	Good
NV_Contig322_29113_29192_7_8	0.4428	0.5183	0.0321	0.1791	-0.4659	-0.4685	0.0101	0.1003	0.9868	Good
NV_Contig323_25690_25769_5_1	0.3878	0.4039	0.0071	0.0842	-0.2612	-0.2840	0.0118	0.1087	0.6879	Good
NV_Contig323_25503_25582_6_2	0.5120	0.5041	0.0093	0.0963	-0.3505	-0.3465	0.0037	0.0604	0.8506	Good
NV_Contig323_13810_13889_3_3	0.1646	0.2359	0.0275	0.1659	-0.3518	-0.3636	0.0045	0.0672	0.5995	Good
NV_Contig323_23496_23575_5_3	0.2601	0.2901	0.0318	0.1782	-0.3821	-0.3694	0.0024	0.0492	0.6595	Good
NV_Contig323_9638_9717_6_4	0.4870	0.5115	0.0115	0.1070	-0.5569	-0.4820	0.0123	0.1108	0.9935	Good
NV_Contig323_31163_31242_5_4	0.4189	0.4418	0.0259	0.1609	-0.5206	-0.4693	0.0091	0.0954	0.9111	Good
NV_Contig323_38500_38579_5_4	0.7055	0.7310	0.0040	0.0634	-0.5260	-0.4903	0.0190	0.1378	1.2213	Good
NV_Contig323_44870_44949_12_5	0.6482	0.6542	0.0046	0.0680	-0.7790	-0.7912	0.0041	0.0642	1.4454	Good
NV_Contig323_25182_25261_5_7	0.2489	0.3445	0.0346	0.1860	-0.4183	-0.3663	0.0140	0.1183	0.7108	Good
NV_Contig325_15576_15655_4_1	0.4550	0.4288	0.0095	0.0974	-0.3016	-0.3069	0.0069	0.0828	0.7357	Good
NV_Contig325_9277_9356_6_2	0.1677	0.1047	0.0178	0.1334	-0.4464	-0.4317	0.0024	0.0494	0.5364	Good
NV_Contig325_17683_17762_5_3	0.4272	0.3541	0.0228	0.1510	-0.4065	-0.4254	0.0042	0.0648	0.7795	Good
NV_Contig325_7491_7570_5_5	0.0857	0.0450	0.0280	0.1673	-0.0678	-0.0786	0.0068	0.0822	0.1236	Good
NV_Contig325_15411_15490_6_5	0.3613	0.3726	0.0039	0.0624	-0.2671	-0.2527	0.0033	0.0574	0.6253	Good
NV_Contig326_6620_6699_5_2	0.4741	0.3929	0.0527	0.2296	-0.3447	-0.3517	0.0095	0.0975	0.7446	Good
NV_Contig326_2432_2511_6_3	0.3949	0.4269	0.0107	0.1034	-0.1925	-0.2328	0.0074	0.0859	0.6597	Good
NV_Contig328_12084_12163_6_2	0.5136	0.3736	0.0802	0.2832	-0.3298	-0.3045	0.0111	0.1053	0.6781	Good
NV_Contig328_11875_11954_6_3	0.4874	0.6014	0.0602	0.2453	-0.4118	-0.4143	0.0039	0.0628	1.0157	Good
NV_Contig328_20452_20531_7_3	0.2790	0.2728	0.0070	0.0837	-0.1015	-0.0998	0.0059	0.0769	0.3726	Good
NV_Contig329_13441_13520_6_1	0.2467	0.2655	0.0084	0.0915	-0.3181	-0.3497	0.0090	0.0948	0.6152	Good
NV_Contig330_80_159_5_2	0.2793	0.2798	0.0248	0.1574	-0.2506	-0.2443	0.0178	0.1336	0.5241	Good
NV_Contig330_30610_30689_3_2	0.3540	0.3755	0.0355	0.1883	-0.3381	-0.3125	0.0034	0.0581	0.688	Good
NV_Contig330_24581_24660_4_3	0.3279	0.3353	0.0095	0.0975	-0.1437	-0.1854	0.0068	0.0823	0.5207	Good
NV_Contig330_8842_8921_5_4	0.3150	0.2477	0.0221	0.1486	-0.1644	-0.1294	0.0111	0.1056	0.3771	Good
NV_Contig330_9672_9751_4_4	0.5935	0.5499	0.0109	0.1044	-0.4956	-0.4684	0.0070	0.0837	1.0183	Good
NV_Contig330_16050_16129_8_4	0.2875	0.2973	0.0152	0.1234	-0.1413	-0.1192	0.0093	0.0967	0.4165	Good
NV_Contig333_35886_35965_7_1	0.2145	0.2337	0.0077	0.0878	-0.3426	-0.3057	0.0103	0.1016	0.5394	Good
NV_Contig333_23685_23764_11_2	0.7370	0.7130	0.0045	0.0671	-0.3597	-0.3195	0.0120	0.1095	1.0325	Good
NV_Contig333_38714_38793_11_2	0.8211	0.8089	0.0064	0.0799	-0.8055	-0.7527	0.0176	0.1328	1.5616	Good
NV_Contig333_43655_43734_9_2	0.5217	0.5182	0.0368	0.1919	-0.5035	-0.4480	0.0117	0.1082	0.9662	Good
NV_Contig333_44722_44801_13_2	0.5771	0.5501	0.0090	0.0949	-0.7195	-0.6735	0.0222	0.1490	1.2236	Good
NV_Contig333_7258_7337_7_3	0.3536	0.3300	0.0158	0.1256	-0.6311	-0.6406	0.0065	0.0804	0.9706	Good
NV_Contig333_3142_3221_4_4	0.4438	0.4331	0.0097	0.0985	-0.1603	-0.1557	0.0118	0.1086	0.5888	Good
NV_Contig333_31768_31847_5_5	0.3578	0.3348	0.0256	0.1599	-0.2986	-0.2831	0.0032	0.0568	0.6179	Good
NV_Contig334_10176_10255_4_1	0.1424	0.1674	0.0216	0.1471	-0.3735	-0.3690	0.0018	0.0420	0.5364	Good
NV_Contig334_58428_58507_3_1	0.0339	-0.0227	0.0597	0.2443	-0.1492	-0.0987	0.0162	0.1272	0.076	Good
NV_Contig334_3106_3185_4_2	0.3048	0.4045	0.0569	0.2385	-0.2739	-0.2887	0.0115	0.1070	0.6932	Good
NV_Contig334_34625_34704_5_2	0.3838	0.3906	0.0083	0.0912	-0.3492	-0.3440	0.0088	0.0936	0.7346	Good
NV_Contig334_48632_48711_8_2	0.5102	0.4925	0.0243	0.1558	-0.4696	-0.4728	0.0043	0.0656	0.9653	Good
NV_Contig334_15749_15828_5_3	0.3917	0.4777	0.1012	0.3182	-0.3343	-0.3003	0.0183	0.1352	0.778	Good
NV_Contig334_44067_44146_5_3	0.1785	0.2063	0.0052	0.0721	-0.2729	-0.2652	0.0047	0.0682	0.4715	Good
NV_Contig334_30707_30786_5_6	0.3315	0.3110	0.0186	0.1363	-0.2581	-0.2186	0.0066	0.0814	0.5296	Good
NV_Contig335_575_654_5_3	0.2039	0.1942	0.0258	0.1605	-0.5099	-0.4883	0.0089	0.0943	0.6825	Good
NV_Contig336_23849_23928_4_3	0.3400	0.3352	0.0074	0.0862	-0.2555	-0.2171	0.0065	0.0807	0.5523	Good
NV_Contig336_43772_43851_5_3	0.4740	0.4636	0.0231	0.1521	-0.3203	-0.3417	0.0058	0.0760	0.8053	Good
NV_Contig336_51315_51394_5_3	0.4165	0.4082	0.0112	0.1060	-0.2247	-0.2009	0.0078	0.0884	0.6091	Good
NV_Contig338_13020_13099_7_3	0.6140	0.7093	0.0426	0.2064	-0.5702	-0.6003	0.0114	0.1066	1.3096	Good
NV_Contig338_25626_25705_4_4	0.3542	0.3202	0.0190	0.1380	-0.3845	-0.3892	0.0039	0.0625	0.7094	Good
NV_Contig339_3092_3171_7_1	0.3946	0.4029	0.0131	0.1144	-0.1546	-0.1451	0.0106	0.1031	0.548	Good
NV_Contig339_9310_9389_9_2	0.2945	0.3173	0.0273	0.1653	-0.1502	-0.1268	0.0064	0.0798	0.4441	Good
NV_Contig339_28520_28599_6_2	0.4229	0.4711	0.0134	0.1158	-0.3942	-0.3748	0.0027	0.0517	0.8459	Good
NV_Contig339_5167_5246_4_3	0.4174	0.3508	0.0214	0.1462	-0.4153	-0.4179	0.0039	0.0626	0.7687	Good
NV_Contig339_5503_5582_9_3	0.1297	0.1605	0.0134	0.1156	-0.3618	-0.3550	0.0065	0.0808	0.5155	Good
NV_Contig339_9949_10028_6_4	0.3534	0.3692	0.0045	0.0669	-0.4021	-0.3656	0.0084	0.0918	0.7348	Good
NV_Contig340_41101_41180_6_1	0.2137	0.2192	0.0012	0.0343	-0.3438	-0.4156	0.0130	0.1142	0.6348	Good
NV_Contig340_4905_4984_7_2	0.2707	0.3343	0.0400	0.2000	-0.5873	-0.6017	0.0089	0.0944	0.936	Good
NV_Contig340_11257_11336_10_2	0.3510	0.3762	0.0118	0.1087	-0.7762	-0.7371	0.0087	0.0935	1.1133	Good
NV_Contig340_15335_15414_6_2	0.5040	0.5803	0.0387	0.1967	-0.5910	-0.5832	0.0019	0.0432	1.1635	Good
NV_Contig340_19702_19781_4_2	0.3030	0.2747	0.0101	0.1006	-0.3171	-0.2839	0.0078	0.0881	0.5586	Good
NV_Contig340_22482_22561_7_3	0.4445	0.4502	0.0024	0.0488	-0.3818	-0.3892	0.0045	0.0670	0.8394	Good
NV_Contig340_36432_36511_4_3	0.5294	0.5902	0.0281	0.1677	-0.3336	-0.3635	0.0199	0.1412	0.9537	Good
NV_Contig340_6485_6564_4_4	0.4953	0.5069	0.0184	0.1358	-0.3956	-0.4095	0.0176	0.1327	0.9164	Good
NV_Contig341_13556_13635_4_6	0.4282	0.4043	0.0145	0.1203	-0.2872	-0.2908	0.0048	0.0695	0.6951	Good
NV_Contig342_2564_2643_6_1	0.4351	0.4223	0.0353	0.1878	-0.5414	-0.5136	0.0076	0.0871	0.9359	Good
NV_Contig342_19141_19220_6_2	0.1839	0.1146	0.0145	0.1202	-0.2975	-0.3121	0.0045	0.0673	0.4267	Good
NV_Contig342_24304_24383_5_5	0.5072	0.4482	0.0081	0.0902	-0.2474	-0.2480	0.0059	0.0767	0.6962	Good
NV_Contig343_47723_47802_4_1	0.4713	0.4945	0.0410	0.2025	-0.4424	-0.4306	0.0024	0.0490	0.9251	Good
NV_Contig343_22901_22980_8_2	0.4383	0.4346	0.0117	0.1082	-0.2996	-0.2835	0.0033	0.0574	0.7181	Good
NV_Contig343_29146_29225_9_2	0.2319	0.2354	0.0016	0.0395	-0.2421	-0.2276	0.0116	0.1079	0.463	Good
NV_Contig343_41324_41403_5_2	0.3412	0.2766	0.0165	0.1284	-0.1521	-0.1411	0.0059	0.0766	0.4177	Good
NV_Contig343_44011_44090_6_2	0.2290	0.3186	0.0367	0.1915	-0.0276	-0.0560	0.0034	0.0581	0.3746	Good
NV_Contig343_40160_40239_8_3	0.3698	0.3468	0.0632	0.2514	-0.3649	-0.3787	0.0049	0.0698	0.7255	Good
NV_Contig343_63238_63317_7_3	0.4285	0.3522	0.0549	0.2344	-0.3729	-0.3211	0.0225	0.1501	0.6733	Good
NV_Contig343_67972_68051_6_3	0.3898	0.2893	0.0580	0.2408	-0.4275	-0.4252	0.0072	0.0847	0.7145	Good
NV_Contig343_18099_18178_4_4	0.0553	0.0460	0.0119	0.1089	-0.2146	-0.2137	0.0115	0.1071	0.2597	Good
NV_Contig344_12835_12914_5_1	0.4511	0.4313	0.0126	0.1122	-0.4201	-0.4238	0.0065	0.0807	0.8551	Good
NV_Contig345_3751_3830_11_2	0.4114	0.4509	0.0079	0.0886	-0.1131	-0.0813	0.0094	0.0969	0.5322	Good
NV_Contig346_5821_5900_5_2	0.5070	0.4334	0.0327	0.1808	-0.4828	-0.4781	0.0064	0.0798	0.9115	Good
NV_Contig347_6135_6214_7_2	0.5236	0.5257	0.0040	0.0634	-0.4485	-0.4156	0.0156	0.1250	0.9413	Good
NV_Contig347_8555_8634_6_3	0.2342	0.1902	0.0115	0.1071	-0.3188	-0.3152	0.0065	0.0806	0.5054	Good
NV_Contig348_11696_11775_6_2	0.3018	0.2542	0.0131	0.1144	-0.3259	-0.3606	0.0085	0.0923	0.6148	Good
NV_Contig349_3786_3865_5_2	0.2059	0.1686	0.0765	0.2766	-0.2711	-0.2721	0.0107	0.1035	0.4407	Good
NV_Contig350_19067_19146_8_1	0.6939	0.6933	0.0194	0.1392	-0.6215	-0.6484	0.0127	0.1128	1.3417	Good
NV_Contig350_2665_2744_7_2	0.3558	0.3225	0.0174	0.1319	-0.1459	-0.1195	0.0048	0.0693	0.442	Good
NV_Contig350_21156_21235_3_4	0.0039	-0.0735	0.0589	0.2426	-0.1054	-0.1041	0.0060	0.0773	0.0306	Good
NV_Contig350_10172_10251_7_8	0.6813	0.7398	0.0269	0.1639	-0.7660	-0.7260	0.0103	0.1017	1.4658	Good
NV_Contig354_27256_27335_6_2	0.0643	0.0408	0.0055	0.0742	-0.2223	-0.2550	0.0121	0.1101	0.2958	Good
NV_Contig354_10962_11041_11_6	0.8207	0.8029	0.0020	0.0443	-0.8614	-0.8802	0.0053	0.0727	1.6831	Good
NV_Contig355_33501_33580_5_2	0.3559	0.3501	0.0480	0.2191	-0.2709	-0.3071	0.0075	0.0865	0.6572	Good
NV_Contig355_6023_6102_6_4	0.7069	0.6926	0.0069	0.0830	-0.1390	-0.0795	0.0376	0.1940	0.7721	Good
NV_Contig356_7093_7172_10_2	0.5379	0.4983	0.0232	0.1524	-0.5848	-0.5202	0.0106	0.1030	1.0185	Good
NV_Contig356_19165_19244_9_2	0.4385	0.4560	0.0031	0.0555	-0.4887	-0.4803	0.0051	0.0713	0.9363	Good
NV_Contig356_10605_10684_4_9	0.3006	0.3358	0.0074	0.0858	-0.2468	-0.2821	0.0052	0.0723	0.6179	Good
NV_Contig357_9128_9207_8_1	0.7082	0.7285	0.0122	0.1106	-0.5315	-0.5448	0.0211	0.1452	1.2733	Good
NV_Contig357_38317_38396_6_1	0.2502	0.2402	0.0358	0.1892	-0.2847	-0.2681	0.0051	0.0715	0.5083	Good
NV_Contig357_26967_27046_10_2	0.4922	0.4676	0.0264	0.1623	-0.3919	-0.3927	0.0151	0.1229	0.8603	Good
NV_Contig357_48157_48236_6_2	0.2705	0.2524	0.0028	0.0530	-0.1476	-0.1637	0.0100	0.1000	0.4161	Good
NV_Contig357_35430_35509_10_3	0.2886	0.3161	0.0144	0.1202	-0.2212	-0.2226	0.0039	0.0621	0.5387	Good
NV_Contig357_42201_42280_4_3	0.1349	0.1533	0.0316	0.1779	-0.2201	-0.1981	0.0107	0.1033	0.3514	Good
NV_Contig357_59576_59655_4_3	0.3041	0.2857	0.0064	0.0802	-0.2706	-0.2733	0.0025	0.0500	0.559	Good
NV_Contig357_51280_51359_4_4	0.3301	0.3725	0.0155	0.1245	-0.2718	-0.2630	0.0033	0.0571	0.6355	Good
NV_Contig361_5605_5684_9_4	0.4938	0.5593	0.0222	0.1491	-0.2834	-0.3418	0.0229	0.1514	0.9011	Good
NV_Contig363_1405_1484_7_3	0.3760	0.2385	0.0776	0.2785	-0.1001	-0.0716	0.0278	0.1667	0.3101	Good
NV_Contig366_7289_7368_10_4	0.2297	0.2143	0.0469	0.2165	-0.4198	-0.4827	0.0270	0.1644	0.697	Good
NV_Contig368_1458_1537_9_5	0.4402	0.4639	0.0054	0.0731	0.0127	0.0053	0.0087	0.0935	0.4586	Good
NV_Contig375_7576_7655_6_5	0.3768	0.5383	0.0806	0.2839	-0.2863	-0.2876	0.0093	0.0964	0.8259	Good
NV_Contig377_4931_5010_7_3	0.6017	0.6125	0.0101	0.1007	-0.3481	-0.3662	0.0254	0.1592	0.9787	Good
NV_Contig380_11560_11639_5_2	0.5228	0.5473	0.0144	0.1202	-0.2530	-0.2267	0.0065	0.0807	0.774	Good
NV_Contig380_17221_17300_7_2	0.1418	-0.0020	0.1070	0.3272	-0.4021	-0.4348	0.0128	0.1132	0.4328	Good
NV_Contig385_8195_8274_4_10	0.2643	0.2759	0.0111	0.1054	-0.3566	-0.3711	0.0009	0.0300	0.647	Good
NV_Contig386_810_889_7_2	0.3875	0.4112	0.0034	0.0587	-0.3697	-0.3639	0.0069	0.0832	0.7751	Good
NV_Contig386_12145_12224_7_5	0.3150	0.3393	0.0741	0.2723	-0.4795	-0.4679	0.0114	0.1069	0.8072	Good
NV_Contig387_1659_1738_7_4	0.2320	0.2343	0.0075	0.0867	-0.2706	-0.2612	0.0025	0.0505	0.4955	Good
NV_Contig389_18785_18864_6_3	0.2341	0.0810	0.0854	0.2923	-0.1874	-0.1739	0.0055	0.0742	0.2549	Good
NV_Contig390_36039_36118_5_4	0.2715	0.2558	0.0184	0.1357	-0.1137	-0.1274	0.0019	0.0440	0.3832	Good
NV_Contig390_30486_30565_5_5	0.2106	0.2077	0.0061	0.0781	-0.2736	-0.2606	0.0021	0.0461	0.4683	Good
NV_Contig391_460_539_6_2	0.8013	0.7829	0.0030	0.0547	-0.3838	-0.2736	0.0565	0.2377	1.0565	Good
NV_Contig393_396_475_5_3	0.2813	0.3063	0.0189	0.1373	-0.4578	-0.4417	0.0097	0.0984	0.748	Good
NV_Contig393_1649_1728_4_3	0.1876	0.1859	0.0094	0.0967	-0.1178	-0.1453	0.0023	0.0474	0.3312	Good
NV_Contig393_4400_4479_5_3	0.5975	0.5767	0.0252	0.1588	-0.5936	-0.5905	0.0102	0.1011	1.1672	Good
NV_Contig394_8446_8525_6_2	0.6165	0.6640	0.0223	0.1493	-0.4429	-0.4480	0.0029	0.0540	1.112	Good
NV_Contig394_11009_11088_4_2	0.3052	0.2978	0.0005	0.0219	-0.2632	-0.2591	0.0045	0.0669	0.5569	Good
NV_Contig394_15953_16032_14_5	0.1297	0.1489	0.0153	0.1239	-0.1502	-0.1033	0.0068	0.0824	0.2522	Good
NV_Contig395_2244_2323_5_2	0.4995	0.5321	0.0298	0.1726	-0.3655	-0.3234	0.0063	0.0794	0.8555	Good
NV_Contig395_5517_5596_10_4	0.4078	0.3388	0.0526	0.2294	-0.1766	-0.1783	0.0113	0.1062	0.5171	Good
NV_Contig396_1219_1298_6_1	0.4514	0.4290	0.0048	0.0696	-0.4500	-0.4725	0.0055	0.0740	0.9015	Good
NV_Contig401_10729_10808_4_2	0.2720	0.2319	0.0250	0.1581	-0.1642	-0.1754	0.0016	0.0405	0.4073	Good
NV_Contig401_2217_2296_4_3	0.4079	0.3435	0.0134	0.1157	-0.3360	-0.3237	0.0065	0.0804	0.6672	Good
NV_Contig402_8904_8983_6_1	0.5069	0.5121	0.0092	0.0957	-0.4555	-0.4547	0.0091	0.0954	0.9668	Good
NV_Contig402_23784_23863_10_2	0.3382	0.3609	0.0131	0.1143	-0.4595	-0.4117	0.0254	0.1593	0.7726	Good
NV_Contig402_36275_36354_6_2	0.4021	0.4073	0.0045	0.0671	-0.3079	-0.2979	0.0289	0.1700	0.7052	Good
NV_Contig402_50083_50162_5_2	0.4536	0.3764	0.0266	0.1630	-0.3415	-0.3171	0.0049	0.0701	0.6935	Good
NV_Contig402_19312_19391_6_3	0.3712	0.3253	0.0068	0.0823	-0.3337	-0.2858	0.0222	0.1491	0.6111	Good
NV_Contig402_23486_23565_5_3	0.3029	0.2586	0.0132	0.1148	-0.2382	-0.2508	0.0051	0.0712	0.5094	Good
NV_Contig402_24120_24199_5_3	0.1674	0.1459	0.1693	0.4115	-0.3762	-0.3718	0.0099	0.0993	0.5177	Good
NV_Contig402_26813_26892_5_3	0.7558	0.7691	0.0056	0.0750	-0.4893	-0.5121	0.0065	0.0804	1.2812	Good
NV_Contig402_32756_32835_4_3	0.4223	0.3787	0.0595	0.2439	-0.3443	-0.3460	0.0046	0.0681	0.7247	Good
NV_Contig402_33728_33807_12_3	0.6888	0.7963	0.0409	0.2022	-0.6776	-0.6391	0.0077	0.0876	1.4354	Good
NV_Contig402_34923_35002_4_3	0.2743	0.2457	0.0099	0.0994	-0.5758	-0.5451	0.0099	0.0995	0.7908	Good
NV_Contig402_43613_43692_5_3	0.2261	0.2271	0.0132	0.1150	-0.4121	-0.4002	0.0071	0.0842	0.6273	Good
NV_Contig402_14104_14183_8_4	0.7467	0.7447	0.0011	0.0326	-0.4466	-0.4409	0.0089	0.0941	1.1856	Good
NV_Contig402_49858_49937_5_4	0.2327	0.2496	0.0224	0.1498	-0.2588	-0.2887	0.0087	0.0933	0.5383	Good
NV_Contig402_43009_43088_4_5	0.2385	0.1060	0.0605	0.2460	-0.1908	-0.2031	0.0110	0.1050	0.3091	Good
NV_Contig403_39101_39180_6_2	0.3514	0.4378	0.0409	0.2022	-0.4897	-0.4542	0.0081	0.0898	0.892	Good
NV_Contig403_1644_1723_6_3	0.5531	0.5931	0.0198	0.1406	-0.5563	-0.5539	0.0096	0.0981	1.147	Good
NV_Contig403_31549_31628_8_3	0.3627	0.2345	0.0761	0.2759	-0.0982	-0.1156	0.0015	0.0381	0.3501	Good
NV_Contig403_41212_41291_14_3	0.5072	0.4946	0.0123	0.1109	-0.4480	-0.4321	0.0090	0.0951	0.9267	Good
NV_Contig404_7385_7464_6_1	0.1887	0.2190	0.0294	0.1716	-0.4244	-0.4039	0.0089	0.0941	0.6229	Good
NV_Contig404_15919_15998_5_8	0.0174	0.0426	0.0086	0.0925	-0.1021	-0.1100	0.0065	0.0804	0.1526	Good
NV_Contig405_46998_47077_8_1	0.3336	0.3726	0.0483	0.2199	-0.3056	-0.2663	0.0101	0.1004	0.6389	Good
NV_Contig405_40916_40995_8_2	0.3918	0.3767	0.0246	0.1568	-0.6930	-0.6952	0.0043	0.0654	1.0719	Good
NV_Contig405_6987_7066_6_3	0.2074	0.1906	0.0179	0.1338	-0.2035	-0.2108	0.0044	0.0661	0.4014	Good
NV_Contig405_32445_32524_6_3	0.2710	0.3343	0.0437	0.2090	-0.2806	-0.2686	0.0021	0.0458	0.6029	Good
NV_Contig405_50785_50864_5_3	0.2333	0.2666	0.0195	0.1395	-0.5953	-0.5416	0.0085	0.0920	0.8082	Good
NV_Contig406_22830_22909_9_1	0.1548	0.2075	0.0133	0.1153	-0.4029	-0.3564	0.0077	0.0876	0.5639	Good
NV_Contig406_24808_24887_9_3	0.7029	0.8302	0.0471	0.2169	-0.2699	-0.2168	0.0108	0.1038	1.047	Good
NV_Contig406_28723_28802_5_3	0.1078	0.1277	0.0035	0.0593	-0.0956	-0.0919	0.0027	0.0522	0.2196	Good
NV_Contig406_39383_39462_5_3	0.1741	0.1459	0.0168	0.1297	-0.1436	-0.1730	0.0038	0.0616	0.3189	Good
NV_Contig406_12950_13029_4_4	0.0019	0.0607	0.0138	0.1176	-0.0552	-0.0530	0.0024	0.0492	0.1137	Good
NV_Contig406_55508_55587_8_4	0.6033	0.6341	0.0081	0.0899	-0.2719	-0.2165	0.0394	0.1985	0.8506	Good
NV_Contig406_29556_29635_6_7	0.4712	0.5146	0.0127	0.1129	-0.4648	-0.4394	0.0063	0.0793	0.954	Good
NV_Contig406_14566_14645_7_10	-0.0469	-0.1129	0.0427	0.2065	-0.1496	-0.1430	0.0081	0.0899	0.0301	Good
NV_Contig407_19682_19761_4_4	0.1993	0.2144	0.0023	0.0476	-0.0927	-0.0906	0.0003	0.0172	0.305	Good
NV_Contig408_9770_9849_4_1	0.7012	0.7138	0.0182	0.1348	-0.4460	-0.3904	0.0100	0.0999	1.1042	Good
NV_Contig408_45182_45261_4_1	0.1845	0.1720	0.0030	0.0551	-0.1073	-0.1317	0.0066	0.0813	0.3037	Good
NV_Contig408_62874_62953_7_1	0.3513	0.3235	0.0200	0.1415	-0.3480	-0.3410	0.0018	0.0426	0.6645	Good
NV_Contig408_895_974_4_2	0.1287	0.1337	0.0075	0.0864	-0.1692	-0.1629	0.0029	0.0538	0.2966	Good
NV_Contig408_42202_42281_4_2	0.4288	0.4411	0.0088	0.0938	-0.3211	-0.3175	0.0019	0.0430	0.7586	Good
NV_Contig408_11344_11423_7_3	0.1385	0.2479	0.0579	0.2406	-0.1695	-0.1292	0.0090	0.0950	0.3771	Good
NV_Contig408_39345_39424_5_3	0.2212	0.2256	0.0040	0.0634	-0.2350	-0.2372	0.0061	0.0783	0.4628	Good
NV_Contig408_15172_15251_7_4	0.6760	0.6640	0.0092	0.0958	-0.5018	-0.4572	0.0343	0.1851	1.1212	Good
NV_Contig409_8434_8513_6_6	-0.1180	-0.0798	0.0367	0.1916	-0.3255	-0.3592	0.0065	0.0808	0.2794	Good
NV_Contig410_20227_20306_4_1	0.1591	0.1520	0.0300	0.1731	-0.1886	-0.2182	0.0050	0.0710	0.3702	Good
NV_Contig410_13583_13662_8_2	0.6507	0.6566	0.0018	0.0427	-0.5110	-0.4461	0.0287	0.1694	1.1027	Good
NV_Contig410_18691_18770_6_2	0.5637	0.6109	0.0081	0.0902	-0.4436	-0.4354	0.0054	0.0737	1.0463	Good
NV_Contig410_2451_2530_6_3	0.2639	0.2383	0.0250	0.1580	-0.2256	-0.2192	0.0041	0.0638	0.4575	Good
NV_Contig410_23211_23290_9_3	0.7531	0.7757	0.0048	0.0693	-0.5256	-0.5327	0.0123	0.1111	1.3084	Good
NV_Contig410_23543_23622_10_3	0.1582	0.1999	0.0091	0.0955	-0.5228	-0.6747	0.1580	0.3975	0.8746	Good
NV_Contig410_14410_14489_5_4	0.4651	0.4705	0.0037	0.0611	-0.3620	-0.3497	0.0066	0.0814	0.8202	Good
NV_Contig410_18285_18364_4_4	0.3239	0.3412	0.0039	0.0622	-0.1503	-0.1184	0.0064	0.0800	0.4596	Good
NV_Contig411_14504_14583_7_4	0.5863	0.6045	0.0031	0.0557	-0.5079	-0.5572	0.0241	0.1552	1.1617	Good
NV_Contig411_25270_25349_6_5	0.2539	0.2827	0.0448	0.2116	-0.3682	-0.3684	0.0063	0.0795	0.6511	Good
NV_Contig411_15741_15820_10_9	0.6271	0.6014	0.0082	0.0905	-0.5282	-0.5158	0.0099	0.0993	1.1172	Good
NV_Contig415_6476_6555_7_1	-0.1817	-0.2478	0.1141	0.3379	-0.4694	-0.5069	0.0083	0.0911	0.2591	Good
NV_Contig415_8631_8710_4_3	0.0322	0.1043	0.0934	0.3057	-0.4979	-0.4937	0.0018	0.0420	0.598	Good
NV_Contig418_6016_6095_7_6	0.3425	0.4322	0.0314	0.1772	-0.4428	-0.4568	0.0018	0.0424	0.889	Good
NV_Contig432_302_381_6_4	0.2262	0.2645	0.0176	0.1326	-0.1745	-0.2168	0.0112	0.1061	0.4813	Good
NV_Contig432_1638_1717_13_5	0.6549	0.6789	0.0057	0.0753	-0.3656	-0.3524	0.0063	0.0796	1.0313	Good
NV_Contig434_7842_7921_5_2	-0.0547	0.0058	0.0169	0.1300	-0.1262	-0.0976	0.0125	0.1119	0.1034	Good
NV_Contig434_4645_4724_9_3	0.0224	0.1437	0.0614	0.2478	-0.3214	-0.2939	0.0029	0.0535	0.4376	Good
NV_Contig434_5910_5989_5_3	0.4361	0.4875	0.0708	0.2662	-0.3050	-0.3036	0.0145	0.1206	0.7911	Good
NV_Contig434_958_1037_13_4	0.7820	0.8148	0.0095	0.0976	-0.5631	-0.5315	0.0426	0.2064	1.3463	Good
NV_Contig435_33_112_7_2	0.3668	0.3420	0.0121	0.1101	-0.1744	-0.1409	0.0087	0.0932	0.4829	Good
NV_Contig435_7789_7868_7_4	0.4386	0.4249	0.0119	0.1092	0.0609	0.0602	0.0084	0.0918	0.3647	Good
NV_Contig435_6039_6118_4_5	0.1056	0.1314	0.0117	0.1083	-0.2758	-0.3256	0.0064	0.0798	0.457	Good
NV_Contig436_14829_14908_4_1	0.2050	0.1578	0.0082	0.0903	-0.1785	-0.1826	0.0072	0.0851	0.3404	Good
NV_Contig436_10975_11054_5_3	0.2558	0.2226	0.0307	0.1752	-0.1341	-0.1417	0.0097	0.0984	0.3643	Good
NV_Contig439_13956_14035_6_1	0.3795	0.4514	0.0268	0.1638	-0.4369	-0.4436	0.0029	0.0534	0.895	Good
NV_Contig439_40285_40364_5_1	0.3200	0.3201	0.0017	0.0411	-0.2387	-0.1944	0.0109	0.1042	0.5145	Good
NV_Contig439_5987_6066_7_2	0.0876	0.1461	0.0236	0.1536	-0.4440	-0.4232	0.0094	0.0970	0.5693	Good
NV_Contig439_7640_7719_10_2	-0.0157	0.0189	0.0106	0.1028	-0.5257	-0.5440	0.0077	0.0875	0.5629	Good
NV_Contig439_11669_11748_4_3	0.4316	0.4307	0.0015	0.0390	-0.2480	-0.2222	0.0050	0.0705	0.6529	Good
NV_Contig439_25023_25102_5_3	0.2841	0.3157	0.0042	0.0646	-0.2382	-0.2630	0.0049	0.0703	0.5787	Good
NV_Contig439_39906_39985_10_5	0.6847	0.6817	0.0447	0.2115	-0.4951	-0.4336	0.0183	0.1352	1.1153	Good
NV_Contig448_1016_1095_10_7	0.3017	0.2725	0.0462	0.2149	-0.6362	-0.6572	0.0239	0.1544	0.9297	Good
NV_Contig453_3378_3457_7_1	0.0448	0.0152	0.0597	0.2443	-0.1632	-0.1923	0.0040	0.0631	0.2075	Good
NV_Contig453_8445_8524_4_1	0.6438	0.6576	0.0062	0.0790	-0.3993	-0.3815	0.0132	0.1149	1.0391	Good
NV_Contig453_464_543_4_2	0.3579	0.3959	0.0164	0.1279	-0.4569	-0.4667	0.0065	0.0806	0.8626	Good
NV_Contig454_10606_10685_6_3	0.3187	0.2208	0.0499	0.2235	-0.1611	-0.1433	0.0093	0.0965	0.3641	Good
NV_Contig455_29702_29781_11_1	0.2175	0.2129	0.0054	0.0732	-0.3559	-0.3484	0.0052	0.0721	0.5613	Good
NV_Contig455_5544_5623_15_2	0.3133	0.3298	0.0161	0.1270	-0.1712	-0.1489	0.0106	0.1030	0.4787	Good
NV_Contig455_18348_18427_8_2	0.4142	0.4314	0.0277	0.1665	-0.6041	-0.5744	0.0053	0.0731	1.0058	Good
NV_Contig455_55343_55422_5_2	0.1976	0.1252	0.0351	0.1874	-0.2469	-0.2680	0.0070	0.0836	0.3932	Good
NV_Contig455_1377_1456_5_3	0.0441	0.1065	0.0418	0.2044	-0.1720	-0.1762	0.0074	0.0858	0.2827	Good
NV_Contig455_26956_27035_4_3	0.6021	0.6327	0.0206	0.1434	-0.3348	-0.3400	0.0048	0.0696	0.9727	Good
NV_Contig455_21831_21910_7_4	0.5051	0.4345	0.0155	0.1243	-0.3935	-0.3785	0.0129	0.1137	0.813	Good
NV_Contig455_43256_43335_12_4	0.3990	0.4099	0.0239	0.1546	-0.2086	-0.1842	0.0032	0.0568	0.5941	Good
NV_Contig455_23649_23728_11_5	0.5126	0.5799	0.0359	0.1896	-0.1075	-0.1233	0.0157	0.1255	0.7032	Good
NV_Contig455_30343_30422_6_6	0.3270	0.3332	0.0058	0.0762	-0.2172	-0.1955	0.0045	0.0670	0.5287	Good
NV_Contig456_18215_18294_5_1	0.1138	0.1538	0.0324	0.1800	-0.2056	-0.1907	0.0023	0.0485	0.3445	Good
NV_Contig456_24902_24981_4_2	0.2003	0.2500	0.0285	0.1688	-0.2549	-0.2535	0.0015	0.0388	0.5035	Good
NV_Contig456_11582_11661_4_4	0.1944	0.1632	0.0066	0.0815	-0.1763	-0.1564	0.0049	0.0698	0.3196	Good
NV_Contig456_25410_25489_5_4	0.1693	0.1911	0.0293	0.1711	-0.2965	-0.2909	0.0034	0.0581	0.482	Good
NV_Contig457_7434_7513_7_1	0.4478	0.4527	0.0714	0.2672	-0.1316	-0.1380	0.0029	0.0539	0.5907	Good
NV_Contig457_11392_11471_6_1	0.4185	0.3611	0.0114	0.1068	-0.3721	-0.3533	0.0046	0.0678	0.7144	Good
NV_Contig457_6039_6118_4_2	0.3859	0.2671	0.0507	0.2252	-0.2140	-0.2354	0.0073	0.0853	0.5025	Good
NV_Contig457_3383_3462_6_4	0.4967	0.4934	0.0028	0.0528	-0.4026	-0.4231	0.0110	0.1048	0.9165	Good
NV_Contig457_8983_9062_4_4	0.1791	0.1776	0.0072	0.0851	-0.0403	-0.0269	0.0015	0.0390	0.2045	Good
NV_Contig457_13308_13387_8_4	0.3587	0.3538	0.0211	0.1451	-0.1744	-0.1889	0.0067	0.0816	0.5427	Good
NV_Contig457_17254_17333_5_5	0.2267	0.2568	0.0195	0.1397	-0.2702	-0.2352	0.0066	0.0814	0.492	Good
NV_Contig458_7030_7109_3_1	0.1467	0.1345	0.0059	0.0771	-0.0361	-0.0656	0.0079	0.0889	0.2001	Good
NV_Contig458_14294_14373_5_2	0.0844	0.0345	0.0167	0.1292	-0.2909	-0.2961	0.0065	0.0808	0.3306	Good
NV_Contig458_4668_4747_5_3	0.4280	0.4202	0.0024	0.0488	-0.1625	-0.1389	0.0061	0.0781	0.5591	Good
NV_Contig458_11530_11609_6_4	0.4212	0.4199	0.0247	0.1572	-0.3191	-0.3311	0.0021	0.0456	0.751	Good
NV_Contig458_11864_11943_5_4	0.1683	0.0821	0.0417	0.2043	-0.2330	-0.2323	0.0020	0.0451	0.3144	Good
NV_Contig460_18377_18456_9_1	0.6705	0.6612	0.0092	0.0958	-0.6768	-0.6070	0.0161	0.1270	1.2682	Good
NV_Contig460_44060_44139_6_2	0.5850	0.6073	0.0055	0.0739	-0.2639	-0.2435	0.0225	0.1500	0.8508	Good
NV_Contig460_27899_27978_7_3	0.0409	-0.0490	0.0472	0.2172	-0.1429	-0.1101	0.0155	0.1247	0.0611	Good
NV_Contig460_45212_45291_7_3	0.4861	0.4655	0.0195	0.1395	-0.3927	-0.3429	0.0077	0.0877	0.8084	Good
NV_Contig462_65796_65875_5_1	0.5223	0.5282	0.0393	0.1982	-0.2473	-0.2646	0.0076	0.0874	0.7928	Good
NV_Contig462_15252_15331_9_2	0.4383	0.4670	0.0197	0.1405	-0.7718	-0.8057	0.0023	0.0477	1.2727	Good
NV_Contig462_68772_68851_5_4	0.4143	0.3807	0.0061	0.0782	-0.2229	-0.1664	0.0075	0.0866	0.5471	Good
NV_Contig462_35030_35109_8_5	0.3035	0.2831	0.0169	0.1299	-0.1710	-0.1798	0.0030	0.0545	0.4629	Good
NV_Contig464_36163_36242_4_1	0.5088	0.4875	0.0067	0.0816	-0.4824	-0.4506	0.0108	0.1039	0.9381	Good
NV_Contig464_42925_43004_5_1	0.2976	0.3457	0.0083	0.0914	-0.3254	-0.3272	0.0091	0.0955	0.6729	Good
NV_Contig464_52723_52802_7_2	0.6313	0.7661	0.0496	0.2228	-0.5709	-0.5609	0.0060	0.0773	1.327	Good
NV_Contig464_17124_17203_7_3	0.2975	0.3050	0.0118	0.1085	0.0179	0.0222	0.0052	0.0721	0.2828	Good
NV_Contig464_31393_31472_4_3	0.1671	0.2060	0.0134	0.1158	-0.1089	-0.0874	0.0059	0.0770	0.2934	Good
NV_Contig464_47917_47996_7_3	0.3708	0.3415	0.0068	0.0822	-0.2586	-0.2555	0.0045	0.0674	0.597	Good
NV_Contig464_49870_49949_4_3	0.4428	0.4105	0.0199	0.1410	-0.3476	-0.3164	0.0042	0.0647	0.7269	Good
NV_Contig464_39408_39487_5_5	0.4300	0.3840	0.0154	0.1243	-0.2583	-0.2428	0.0021	0.0455	0.6268	Good
NV_Contig464_40386_40465_8_5	0.6487	0.6503	0.0115	0.1072	-0.3748	-0.3270	0.0218	0.1475	0.9773	Good
NV_Contig464_51035_51114_4_5	0.3706	0.4124	0.0290	0.1704	-0.2545	-0.2276	0.0057	0.0756	0.64	Good
NV_Contig464_20421_20500_5_7	0.3628	0.2482	0.0872	0.2953	-0.3427	-0.3058	0.0106	0.1030	0.554	Good
NV_Contig464_36478_36557_7_9	0.2750	0.2664	0.0184	0.1356	-0.6198	-0.6333	0.0036	0.0603	0.8997	Good
NV_Contig465_10967_11046_5_2	0.3893	0.3569	0.0041	0.0639	-0.2562	-0.2472	0.0027	0.0515	0.6041	Good
NV_Contig465_5772_5851_5_4	0.4417	0.4471	0.0078	0.0884	-0.2820	-0.3057	0.0096	0.0981	0.7528	Good
NV_Contig466_32410_32489_6_3	0.2843	0.2646	0.0063	0.0793	-0.2900	-0.2681	0.0076	0.0871	0.5327	Good
NV_Contig467_8916_8995_9_2	0.5989	0.6119	0.0067	0.0821	-0.4415	-0.4308	0.0030	0.0550	1.0427	Good
NV_Contig467_551_630_14_5	0.7817	0.7940	0.0043	0.0659	-0.9051	-0.8898	0.0024	0.0492	1.6838	Good
NV_Contig467_842_921_5_5	0.2380	0.2068	0.0239	0.1544	-0.2486	-0.2596	0.0078	0.0882	0.4664	Good
NV_Contig468_789_868_7_2	0.4633	0.4952	0.0093	0.0962	-0.4730	-0.4743	0.0015	0.0390	0.9695	Good
NV_Contig468_2422_2501_5_3	0.4502	0.4415	0.0145	0.1202	-0.4516	-0.4610	0.0008	0.0284	0.9025	Good
NV_Contig468_3071_3150_9_3	0.6182	0.5754	0.0114	0.1068	-0.3633	-0.2970	0.0249	0.1578	0.8724	Good
NV_Contig468_3489_3568_5_4	0.2742	0.2587	0.0049	0.0699	-0.1550	-0.1469	0.0092	0.0960	0.4056	Good
NV_Contig468_28564_28643_9_5	0.2672	0.2068	0.0617	0.2484	-0.4644	-0.4323	0.0151	0.1228	0.6391	Good
NV_Contig468_11462_11541_7_7	0.1604	0.1168	0.0467	0.2161	-0.4034	-0.3981	0.0007	0.0256	0.5149	Good
NV_Contig473_41290_41369_6_1	0.1859	0.1718	0.0145	0.1205	-0.4303	-0.4232	0.0024	0.0488	0.595	Good
NV_Contig473_1428_1507_14_2	0.6425	0.5720	0.0398	0.1994	-0.5752	-0.5022	0.0263	0.1621	1.0742	Good
NV_Contig473_36481_36560_8_2	0.1854	0.1709	0.0061	0.0783	-0.2611	-0.2698	0.0073	0.0852	0.4407	Good
NV_Contig473_85_164_8_3	0.2241	0.2686	0.0422	0.2055	-0.3241	-0.3237	0.0031	0.0560	0.5923	Good
NV_Contig473_29695_29774_8_3	0.2455	0.2382	0.0054	0.0733	-0.4060	-0.3936	0.0091	0.0955	0.6318	Good
NV_Contig473_39938_40017_13_3	0.5885	0.5646	0.0182	0.1350	-0.4713	-0.4060	0.0172	0.1310	0.9706	Good
NV_Contig473_30068_30147_6_5	0.0966	0.0448	0.0233	0.1526	-0.3053	-0.2755	0.0035	0.0593	0.3203	Good
NV_Contig474_21186_21265_7_1	0.3595	0.3456	0.0296	0.1721	-0.4189	-0.3842	0.0094	0.0969	0.7298	Good
NV_Contig474_3004_3083_5_2	0.1926	0.1869	0.0037	0.0609	-0.1463	-0.1919	0.0044	0.0660	0.3788	Good
NV_Contig474_15014_15093_5_2	0.4652	0.4430	0.0038	0.0616	-0.0849	-0.0590	0.0042	0.0647	0.502	Good
NV_Contig474_25351_25430_7_3	0.4231	0.4082	0.0086	0.0926	-0.3006	-0.3017	0.0076	0.0870	0.7099	Good
NV_Contig474_26333_26412_5_3	0.1611	0.1742	0.0630	0.2510	-0.1357	-0.1638	0.0065	0.0809	0.338	Good
NV_Contig474_10479_10558_5_4	0.5110	0.5052	0.0096	0.0982	-0.3340	-0.3300	0.0072	0.0846	0.8352	Good
NV_Contig474_21666_21745_10_5	0.7360	0.7062	0.0135	0.1160	-0.0813	-0.0388	0.0076	0.0870	0.745	Good
NV_Contig475_1521_1600_5_2	0.3788	0.3717	0.0512	0.2263	-0.3852	-0.3837	0.0023	0.0483	0.7554	Good
NV_Contig475_1851_1930_7_5	0.3832	0.3153	0.0393	0.1982	-0.2992	-0.2732	0.0058	0.0765	0.5885	Good
NV_Contig476_9195_9274_7_2	0.3921	0.3117	0.0329	0.1814	-0.4891	-0.4951	0.0066	0.0815	0.8068	Good
NV_Contig476_16466_16545_3_2	0.1951	0.1840	0.0206	0.1436	-0.4128	-0.3952	0.0042	0.0646	0.5792	Good
NV_Contig476_3489_3568_7_3	0.0406	0.0876	0.0448	0.2116	-0.3183	-0.3026	0.0197	0.1402	0.3902	Good
NV_Contig476_9426_9505_7_5	0.1790	0.1912	0.0076	0.0873	-0.4498	-0.4796	0.0060	0.0777	0.6708	Good
NV_Contig476_15220_15299_9_5	0.2794	0.2709	0.0035	0.0592	-0.4262	-0.4083	0.0015	0.0391	0.6792	Good
NV_Contig477_22312_22391_5_2	0.3619	0.3988	0.0474	0.2178	-0.3327	-0.3335	0.0051	0.0717	0.7323	Good
NV_Contig477_9519_9598_4_4	0.1117	0.1754	0.0358	0.1892	-0.1818	-0.1846	0.0054	0.0737	0.36	Good
NV_Contig478_22683_22762_8_3	0.8311	0.8537	0.0079	0.0891	-0.6765	-0.6434	0.0293	0.1712	1.4971	Good
NV_Contig478_13999_14078_9_6	0.4137	0.3872	0.0212	0.1455	-0.4234	-0.4178	0.0075	0.0865	0.805	Good
NV_Contig478_18508_18587_8_7	0.4028	0.3625	0.0094	0.0968	-0.2362	-0.2472	0.0030	0.0549	0.6097	Good
NV_Contig478_21091_21170_7_8	0.3032	0.3389	0.0172	0.1310	-0.1164	-0.0750	0.0081	0.0901	0.4139	Good
NV_Contig478_22290_22369_6_10	0.6814	0.6938	0.0185	0.1358	-0.6772	-0.6849	0.0057	0.0752	1.3787	Good
NV_Contig479_2445_2524_3_5	0.2611	0.2627	0.0068	0.0826	-0.2070	-0.2161	0.0038	0.0619	0.4788	Good
NV_Contig481_3655_3734_6_1	0.2028	0.1355	0.0577	0.2403	-0.3752	-0.3652	0.0014	0.0376	0.5007	Good
NV_Contig481_12016_12095_9_1	0.6856	0.6456	0.0124	0.1112	0.5131	0.5300	0.0077	0.0878	0.1156	Good
NV_Contig481_7831_7910_6_3	0.2070	0.2363	0.0279	0.1669	-0.4335	-0.4389	0.0108	0.1041	0.6752	Good
NV_Contig481_9393_9472_7_3	0.4447	0.3419	0.0296	0.1720	-0.1855	-0.1723	0.0055	0.0742	0.5142	Good
NV_Contig481_10520_10599_6_4	0.5891	0.5712	0.0069	0.0832	-0.3196	-0.3104	0.0071	0.0844	0.8816	Good
NV_Contig481_11036_11115_4_5	0.0811	0.1000	0.0096	0.0982	-0.3840	-0.3757	0.0017	0.0414	0.4757	Good
NV_Contig481_11488_11567_6_8	0.2766	0.1869	0.0196	0.1399	-0.4288	-0.4310	0.0020	0.0448	0.6179	Good
NV_Contig482_1912_1991_8_2	0.6142	0.5895	0.0032	0.0562	-0.7230	-0.7283	0.0040	0.0630	1.3178	Good
NV_Contig482_11068_11147_9_2	0.2187	0.2321	0.0044	0.0663	-0.2762	-0.2630	0.0061	0.0779	0.4951	Good
NV_Contig482_1469_1548_11_3	0.7651	0.7526	0.0042	0.0645	-0.5600	-0.5728	0.0088	0.0938	1.3254	Good
NV_Contig483_3196_3275_7_3	0.5961	0.5822	0.0081	0.0901	-0.4336	-0.4574	0.0080	0.0894	1.0396	Good
NV_Contig483_5465_5544_4_4	0.1971	0.2395	0.0220	0.1485	-0.2756	-0.2860	0.0028	0.0527	0.5255	Good
NV_Contig484_2260_2339_7_3	0.6069	0.6122	0.0039	0.0627	-0.4140	-0.4090	0.0011	0.0338	1.0212	Good
NV_Contig484_3798_3877_8_4	0.3372	0.2026	0.0483	0.2198	-0.4157	-0.4990	0.0658	0.2565	0.7016	Good
NV_Contig486_32097_32176_4_1	0.3194	0.3135	0.0067	0.0821	-0.2558	-0.2693	0.0062	0.0790	0.5828	Good
NV_Contig486_12232_12311_6_2	0.1773	0.1920	0.0149	0.1221	-0.3629	-0.3465	0.0103	0.1013	0.5385	Good
NV_Contig486_2154_2233_4_3	0.1954	0.1710	0.0020	0.0445	-0.1591	-0.1469	0.0055	0.0744	0.3179	Good
NV_Contig486_11776_11855_10_3	0.5099	0.5094	0.0090	0.0948	-0.3667	-0.3232	0.0046	0.0681	0.8326	Good
NV_Contig486_2509_2588_6_4	0.3918	0.3799	0.0048	0.0696	-0.4268	-0.3980	0.0171	0.1306	0.7779	Good
NV_Contig486_14274_14353_5_4	0.5639	0.5409	0.0132	0.1150	-0.4606	-0.4513	0.0111	0.1056	0.9922	Good
NV_Contig487_5584_5663_8_2	0.4848	0.5108	0.0075	0.0865	-0.3184	-0.2951	0.0041	0.0641	0.8059	Good
NV_Contig487_5956_6035_7_3	0.2688	0.2013	0.0246	0.1567	-0.6517	-0.6344	0.0031	0.0555	0.8357	Good
NV_Contig488_21527_21606_6_2	0.3592	0.3639	0.0054	0.0732	-0.2193	-0.2214	0.0022	0.0473	0.5853	Good
NV_Contig488_11418_11497_10_5	0.6426	0.6732	0.0142	0.1191	-0.5747	-0.5842	0.0058	0.0763	1.2574	Good
NV_Contig491_5157_5236_4_2	0.2069	0.1951	0.0273	0.1653	-0.1463	-0.1229	0.0105	0.1024	0.318	Good
NV_Contig491_26849_26928_12_3	0.3177	0.3802	0.0228	0.1510	-0.1731	-0.1659	0.0030	0.0551	0.5461	Good
NV_Contig496_3629_3708_7_5	0.4911	0.4325	0.0334	0.1827	-0.3377	-0.3567	0.0052	0.0723	0.7892	Good
NV_Contig496_7452_7531_13_8	0.8276	0.8258	0.0009	0.0295	-0.6040	-0.5760	0.0165	0.1284	1.4018	Good
NV_Contig499_14548_14627_4_4	0.2252	0.2026	0.0183	0.1354	-0.2169	-0.2339	0.0031	0.0557	0.4365	Good
NV_Contig499_18441_18520_7_8	0.6744	0.6419	0.0217	0.1473	-0.4724	-0.4996	0.0165	0.1285	1.1415	Good
NV_Contig502_11476_11555_4_3	0.3927	0.3137	0.0558	0.2363	-0.3652	-0.3657	0.0032	0.0564	0.6794	Good
NV_Contig504_14045_14124_14_5	0.1659	0.0568	0.1080	0.3286	-0.1817	-0.1981	0.0060	0.0774	0.2549	Good
NV_Contig505_9263_9342_13_3	0.2873	0.2936	0.0086	0.0925	-0.3232	-0.3394	0.0155	0.1244	0.633	Good
NV_Contig505_9585_9664_5_4	0.2501	0.2362	0.0459	0.2143	-0.3208	-0.3202	0.0059	0.0765	0.5564	Good
NV_Contig510_12716_12795_5_2	0.2435	0.1945	0.0189	0.1376	-0.0934	-0.1014	0.0074	0.0860	0.2959	Good
NV_Contig511_13510_13589_7_1	0.3548	0.3616	0.0158	0.1256	-0.4623	-0.4478	0.0033	0.0573	0.8094	Good
NV_Contig511_4003_4082_5_2	0.3572	0.3574	0.0123	0.1107	-0.4318	-0.4195	0.0026	0.0509	0.7769	Good
NV_Contig511_15873_15952_7_4	0.4682	0.4802	0.0136	0.1166	-0.4919	-0.4579	0.0215	0.1467	0.9381	Good
NV_Contig511_30477_30556_6_4	0.4337	0.3452	0.0257	0.1605	-0.3130	-0.3002	0.0034	0.0581	0.6454	Good
NV_Contig511_18453_18532_7_5	0.3600	0.2221	0.0628	0.2505	-0.2380	-0.2099	0.0198	0.1406	0.432	Good
NV_Contig512_19492_19571_6_1	0.4612	0.4214	0.0082	0.0906	-0.4641	-0.4522	0.0143	0.1196	0.8736	Good
NV_Contig512_16462_16541_4_2	0.3684	0.3740	0.0073	0.0856	-0.2274	-0.2635	0.0068	0.0823	0.6375	Good
NV_Contig512_3838_3917_8_3	0.3888	0.3505	0.0197	0.1402	-0.1543	-0.1608	0.0099	0.0996	0.5113	Good
NV_Contig512_9748_9827_4_4	0.4687	0.5756	0.0358	0.1892	-0.2331	-0.2073	0.0032	0.0568	0.7829	Good
NV_Contig515_2294_2373_7_3	0.6226	0.6415	0.0110	0.1049	-0.6860	-0.6780	0.0032	0.0567	1.3195	Good
NV_Contig515_5122_5201_4_4	0.2267	0.2139	0.0185	0.1361	-0.1727	-0.1690	0.0050	0.0704	0.3829	Good
NV_Contig515_5906_5985_7_5	0.0500	0.0282	0.0103	0.1015	-0.3082	-0.2611	0.0082	0.0903	0.2893	Good
NV_Contig516_23538_23617_6_1	0.2331	0.2317	0.0177	0.1332	-0.0167	-0.0221	0.0037	0.0605	0.2538	Good
NV_Contig516_29306_29385_5_1	0.3236	0.3318	0.0048	0.0696	-0.4261	-0.4133	0.0064	0.0801	0.7451	Good
NV_Contig516_17275_17354_9_2	0.1857	0.1969	0.0094	0.0968	-0.0970	-0.1022	0.0023	0.0480	0.2991	Good
NV_Contig516_38475_38554_5_2	0.3077	0.2909	0.0100	0.1000	-0.2824	-0.2277	0.0081	0.0900	0.5186	Good
NV_Contig516_41108_41187_6_2	0.3552	0.3500	0.0965	0.3106	-0.1308	-0.1442	0.0069	0.0829	0.4942	Good
NV_Contig516_8284_8363_6_3	0.4738	0.4317	0.0237	0.1539	-0.3704	-0.3723	0.0082	0.0903	0.804	Good
NV_Contig516_23853_23932_4_3	0.4334	0.3530	0.0510	0.2259	-0.1632	-0.1464	0.0050	0.0708	0.4994	Good
NV_Contig516_33875_33954_10_5	0.3415	0.3204	0.0126	0.1122	-0.1465	-0.1240	0.0060	0.0772	0.4444	Good
NV_Contig516_7097_7176_5_10	0.0140	0.0527	0.0476	0.2183	-0.5139	-0.5150	0.0034	0.0580	0.5677	Good
NV_Contig517_8454_8533_8_2	0.6764	0.7032	0.0185	0.1359	-0.6208	-0.6273	0.0037	0.0612	1.3305	Good
NV_Contig517_8238_8317_10_3	0.7601	0.8174	0.0196	0.1400	-0.6811	-0.6438	0.0095	0.0975	1.4612	Good
NV_Contig517_14404_14483_5_5	0.4168	0.5067	0.0479	0.2189	-0.3089	-0.2739	0.0147	0.1212	0.7806	Good
NV_Contig518_5211_5290_4_2	0.2172	0.1848	0.0047	0.0685	-0.2586	-0.2593	0.0029	0.0542	0.4441	Good
NV_Contig518_5658_5737_9_2	0.6324	0.6408	0.0267	0.1635	-0.4670	-0.4622	0.0017	0.0414	1.103	Good
NV_Contig518_5048_5127_5_5	0.3163	0.2750	0.0224	0.1496	-0.1802	-0.1563	0.0104	0.1022	0.4313	Good
NV_Contig518_10804_10883_4_5	0.1624	0.1714	0.0063	0.0791	-0.2234	-0.2226	0.0103	0.1017	0.394	Good
NV_Contig518_9862_9941_13_7	0.4073	0.3775	0.0203	0.1423	-0.1691	-0.1784	0.0022	0.0465	0.5559	Good
NV_Contig519_2329_2408_9_2	0.4642	0.4459	0.0170	0.1302	-0.4020	-0.3916	0.0049	0.0700	0.8375	Good
NV_Contig519_9499_9578_15_2	0.8394	0.8552	0.0014	0.0376	-0.5394	-0.4475	0.0294	0.1714	1.3027	Good
NV_Contig520_5324_5403_7_2	0.6703	0.7741	0.0540	0.2323	-0.2711	-0.2861	0.0052	0.0721	1.0602	Good
NV_Contig520_4898_4977_6_3	0.0322	0.0605	0.0362	0.1903	-0.2680	-0.2964	0.0050	0.0704	0.3569	Good
NV_Contig523_16645_16724_3_6	0.3470	0.3531	0.0089	0.0945	-0.0773	-0.0985	0.0034	0.0582	0.4516	Good
NV_Contig524_18773_18852_5_2	0.1675	0.2003	0.0249	0.1577	-0.3105	-0.3352	0.0047	0.0688	0.5355	Good
NV_Contig524_3132_3211_6_3	0.3057	0.2447	0.0364	0.1907	-0.3575	-0.3523	0.0054	0.0737	0.597	Good
NV_Contig524_6615_6694_7_4	0.4009	0.4062	0.0370	0.1923	-0.2284	-0.2609	0.0050	0.0707	0.6671	Good
NV_Contig524_9803_9882_6_4	0.3051	0.3228	0.0184	0.1357	-0.4531	-0.4482	0.0021	0.0459	0.771	Good
NV_Contig525_4105_4184_6_4	0.1663	0.1350	0.0065	0.0804	-0.1156	-0.1108	0.0009	0.0293	0.2458	Good
NV_Contig525_1844_1923_10_5	0.5224	0.5128	0.0024	0.0487	-0.2005	-0.1833	0.0013	0.0355	0.6961	Good
NV_Contig525_2727_2806_7_6	0.1208	0.1109	0.0215	0.1468	-0.3304	-0.3000	0.0045	0.0669	0.4109	Good
NV_Contig526_11213_11292_4_1	0.4195	0.3658	0.0203	0.1426	-0.5002	-0.5053	0.0017	0.0415	0.8711	Good
NV_Contig526_30446_30525_4_3	0.2348	0.2024	0.0107	0.1036	-0.3236	-0.3183	0.0038	0.0619	0.5207	Good
NV_Contig527_27160_27239_7_2	0.1911	0.2042	0.0073	0.0855	-0.2744	-0.2786	0.0125	0.1118	0.4828	Good
NV_Contig527_29215_29294_5_2	0.2088	0.2239	0.0122	0.1107	-0.3389	-0.3480	0.0010	0.0320	0.5719	Good
NV_Contig527_29479_29558_5_2	0.2358	0.3162	0.0183	0.1352	-0.4434	-0.4237	0.0041	0.0643	0.7399	Good
NV_Contig527_23486_23565_5_3	0.3971	0.3974	0.0214	0.1462	-0.4151	-0.4145	0.0014	0.0371	0.8119	Good
NV_Contig528_2323_2402_6_2	0.1355	0.1342	0.0162	0.1272	-0.0521	-0.0504	0.0032	0.0568	0.1846	Good
NV_Contig528_19198_19277_6_2	0.4571	0.4624	0.0076	0.0870	-0.4195	-0.4479	0.0061	0.0783	0.9103	Good
NV_Contig528_1447_1526_6_4	0.3033	0.2814	0.0146	0.1207	-0.2480	-0.2520	0.0213	0.1460	0.5334	Good
NV_Contig529_12175_12254_4_3	0.4634	0.5183	0.0181	0.1346	-0.5157	-0.5084	0.0032	0.0565	1.0267	Good
NV_Contig531_1237_1316_5_1	0.3184	0.3562	0.0189	0.1375	-0.0962	-0.0939	0.0092	0.0957	0.4501	Good
NV_Contig531_3221_3300_8_1	0.6722	0.6478	0.0130	0.1142	-0.5198	-0.4898	0.0082	0.0905	1.1376	Good
NV_Contig531_13418_13497_5_3	0.1253	0.1116	0.0020	0.0442	-0.3165	-0.3237	0.0015	0.0384	0.4353	Good
NV_Contig531_578_657_13_4	0.6872	0.7451	0.0218	0.1478	-0.6343	-0.6022	0.0206	0.1436	1.3473	Good
NV_Contig531_1432_1511_15_5	0.4372	0.4183	0.0321	0.1792	-0.3617	-0.4095	0.0145	0.1205	0.8278	Good
NV_Contig531_13792_13871_5_6	0.2836	0.2773	0.0046	0.0675	-0.2028	-0.1861	0.0099	0.0994	0.4634	Good
NV_Contig531_9376_9455_5_9	0.4764	0.4908	0.0447	0.2113	-0.3033	-0.3203	0.0167	0.1294	0.8111	Good
NV_Contig533_10037_10116_4_1	0.2422	0.2558	0.0258	0.1605	-0.1857	-0.1889	0.0080	0.0894	0.4447	Good
NV_Contig533_34715_34794_6_1	-0.0181	-0.0171	0.0010	0.0312	-0.2635	-0.2513	0.0043	0.0652	0.2342	Good
NV_Contig533_2474_2553_6_2	0.6736	0.6384	0.0176	0.1327	-0.5268	-0.5259	0.0041	0.0641	1.1643	Good
NV_Contig533_24831_24910_7_2	0.4353	0.4545	0.0321	0.1791	-0.2914	-0.2881	0.0033	0.0574	0.7426	Good
NV_Contig534_24866_24945_7_2	0.4672	0.4273	0.0066	0.0811	-0.2489	-0.2447	0.0137	0.1168	0.672	Good
NV_Contig534_32448_32527_9_4	0.1859	0.2021	0.0479	0.2188	-0.5978	-0.5619	0.0304	0.1743	0.764	Good
NV_Contig536_3530_3609_6_2	0.1912	0.2079	0.0153	0.1237	-0.3597	-0.3015	0.0139	0.1177	0.5094	Good
NV_Contig537_576_655_5_2	0.2495	0.1915	0.0119	0.1091	-0.2324	-0.2488	0.0073	0.0856	0.4403	Good
NV_Contig537_1915_1994_4_2	0.1651	0.2358	0.0262	0.1620	-0.3545	-0.3199	0.0080	0.0895	0.5557	Good
NV_Contig537_6312_6391_5_3	0.3664	0.3719	0.0021	0.0455	-0.2261	-0.1901	0.0063	0.0797	0.562	Good
NV_Contig537_6556_6635_4_6	0.2198	0.2185	0.0309	0.1757	-0.1943	-0.1668	0.0099	0.0996	0.3853	Good
NV_Contig537_25685_25764_10_9	0.5981	0.5847	0.0012	0.0341	-0.4799	-0.4190	0.0271	0.1647	1.0037	Good
NV_Contig538_28493_28572_7_1	0.4393	0.4229	0.0044	0.0662	-0.2481	-0.2162	0.0098	0.0990	0.6391	Good
NV_Contig538_22112_22191_4_2	0.3600	0.3168	0.0156	0.1250	-0.2914	-0.3302	0.0093	0.0964	0.647	Good
NV_Contig538_55297_55376_10_2	0.2024	0.2474	0.0672	0.2592	-0.4386	-0.4539	0.0140	0.1182	0.7013	Good
NV_Contig538_55650_55729_8_2	0.4838	0.5116	0.0080	0.0896	-0.3195	-0.3264	0.0095	0.0973	0.838	Good
NV_Contig538_49818_49897_8_3	0.6096	0.6272	0.0043	0.0655	-0.4808	-0.4347	0.0172	0.1312	1.0619	Good
NV_Contig538_58270_58349_4_5	0.4946	0.4540	0.0216	0.1471	-0.3236	-0.2961	0.0049	0.0701	0.7501	Good
NV_Contig539_10308_10387_8_1	0.1616	0.1967	0.0077	0.0877	-0.3357	-0.2993	0.0073	0.0857	0.496	Good
NV_Contig539_6548_6627_7_2	0.4873	0.4857	0.0223	0.1494	-0.4944	-0.5563	0.0191	0.1383	1.042	Good
NV_Contig539_23368_23447_4_4	0.4085	0.4536	0.0267	0.1633	-0.4429	-0.4576	0.0183	0.1354	0.9112	Good
NV_Contig540_19478_19557_4_3	0.4458	0.4504	0.0032	0.0567	-0.3676	-0.3713	0.0069	0.0832	0.8217	Good
NV_Contig540_15901_15980_5_4	0.7315	0.7319	0.0011	0.0329	-0.6244	-0.5980	0.0104	0.1020	1.3299	Good
NV_Contig541_24997_25076_5_2	0.3927	0.4368	0.0110	0.1049	-0.2596	-0.2536	0.0020	0.0452	0.6904	Good
NV_Contig541_44229_44308_4_2	0.3073	0.3614	0.0423	0.2057	-0.2358	-0.2468	0.0006	0.0253	0.6082	Good
NV_Contig541_22882_22961_4_3	0.0856	0.0323	0.0150	0.1225	-0.2726	-0.2762	0.0014	0.0380	0.3085	Good
NV_Contig541_35016_35095_5_5	0.2947	0.2758	0.0210	0.1448	-0.2112	-0.2106	0.0022	0.0472	0.4864	Good
NV_Contig543_53014_53093_5_1	0.5468	0.4943	0.0111	0.1053	-0.3231	-0.3111	0.0099	0.0993	0.8054	Good
NV_Contig543_57721_57800_6_1	0.4363	0.4354	0.0056	0.0751	-0.3118	-0.3157	0.0061	0.0779	0.7511	Good
NV_Contig543_50610_50689_7_2	0.2870	0.2493	0.0093	0.0963	-0.2801	-0.2530	0.0059	0.0767	0.5023	Good
NV_Contig543_8499_8578_7_3	0.3012	0.2899	0.0251	0.1585	0.0188	0.0786	0.0122	0.1105	0.2113	Good
NV_Contig543_6502_6581_13_4	0.2686	0.2960	0.0101	0.1006	-0.5169	-0.4827	0.0135	0.1160	0.7787	Good
NV_Contig543_38526_38605_6_4	0.2300	0.2265	0.0072	0.0851	-0.3211	-0.3239	0.0032	0.0563	0.5504	Good
NV_Contig544_8502_8581_3_2	0.3998	0.3784	0.0096	0.0982	-0.4408	-0.4529	0.0077	0.0880	0.8313	Good
NV_Contig545_36403_36482_5_3	0.3511	0.3438	0.0097	0.0982	-0.5416	-0.5615	0.0046	0.0675	0.9053	Good
NV_Contig545_12359_12438_5_6	0.3237	0.2833	0.0062	0.0786	-0.3043	-0.2786	0.0046	0.0678	0.5619	Good
NV_Contig549_554_633_6_1	0.5570	0.5296	0.0054	0.0738	-0.4203	-0.4105	0.0082	0.0907	0.9401	Good
NV_Contig549_861_940_8_5	0.2846	0.2668	0.0089	0.0946	-0.1755	-0.2086	0.0063	0.0795	0.4754	Good
NV_Contig550_39272_39351_7_2	0.6991	0.6914	0.0054	0.0734	-0.5366	-0.5626	0.0142	0.1193	1.254	Good
NV_Contig550_7487_7566_6_3	0.1378	0.1645	0.0164	0.1282	-0.1424	-0.1458	0.0106	0.1031	0.3103	Good
NV_Contig550_14576_14655_7_3	0.4897	0.5539	0.0233	0.1527	-0.4941	-0.4863	0.0022	0.0471	1.0402	Good
NV_Contig550_25091_25170_7_7	-0.0042	0.0082	0.0358	0.1892	-0.1016	-0.0760	0.0260	0.1612	0.0842	Good
NV_Contig551_5603_5682_8_3	0.1227	0.1407	0.0195	0.1395	-0.3027	-0.2720	0.0119	0.1091	0.4127	Good
NV_Contig551_9739_9818_9_7	0.1956	0.1945	0.0052	0.0721	-0.1034	-0.0861	0.0032	0.0563	0.2806	Good
NV_Contig552_21424_21503_5_3	0.1681	0.1948	0.0229	0.1514	-0.5098	-0.4858	0.0038	0.0619	0.6806	Good
NV_Contig552_3667_3746_5_6	0.3434	0.3233	0.0053	0.0730	-0.2675	-0.2356	0.0172	0.1313	0.5589	Good
NV_Contig552_25425_25504_7_8	0.2508	0.2405	0.0075	0.0866	-0.3408	-0.3217	0.0074	0.0859	0.5622	Good
NV_Contig556_19860_19939_7_2	0.2635	0.1981	0.0228	0.1510	-0.5388	-0.5181	0.0098	0.0989	0.7162	Good
NV_Contig556_15471_15550_6_3	0.4065	0.4141	0.0137	0.1171	-0.1171	-0.1141	0.0007	0.0259	0.5282	Good
NV_Contig558_15457_15536_5_3	0.3898	0.3866	0.0040	0.0634	-0.3862	-0.4471	0.0093	0.0964	0.8337	Good
NV_Contig565_20694_20773_5_1	0.3540	0.3779	0.0098	0.0990	-0.3152	-0.3130	0.0053	0.0727	0.6909	Good
NV_Contig565_10468_10547_7_2	0.3377	0.3313	0.0102	0.1008	-0.3868	-0.3767	0.0018	0.0424	0.708	Good
NV_Contig565_24389_24468_6_2	0.2113	0.2229	0.0047	0.0683	-0.2647	-0.2943	0.0090	0.0950	0.5172	Good
NV_Contig565_25216_25295_4_3	0.1662	0.1355	0.0152	0.1231	-0.3084	-0.3010	0.0050	0.0707	0.4365	Good
NV_Contig565_40961_41040_7_3	0.8054	0.7921	0.0104	0.1020	-0.4777	-0.4511	0.0248	0.1574	1.2432	Good
NV_Contig565_42664_42743_7_3	0.4253	0.4117	0.0186	0.1365	-0.2829	-0.2968	0.0079	0.0891	0.7085	Good
NV_Contig565_2915_2994_5_4	0.3651	0.3582	0.0100	0.1002	-0.5631	-0.5037	0.0208	0.1442	0.8619	Good
NV_Contig565_30349_30428_5_4	0.5441	0.5536	0.0066	0.0813	-0.5230	-0.4912	0.0061	0.0778	1.0448	Good
NV_Contig565_30808_30887_5_6	0.5164	0.5108	0.0044	0.0664	-0.2255	-0.2100	0.0053	0.0728	0.7208	Good
NV_Contig566_12969_13048_13_1	0.3514	0.2930	0.0426	0.2064	-0.5750	-0.5143	0.0221	0.1485	0.8073	Good
NV_Contig566_60054_60133_6_1	0.5186	0.5036	0.0344	0.1854	-0.3364	-0.2829	0.0192	0.1387	0.7865	Good
NV_Contig566_60462_60541_7_4	0.1934	0.1958	0.0045	0.0670	-0.4693	-0.4820	0.0009	0.0304	0.6778	Good
NV_Contig566_11923_12002_4_6	0.3529	0.3547	0.0133	0.1154	-0.3319	-0.3270	0.0041	0.0643	0.6817	Good
NV_Contig567_7301_7380_8_1	0.7016	0.6948	0.0066	0.0810	-0.5584	-0.6111	0.0259	0.1611	1.3059	Good
NV_Contig567_1402_1481_5_3	0.4589	0.4322	0.0119	0.1091	-0.2527	-0.2535	0.0098	0.0991	0.6857	Good
NV_Contig567_3434_3513_6_3	0.3603	0.3192	0.0058	0.0759	-0.5929	-0.5879	0.0068	0.0825	0.9071	Good
NV_Contig577_4789_4868_7_5	-0.1018	-0.1604	0.0118	0.1088	-0.2014	-0.2414	0.0166	0.1288	0.081	Good
NV_Contig578_11938_12017_6_1	0.3863	0.3892	0.0045	0.0672	-0.3970	-0.3602	0.0103	0.1016	0.7494	Good
NV_Contig578_1079_1158_10_6	0.3499	0.3179	0.0092	0.0960	0.0226	0.0500	0.0052	0.0724	0.2679	Good
NV_Contig582_31063_31142_6_2	0.1181	0.0258	0.0304	0.1743	-0.2921	-0.3075	0.0030	0.0545	0.3333	Good
NV_Contig582_4242_4321_5_3	0.0758	0.0963	0.0105	0.1025	-0.1776	-0.1835	0.0030	0.0544	0.2798	Good
NV_Contig582_39860_39939_4_3	0.0415	-0.0310	0.0197	0.1402	-0.2344	-0.2166	0.0078	0.0886	0.1856	Good
NV_Contig582_12537_12616_7_4	0.3041	0.3383	0.0093	0.0962	-0.5401	-0.5098	0.0035	0.0593	0.8481	Good
NV_Contig582_40353_40432_6_5	0.4470	0.4659	0.0922	0.3036	-0.3708	-0.3515	0.0049	0.0700	0.8174	Good
NV_Contig582_32542_32621_6_6	0.4910	0.4324	0.0433	0.2080	-0.1475	-0.1652	0.0070	0.0839	0.5976	Good
NV_Contig582_37263_37342_13_7	0.2727	0.3446	0.0187	0.1368	-0.2136	-0.2443	0.0053	0.0728	0.5889	Good
NV_Contig583_7324_7403_5_2	0.0958	0.0356	0.0338	0.1838	-0.1470	-0.1609	0.0026	0.0508	0.1965	Good
NV_Contig583_19133_19212_6_9	0.4248	0.4441	0.0330	0.1816	-0.6043	-0.5933	0.0085	0.0923	1.0374	Good
NV_Contig586_12067_12146_4_1	0.1678	0.1513	0.0579	0.2407	-0.2476	-0.1963	0.0087	0.0930	0.3476	Good
NV_Contig586_14960_15039_7_1	0.2065	0.1964	0.0020	0.0450	-0.2094	-0.2012	0.0016	0.0400	0.3976	Good
NV_Contig586_12386_12465_7_3	0.4697	0.4826	0.0180	0.1341	-0.3368	-0.3105	0.0037	0.0608	0.7931	Good
NV_Contig586_19642_19721_6_4	0.5573	0.5226	0.0083	0.0912	-0.2781	-0.2977	0.0055	0.0739	0.8203	Good
NV_Contig587_22896_22975_7_2	0.2314	0.3150	0.0351	0.1873	-0.3065	-0.3091	0.0012	0.0347	0.6241	Good
NV_Contig587_1173_1252_3_3	0.2441	0.1887	0.0125	0.1119	-0.1332	-0.1353	0.0007	0.0273	0.324	Good
NV_Contig587_24288_24367_6_3	0.3840	0.3720	0.0117	0.1081	-0.3369	-0.2863	0.0133	0.1155	0.6583	Good
NV_Contig587_27176_27255_6_3	0.6374	0.6418	0.0043	0.0652	-0.7125	-0.7067	0.0055	0.0743	1.3485	Good
NV_Contig587_29598_29677_8_3	0.4000	0.3800	0.0437	0.2091	-0.0782	-0.0521	0.0032	0.0567	0.4321	Good
NV_Contig588_50599_50678_6_1	0.1906	0.2126	0.0416	0.2039	-0.1101	-0.1296	0.0067	0.0819	0.3422	Good
NV_Contig588_4936_5015_5_2	0.2669	0.2499	0.0063	0.0796	-0.2774	-0.2627	0.0025	0.0503	0.5126	Good
NV_Contig588_5494_5573_8_2	0.7418	0.7404	0.0086	0.0927	-0.7106	-0.7096	0.0021	0.0454	1.45	Good
NV_Contig588_17764_17843_6_2	0.3799	0.3788	0.0035	0.0589	-0.2838	-0.2882	0.0024	0.0494	0.667	Good
NV_Contig588_28296_28375_6_2	0.1655	0.0647	0.0259	0.1611	-0.3289	-0.3374	0.0061	0.0779	0.4021	Good
NV_Contig588_2455_2534_14_3	0.7541	0.7200	0.0072	0.0851	-0.6311	-0.5887	0.0182	0.1347	1.3087	Good
NV_Contig588_5260_5339_15_3	0.8244	0.8519	0.0045	0.0668	-0.6003	-0.5656	0.0092	0.0957	1.4175	Good
NV_Contig588_1450_1529_4_4	0.2604	0.2847	0.0117	0.1081	-0.4048	-0.3891	0.0011	0.0331	0.6738	Good
NV_Contig589_5055_5134_8_1	0.2403	0.2411	0.0072	0.0850	-0.1331	-0.1542	0.0061	0.0784	0.3953	Good
NV_Contig589_21699_21778_4_1	0.2362	0.2304	0.0039	0.0625	-0.2121	-0.1902	0.0042	0.0649	0.4206	Good
NV_Contig589_16380_16459_7_2	0.4876	0.5070	0.0351	0.1874	-0.3201	-0.3227	0.0040	0.0633	0.8297	Good
NV_Contig589_17827_17906_5_2	0.1565	0.1807	0.0045	0.0673	-0.2277	-0.1892	0.0084	0.0917	0.3699	Good
NV_Contig589_14189_14268_4_3	0.1140	0.0934	0.0075	0.0865	-0.1557	-0.1843	0.0083	0.0912	0.2777	Good
NV_Contig589_12116_12195_4_4	0.1643	0.1131	0.0108	0.1041	-0.1879	-0.1952	0.0115	0.1073	0.3083	Good
NV_Contig589_27253_27332_5_4	0.1733	0.1563	0.0154	0.1241	-0.2928	-0.3212	0.0049	0.0703	0.4775	Good
NV_Contig592_21434_21513_15_2	0.3001	0.3392	0.0146	0.1209	-0.3149	-0.3324	0.0041	0.0641	0.6716	Good
NV_Contig592_8745_8824_6_9	0.1758	0.1954	0.0057	0.0756	-0.5232	-0.4829	0.0151	0.1228	0.6783	Good
NV_Contig593_11300_11379_6_4	0.2801	0.2292	0.0184	0.1358	-0.3101	-0.3150	0.0033	0.0579	0.5442	Good
NV_Contig594_10768_10847_5_2	0.3076	0.3293	0.0186	0.1362	-0.4430	-0.4423	0.0036	0.0601	0.7716	Good
NV_Contig594_9212_9291_5_3	0.5821	0.5259	0.0112	0.1057	-0.5481	-0.5276	0.0029	0.0540	1.0535	Good
NV_Contig594_11457_11536_8_3	0.8189	0.8012	0.0026	0.0511	-0.6928	-0.6661	0.0061	0.0782	1.4673	Good
NV_Contig594_9442_9521_6_5	0.3779	0.4153	0.0098	0.0989	-0.5546	-0.5515	0.0061	0.0781	0.9668	Good
NV_Contig595_11513_11592_6_2	0.2126	0.2194	0.0177	0.1331	-0.2756	-0.2664	0.0082	0.0903	0.4858	Good
NV_Contig595_12843_12922_12_2	0.7585	0.8224	0.0209	0.1446	-0.4820	-0.4264	0.0145	0.1203	1.2488	Good
NV_Contig595_21593_21672_5_7	0.3542	0.3669	0.0066	0.0815	-0.2231	-0.2073	0.0059	0.0766	0.5742	Good
NV_Contig596_1469_1548_5_4	0.1780	0.2177	0.0081	0.0902	-0.2176	-0.2572	0.0068	0.0826	0.4749	Good
NV_Contig597_34105_34184_5_1	0.3781	0.3902	0.0036	0.0597	-0.3228	-0.3340	0.0084	0.0917	0.7242	Good
NV_Contig597_43001_43080_8_2	0.0540	0.0441	0.0175	0.1321	-0.2218	-0.2299	0.0060	0.0777	0.274	Good
NV_Contig597_20381_20460_4_3	0.2437	0.2475	0.0157	0.1254	-0.3240	-0.3256	0.0073	0.0852	0.5731	Good
NV_Contig597_31814_31893_5_3	0.3324	0.2989	0.0071	0.0841	-0.1209	-0.1028	0.0057	0.0754	0.4017	Good
NV_Contig597_35630_35709_4_3	0.2047	0.2017	0.0086	0.0925	-0.1802	-0.1642	0.0118	0.1087	0.3659	Good
NV_Contig597_37701_37780_7_4	0.2621	0.2940	0.0162	0.1271	-0.2424	-0.2614	0.0073	0.0854	0.5554	Good
NV_Contig598_12181_12260_4_2	0.3871	0.3813	0.0059	0.0769	-0.0826	-0.1302	0.0132	0.1149	0.5115	Good
NV_Contig598_25523_25602_6_4	0.3175	0.2362	0.0229	0.1514	-0.4580	-0.4536	0.0051	0.0716	0.6898	Good
NV_Contig598_25877_25956_6_6	0.3764	0.4349	0.0300	0.1731	-0.1829	-0.1505	0.0174	0.1320	0.5854	Good
NV_Contig598_40734_40813_4_7	0.1558	0.0511	0.0476	0.2182	-0.1626	-0.2049	0.0121	0.1100	0.256	Good
NV_Contig598_7470_7549_8_10	0.4856	0.5783	0.0522	0.2285	-0.4886	-0.5179	0.0082	0.0905	1.0962	Good
NV_Contig599_206_285_5_1	0.1355	0.0778	0.0223	0.1492	-0.3659	-0.3865	0.0046	0.0677	0.4643	Good
NV_Contig600_4461_4540_5_3	0.3988	0.3633	0.0122	0.1105	-0.1125	-0.1181	0.0022	0.0464	0.4814	Good
NV_Contig601_24465_24544_6_1	0.1597	0.2341	0.0381	0.1953	-0.0831	-0.0950	0.0066	0.0815	0.3291	Good
NV_Contig601_4691_4770_5_2	0.1771	0.1592	0.0057	0.0754	-0.2165	-0.2011	0.0025	0.0501	0.3603	Good
NV_Contig601_5818_5897_5_2	0.2595	0.2607	0.0262	0.1619	-0.2137	-0.2686	0.0103	0.1013	0.5293	Good
NV_Contig601_15925_16004_4_3	0.1938	0.2560	0.0344	0.1855	-0.1665	-0.1499	0.0063	0.0797	0.4059	Good
NV_Contig601_19770_19849_4_4	0.3698	0.4076	0.0094	0.0972	-0.0549	-0.0420	0.0082	0.0906	0.4496	Good
NV_Contig602_34401_34480_5_1	0.2791	0.3082	0.0238	0.1544	-0.4281	-0.4356	0.0029	0.0540	0.7438	Good
NV_Contig602_38155_38234_5_2	0.2619	0.3808	0.0520	0.2280	-0.4067	-0.4269	0.0023	0.0485	0.8077	Good
NV_Contig602_36217_36296_4_3	0.4009	0.4559	0.0308	0.1755	-0.3144	-0.3034	0.0056	0.0746	0.7593	Good
NV_Contig602_15235_15314_4_5	0.2904	0.2648	0.0076	0.0870	-0.0458	-0.0500	0.0057	0.0753	0.3148	Good
NV_Contig603_17751_17830_9_4	0.6038	0.6195	0.0156	0.1250	-0.6962	-0.6977	0.0066	0.0813	1.3172	Good
NV_Contig604_14477_14556_6_2	0.6752	0.7052	0.0296	0.1719	-0.6272	-0.6301	0.0028	0.0532	1.3353	Good
NV_Contig605_17550_17629_6_3	0.3994	0.4087	0.0032	0.0563	-0.2804	-0.2559	0.0116	0.1077	0.6646	Good
NV_Contig605_26376_26455_6_8	0.4569	0.5103	0.0078	0.0882	-0.3374	-0.3270	0.0230	0.1518	0.8373	Good
NV_Contig606_82_161_7_1	0.2255	0.2993	0.0317	0.1781	-0.1958	-0.2184	0.0052	0.0721	0.5177	Good
NV_Contig606_5428_5507_5_2	0.2338	0.2525	0.0707	0.2659	-0.2774	-0.3165	0.0793	0.2816	0.569	Good
NV_Contig606_19540_19619_6_3	0.4918	0.5306	0.0075	0.0865	-0.6478	-0.6470	0.0042	0.0650	1.1776	Good
NV_Contig607_16728_16807_6_3	0.3539	0.3457	0.0185	0.1362	-0.1634	-0.1706	0.0035	0.0589	0.5163	Good
NV_Contig607_16926_17005_8_3	0.4859	0.5135	0.0143	0.1197	-0.3405	-0.2973	0.0071	0.0844	0.8108	Good
NV_Contig607_4926_5005_5_6	0.4701	0.4855	0.0049	0.0700	-0.4019	-0.3857	0.0033	0.0574	0.8712	Good
NV_Contig607_4685_4764_10_7	0.2760	0.3200	0.0329	0.1815	-0.1023	-0.1009	0.0037	0.0608	0.4209	Good
NV_Contig607_5837_5916_13_9	0.5254	0.5188	0.0080	0.0897	-0.3911	-0.3745	0.0071	0.0845	0.8933	Good
NV_Contig611_1089_1168_4_3	0.3810	0.3700	0.0152	0.1234	-0.3897	-0.4087	0.0034	0.0579	0.7787	Good
NV_Contig612_824_903_5_2	0.0827	0.0851	0.0318	0.1784	-0.1931	-0.2083	0.0024	0.0494	0.2934	Good
NV_Contig612_3261_3340_5_2	0.3660	0.3231	0.0215	0.1468	-0.2188	-0.2013	0.0049	0.0701	0.5244	Good
NV_Contig613_7328_7407_6_3	0.2529	0.2881	0.0054	0.0732	-0.2980	-0.3161	0.0038	0.0613	0.6042	Good
NV_Contig614_188_267_7_2	0.3616	0.2805	0.0146	0.1207	-0.2635	-0.2655	0.0049	0.0697	0.546	Good
NV_Contig615_4552_4631_4_2	0.2643	0.2752	0.0174	0.1319	-0.1074	-0.0857	0.0019	0.0434	0.3609	Good
NV_Contig615_4792_4871_6_2	0.2007	0.1758	0.0097	0.0984	-0.1101	-0.1255	0.0133	0.1154	0.3013	Good
NV_Contig617_1697_1776_6_1	0.5251	0.4939	0.0183	0.1354	-0.4763	-0.4517	0.0031	0.0556	0.9456	Good
NV_Contig617_2014_2093_6_1	0.1976	0.1989	0.0114	0.1069	-0.2960	-0.2678	0.0118	0.1085	0.4667	Good
NV_Contig617_5695_5774_4_1	0.1954	0.1964	0.0150	0.1224	-0.2274	-0.2295	0.0076	0.0873	0.4259	Good
NV_Contig617_21808_21887_7_5	0.5735	0.5505	0.0272	0.1648	-0.2894	-0.3147	0.0094	0.0967	0.8652	Good
NV_Contig617_25589_25668_8_5	0.1213	0.1396	0.0093	0.0962	-0.1408	-0.1405	0.0056	0.0749	0.2801	Good
NV_Contig618_3173_3252_6_3	0.3086	0.2817	0.0146	0.1209	-0.4960	-0.4806	0.0036	0.0597	0.7623	Good
NV_Contig618_18290_18369_5_3	0.2350	0.2175	0.0048	0.0695	-0.1997	-0.1917	0.0010	0.0317	0.4092	Good
NV_Contig618_19416_19495_5_3	0.4362	0.4501	0.0126	0.1121	-0.2713	-0.2414	0.0097	0.0985	0.6915	Good
NV_Contig618_39761_39840_5_8	0.3278	0.2976	0.0194	0.1393	-0.4213	-0.4463	0.0060	0.0777	0.7439	Good
NV_Contig619_7377_7456_8_1	0.7815	0.7800	0.0037	0.0610	-0.7522	-0.7104	0.0070	0.0836	1.4904	Good
NV_Contig619_5069_5148_6_5	0.2457	0.2833	0.0121	0.1102	-0.0356	-0.0534	0.0137	0.1169	0.3367	Good
NV_Contig620_19833_19912_4_2	0.5590	0.5437	0.0387	0.1968	-0.2899	-0.2804	0.0090	0.0948	0.8241	Good
NV_Contig620_30803_30882_6_2	0.2294	0.2683	0.0282	0.1680	-0.2875	-0.2462	0.0042	0.0648	0.5145	Good
NV_Contig620_35318_35397_4_2	0.1534	0.1646	0.0107	0.1033	-0.1258	-0.1055	0.0068	0.0822	0.2701	Good
NV_Contig621_19866_19945_8_1	0.6038	0.6015	0.0005	0.0214	-0.4496	-0.4411	0.0092	0.0957	1.0426	Good
NV_Contig621_35282_35361_6_1	0.3982	0.3793	0.0106	0.1030	-0.6093	-0.6173	0.0046	0.0680	0.9966	Good
NV_Contig621_3513_3592_4_2	0.0853	-0.0342	0.0858	0.2929	-0.2130	-0.1968	0.0125	0.1117	0.1626	Good
NV_Contig621_3806_3885_5_2	0.2466	0.2744	0.0120	0.1097	-0.0979	-0.0931	0.0020	0.0453	0.3675	Good
NV_Contig621_30999_31078_5_2	0.5605	0.5807	0.0062	0.0786	-0.2384	-0.1961	0.0187	0.1366	0.7768	Good
NV_Contig621_39590_39669_7_2	0.4098	0.4176	0.0110	0.1049	-0.3179	-0.3257	0.0068	0.0825	0.7433	Good
NV_Contig621_49726_49805_5_2	0.3232	0.3412	0.0062	0.0790	-0.2899	-0.2646	0.0031	0.0557	0.6058	Good
NV_Contig621_67796_67875_4_2	0.2688	0.2881	0.0105	0.1023	-0.2865	-0.2853	0.0075	0.0864	0.5734	Good
NV_Contig621_47175_47254_9_3	0.3050	0.2990	0.0195	0.1397	-0.6235	-0.5995	0.0072	0.0850	0.8985	Good
NV_Contig621_61719_61798_4_3	0.4678	0.4632	0.0100	0.1001	-0.3035	-0.3024	0.0032	0.0562	0.7656	Good
NV_Contig621_44588_44667_5_4	0.0593	0.1145	0.0265	0.1629	-0.1675	-0.1500	0.0081	0.0901	0.2645	Good
NV_Contig621_57780_57859_6_4	0.1319	0.1420	0.0179	0.1339	-0.3192	-0.3202	0.0125	0.1117	0.4622	Good
NV_Contig621_42766_42845_5_5	0.4026	0.4090	0.0086	0.0929	-0.4165	-0.4265	0.0129	0.1137	0.8355	Good
NV_Contig621_57300_57379_13_5	0.0650	0.1391	0.0231	0.1519	-0.4564	-0.4370	0.0022	0.0474	0.5761	Good
NV_Contig621_20874_20953_9_6	0.4334	0.4316	0.0072	0.0851	-0.3712	-0.3380	0.0043	0.0657	0.7696	Good
NV_Contig622_16725_16804_5_1	0.4505	0.4390	0.0049	0.0699	-0.4205	-0.4522	0.0110	0.1048	0.8912	Good
NV_Contig622_17733_17812_6_1	0.5751	0.5797	0.0034	0.0586	-0.6252	-0.5959	0.0070	0.0837	1.1756	Good
NV_Contig622_29955_30034_4_1	0.3061	0.3438	0.0389	0.1973	-0.3182	-0.2946	0.0044	0.0666	0.6384	Good
NV_Contig622_54030_54109_5_1	0.6469	0.6462	0.0092	0.0958	-0.6296	-0.6243	0.0010	0.0320	1.2705	Good
NV_Contig622_73077_73156_6_1	0.1822	0.1836	0.0175	0.1322	-0.3832	-0.3697	0.0019	0.0441	0.5533	Good
NV_Contig622_57828_57907_4_2	0.3221	0.2872	0.0121	0.1099	-0.2249	-0.2598	0.0075	0.0869	0.547	Good
NV_Contig622_60851_60930_6_2	0.3959	0.4022	0.0035	0.0588	-0.1793	-0.2045	0.0080	0.0895	0.6067	Good
NV_Contig622_65482_65561_12_2	0.6205	0.6338	0.0080	0.0894	-0.3748	-0.3569	0.0167	0.1294	0.9907	Good
NV_Contig622_60598_60677_8_3	0.5322	0.5481	0.0093	0.0964	-0.5511	-0.5241	0.0091	0.0955	1.0722	Good
NV_Contig622_69364_69443_6_3	0.2970	0.2572	0.0258	0.1605	-0.2438	-0.2148	0.0084	0.0916	0.472	Good
NV_Contig622_98472_98551_9_3	0.6612	0.6462	0.0172	0.1310	-0.5149	-0.5099	0.0027	0.0523	1.1561	Good
NV_Contig622_105950_106029_4_4	0.1984	0.1368	0.0190	0.1380	-0.3828	-0.3771	0.0027	0.0520	0.5139	Good
NV_Contig622_41377_41456_8_5	0.3606	0.3820	0.0329	0.1814	-0.6374	-0.6310	0.0023	0.0476	1.013	Good
NV_Contig622_44495_44574_5_5	0.3532	0.3174	0.0145	0.1206	-0.3433	-0.3349	0.0018	0.0426	0.6523	Good
NV_Contig622_69769_69848_6_5	0.2210	0.2545	0.0361	0.1900	-0.4042	-0.3967	0.0047	0.0682	0.6512	Good
NV_Contig622_105199_105278_8_6	0.0944	0.0990	0.0050	0.0707	-0.0575	-0.0767	0.0040	0.0631	0.1757	Good
NV_Contig623_2768_2847_10_1	0.5569	0.5023	0.0276	0.1660	-0.4855	-0.4143	0.0253	0.1590	0.9166	Good
NV_Contig623_21560_21639_7_2	0.3521	0.3617	0.0179	0.1337	-0.5857	-0.5841	0.0074	0.0861	0.9458	Good
NV_Contig623_26896_26975_4_3	0.4031	0.4016	0.0081	0.0899	-0.2440	-0.1785	0.0132	0.1148	0.5801	Good
NV_Contig623_5155_5234_5_8	0.1119	0.1473	0.0273	0.1651	-0.2539	-0.2624	0.0020	0.0447	0.4097	Good
NV_Contig623_25758_25837_9_9	0.5645	0.5645	0.0546	0.2336	-0.4889	-0.4813	0.0131	0.1143	1.0458	Good
NV_Contig625_7881_7960_5_1	0.0503	-0.0048	0.0430	0.2074	-0.2501	-0.2390	0.0168	0.1295	0.2342	Good
NV_Contig625_30168_30247_5_1	0.4546	0.4048	0.0136	0.1165	-0.1713	-0.1762	0.0032	0.0570	0.581	Good
NV_Contig625_32296_32375_5_1	0.4747	0.5310	0.0089	0.0943	-0.3476	-0.3386	0.0126	0.1122	0.8696	Good
NV_Contig625_17553_17632_6_2	0.4278	0.4655	0.0190	0.1380	-0.4562	-0.4362	0.0017	0.0407	0.9017	Good
NV_Contig625_29331_29410_6_2	0.1254	0.0975	0.0133	0.1152	-0.2304	-0.2323	0.0049	0.0699	0.3298	Good
NV_Contig625_32522_32601_4_2	0.1880	0.2112	0.0084	0.0918	-0.0931	-0.0732	0.0046	0.0677	0.2844	Good
NV_Contig625_33841_33920_5_2	0.1888	0.2039	0.0059	0.0766	-0.4016	-0.3990	0.0025	0.0498	0.6029	Good
NV_Contig625_11812_11891_9_3	0.4914	0.4481	0.0085	0.0921	-0.3818	-0.4048	0.0139	0.1181	0.8529	Good
NV_Contig625_16697_16776_4_3	0.2656	0.2317	0.0040	0.0629	-0.2168	-0.2222	0.0048	0.0694	0.4539	Good
NV_Contig625_20872_20951_6_3	0.1969	0.1527	0.0084	0.0916	-0.2318	-0.2231	0.0032	0.0570	0.3758	Good
NV_Contig625_21967_22046_5_3	0.5087	0.5145	0.0022	0.0472	-0.4262	-0.3946	0.0102	0.1010	0.9091	Good
NV_Contig625_15449_15528_11_4	0.3765	0.3459	0.0177	0.1332	-0.3080	-0.3336	0.0078	0.0881	0.6795	Good
NV_Contig625_22289_22368_12_4	0.4157	0.4149	0.0234	0.1530	-0.7885	-0.8198	0.0033	0.0571	1.2347	Good
NV_Contig625_25458_25537_6_4	0.5496	0.6336	0.0229	0.1515	-0.6657	-0.6337	0.0045	0.0672	1.2673	Good
NV_Contig625_7527_7606_4_6	0.3050	0.2405	0.0282	0.1680	-0.3020	-0.2700	0.0138	0.1174	0.5105	Good
NV_Contig625_34254_34333_4_8	0.2317	0.2324	0.0190	0.1378	-0.2010	-0.2415	0.0157	0.1255	0.4739	Good
NV_Contig626_36463_36542_7_1	0.6373	0.6184	0.0306	0.1750	-0.7378	-0.7262	0.0088	0.0936	1.3446	Good
NV_Contig626_2138_2217_8_3	0.4128	0.4416	0.0079	0.0887	-0.7222	-0.7188	0.0056	0.0745	1.1604	Good
NV_Contig626_22666_22745_5_3	0.2073	0.2270	0.0135	0.1161	-0.4323	-0.4219	0.0032	0.0570	0.6489	Good
NV_Contig626_36772_36851_5_3	0.1937	0.2618	0.0618	0.2486	-0.2428	-0.2448	0.0080	0.0893	0.5066	Good
NV_Contig626_12066_12145_9_5	0.3258	0.3125	0.0042	0.0650	-0.0892	-0.1621	0.0154	0.1243	0.4746	Good
NV_Contig627_1436_1515_5_3	0.5167	0.5085	0.0134	0.1157	-0.4378	-0.4200	0.0050	0.0705	0.9285	Good
NV_Contig627_9425_9504_5_3	0.3691	0.3835	0.0280	0.1672	-0.3136	-0.3322	0.0065	0.0808	0.7157	Good
NV_Contig627_35587_35666_8_3	0.3441	0.3324	0.0065	0.0807	-0.4537	-0.4902	0.0100	0.0999	0.8226	Good
NV_Contig627_6137_6216_7_4	0.2974	0.3124	0.0149	0.1222	-0.4493	-0.4340	0.0177	0.1329	0.7464	Good
NV_Contig627_32536_32615_7_7	0.1685	0.1953	0.0063	0.0797	-0.1909	-0.1680	0.0062	0.0786	0.3633	Good
NV_Contig628_46053_46132_8_2	0.3876	0.5032	0.0320	0.1789	-0.4128	-0.4293	0.0049	0.0697	0.9325	Good
NV_Contig628_35390_35469_11_3	0.2294	0.2995	0.0400	0.2000	-0.2643	-0.2713	0.0032	0.0569	0.5708	Good
NV_Contig628_29550_29629_7_4	0.6062	0.5886	0.0143	0.1194	-0.4774	-0.5239	0.0099	0.0994	1.1125	Good
NV_Contig628_11025_11104_4_5	0.5774	0.5911	0.0381	0.1952	-0.2845	-0.2948	0.0106	0.1031	0.8859	Good
NV_Contig628_42264_42343_14_5	0.5188	0.5220	0.0039	0.0627	-0.5832	-0.5651	0.0058	0.0761	1.0871	Good
NV_Contig629_28102_28181_6_1	0.2973	0.2993	0.0061	0.0778	-0.1135	-0.1268	0.0036	0.0598	0.4261	Good
NV_Contig629_8683_8762_6_3	0.2018	0.2995	0.0395	0.1989	-0.3371	-0.3231	0.0017	0.0417	0.6226	Good
NV_Contig629_22057_22136_8_4	0.4429	0.4491	0.0096	0.0980	-0.5221	-0.5023	0.0052	0.0723	0.9514	Good
NV_Contig629_27180_27259_4_7	0.2989	0.3236	0.0032	0.0568	-0.2083	-0.2416	0.0098	0.0988	0.5652	Good
NV_Contig630_2549_2628_5_2	0.2724	0.3263	0.0146	0.1210	-0.3216	-0.3333	0.0056	0.0750	0.6596	Good
NV_Contig630_17007_17086_5_2	0.1570	0.1561	0.0072	0.0849	-0.3663	-0.3692	0.0042	0.0648	0.5253	Good
NV_Contig630_20290_20369_10_2	0.2239	0.1198	0.0635	0.2520	-0.5244	-0.5104	0.0067	0.0820	0.6302	Good
NV_Contig630_45986_46065_4_3	0.3857	0.4161	0.0338	0.1839	-0.6191	-0.6115	0.0052	0.0719	1.0276	Good
NV_Contig630_20111_20190_5_4	0.3667	0.3741	0.0261	0.1614	-0.4931	-0.4750	0.0035	0.0594	0.8491	Good
NV_Contig630_26860_26939_5_8	0.0178	0.0665	0.0542	0.2327	-0.2313	-0.1912	0.0157	0.1252	0.2577	Good
NV_Contig632_6656_6735_7_3	0.5442	0.5525	0.0171	0.1309	-0.3515	-0.3454	0.0079	0.0888	0.8979	Good
NV_Contig632_7689_7768_4_5	0.4809	0.5751	0.0310	0.1759	-0.2619	-0.2659	0.0183	0.1353	0.841	Good
NV_Contig632_10251_10330_13_7	0.6818	0.7321	0.0200	0.1415	-0.0643	-0.0654	0.0163	0.1277	0.7975	Good
NV_Contig647_26109_26188_5_2	0.2888	0.3515	0.0400	0.1999	-0.0617	-0.0412	0.0046	0.0682	0.3927	Good
NV_Contig651_10929_11008_7_3	0.5182	0.4969	0.0307	0.1752	-0.3444	-0.3191	0.0080	0.0897	0.816	Good
NV_Contig658_15850_15929_4_1	0.2553	0.2663	0.0087	0.0931	-0.0921	-0.0813	0.0115	0.1073	0.3476	Good
NV_Contig658_41787_41866_6_2	0.4693	0.4425	0.0082	0.0908	-0.2319	-0.2187	0.0044	0.0662	0.6612	Good
NV_Contig659_36564_36643_5_3	0.0263	-0.0221	0.0196	0.1398	-0.0639	-0.0885	0.0034	0.0586	0.0664	Good
NV_Contig659_31073_31152_7_4	0.6650	0.6725	0.0136	0.1167	-0.7141	-0.6868	0.0157	0.1255	1.3593	Good
NV_Contig661_4643_4722_5_1	0.1451	0.1388	0.0052	0.0723	-0.0810	-0.0905	0.0027	0.0521	0.2293	Good
NV_Contig661_5987_6066_7_1	0.2320	0.2690	0.0126	0.1123	-0.2495	-0.2380	0.0043	0.0654	0.507	Good
NV_Contig661_30680_30759_6_1	0.2792	0.2984	0.0145	0.1202	-0.3756	-0.3406	0.0042	0.0651	0.639	Good
NV_Contig661_28643_28722_8_2	0.5438	0.5589	0.0086	0.0930	-0.5027	-0.4953	0.0158	0.1259	1.0542	Good
NV_Contig661_30481_30560_7_2	0.2518	0.3091	0.0230	0.1516	-0.2644	-0.2640	0.0015	0.0389	0.5731	Good
NV_Contig661_42445_42524_12_2	0.1441	0.1591	0.0045	0.0668	-0.1533	-0.1219	0.0074	0.0859	0.281	Good
NV_Contig661_15587_15666_7_3	0.3589	0.4029	0.0267	0.1633	-0.3271	-0.2810	0.0070	0.0836	0.6839	Good
NV_Contig661_31595_31674_4_3	0.4534	0.4332	0.0408	0.2021	-0.0519	-0.0494	0.0081	0.0897	0.4826	Good
NV_Contig661_42236_42315_6_3	0.6154	0.6604	0.0097	0.0985	-0.4858	-0.5243	0.0306	0.1749	1.1847	Good
NV_Contig661_19363_19442_4_4	0.0753	0.0698	0.0255	0.1598	-0.2229	-0.1972	0.0062	0.0785	0.267	Good
NV_Contig661_21399_21478_5_4	0.4361	0.4581	0.0143	0.1197	-0.3312	-0.3016	0.0093	0.0965	0.7597	Good
NV_Contig661_19142_19221_5_6	0.2486	0.1853	0.0331	0.1820	-0.2348	-0.2574	0.0058	0.0758	0.4427	Good
NV_Contig663_1276_1355_7_7	0.2869	0.2997	0.0165	0.1286	-0.3855	-0.3874	0.0050	0.0709	0.6871	Good
NV_Contig664_2590_2669_10_1	0.5415	0.5711	0.0157	0.1253	-0.3385	-0.3604	0.0076	0.0872	0.9315	Good
NV_Contig664_46280_46359_6_1	0.5122	0.4822	0.0055	0.0741	-0.5817	-0.5306	0.0099	0.0997	1.0128	Good
NV_Contig664_2945_3024_5_2	0.2047	0.1927	0.0101	0.1007	-0.2044	-0.1992	0.0047	0.0687	0.3919	Good
NV_Contig664_66390_66469_7_2	0.3399	0.3312	0.0080	0.0896	-0.4556	-0.4722	0.0291	0.1705	0.8034	Good
NV_Contig664_29150_29229_5_3	0.1462	0.2204	0.0292	0.1708	-0.2782	-0.2753	0.0167	0.1293	0.4957	Good
NV_Contig664_1822_1901_6_4	0.5052	0.5132	0.0078	0.0880	-0.4451	-0.4185	0.0109	0.1046	0.9317	Good
NV_Contig664_31504_31583_3_5	0.0126	-0.0539	0.0229	0.1512	-0.2447	-0.2511	0.0029	0.0539	0.1972	Good
NV_Contig665_5078_5157_4_1	0.5249	0.5364	0.0196	0.1401	-0.4062	-0.3840	0.0047	0.0688	0.9204	Good
NV_Contig665_5321_5400_5_2	0.2770	0.3781	0.0536	0.2316	-0.3116	-0.2850	0.0121	0.1099	0.6631	Good
NV_Contig667_1657_1736_4_2	0.1632	0.1935	0.0382	0.1954	-0.2536	-0.2590	0.0138	0.1174	0.4525	Good
NV_Contig668_4495_4574_5_2	0.3496	0.3384	0.0239	0.1546	-0.2223	-0.1547	0.0147	0.1212	0.4931	Good
NV_Contig668_9151_9230_11_2	0.3972	0.3376	0.0290	0.1704	-0.3631	-0.3585	0.0062	0.0788	0.6961	Good
NV_Contig668_9503_9582_6_4	0.0310	0.0934	0.0273	0.1651	-0.3423	-0.3598	0.0054	0.0735	0.4532	Good
NV_Contig669_10085_10164_4_2	0.1324	0.1262	0.0042	0.0645	-0.2241	-0.2199	0.0046	0.0680	0.3461	Good
NV_Contig669_3147_3226_7_3	0.4723	0.4651	0.0076	0.0872	-0.4868	-0.4774	0.0065	0.0808	0.9425	Good
NV_Contig669_11159_11238_6_3	0.7053	0.6903	0.0051	0.0716	-0.5376	-0.5137	0.0346	0.1860	1.204	Good
NV_Contig670_17660_17739_8_2	0.5435	0.5128	0.0127	0.1127	-0.4523	-0.4300	0.0110	0.1049	0.9428	Good
NV_Contig670_22501_22580_5_2	0.5307	0.4727	0.0153	0.1236	-0.2434	-0.2510	0.0097	0.0985	0.7237	Good
NV_Contig670_30580_30659_9_2	0.4793	0.4729	0.0061	0.0783	-0.5659	-0.5196	0.0166	0.1288	0.9925	Good
NV_Contig670_9267_9346_5_3	0.2300	0.2118	0.0034	0.0580	-0.1264	-0.1053	0.0020	0.0449	0.3171	Good
NV_Contig670_19746_19825_6_3	0.3606	0.3549	0.0219	0.1480	-0.2958	-0.3243	0.0081	0.0899	0.6792	Good
NV_Contig670_9829_9908_7_4	-0.0125	-0.0941	0.0326	0.1805	-0.1013	-0.0972	0.0025	0.0496	0.00309999999999999	Good
NV_Contig671_30572_30651_8_1	0.3368	0.3445	0.0329	0.1813	-0.4271	-0.4759	0.0096	0.0979	0.8204	Good
NV_Contig671_4567_4646_6_2	0.4529	0.4806	0.0176	0.1325	-0.4252	-0.4241	0.0034	0.0581	0.9047	Good
NV_Contig671_35316_35395_13_2	0.4840	0.5088	0.0395	0.1987	-0.8285	-0.8462	0.0063	0.0793	1.355	Good
NV_Contig671_35783_35862_6_2	0.2872	0.2312	0.0242	0.1555	-0.1847	-0.1498	0.0103	0.1016	0.381	Good
NV_Contig671_284_363_9_3	0.4230	0.4645	0.0171	0.1307	-0.3065	-0.3205	0.0055	0.0741	0.785	Good
NV_Contig671_17244_17323_12_7	0.0996	0.1160	0.0088	0.0937	-0.1934	-0.2401	0.0053	0.0730	0.3561	Good
NV_Contig672_24078_24157_4_1	0.3682	0.4653	0.0728	0.2699	-0.3276	-0.3381	0.0047	0.0683	0.8034	Good
NV_Contig672_4194_4273_7_4	0.2347	0.2323	0.0040	0.0635	-0.3177	-0.3593	0.0149	0.1221	0.5916	Good
NV_Contig673_5007_5086_6_5	0.3112	0.2970	0.0045	0.0672	-0.0502	-0.0481	0.0099	0.0995	0.3451	Good
NV_Contig674_15758_15837_4_3	0.1518	0.1719	0.0061	0.0783	-0.3914	-0.4073	0.0096	0.0981	0.5792	Good
NV_Contig675_24049_24128_5_1	0.0189	-0.0136	0.0096	0.0982	-0.2239	-0.2114	0.0020	0.0452	0.1978	Good
NV_Contig675_35354_35433_4_1	0.4143	0.4155	0.0349	0.1869	-0.1454	-0.1260	0.0119	0.1092	0.5415	Good
NV_Contig675_29186_29265_14_2	0.1679	0.2684	0.0960	0.3099	-0.4664	-0.4389	0.0256	0.1599	0.7073	Good
NV_Contig675_37941_38020_6_2	0.4803	0.5568	0.0333	0.1824	-0.6444	-0.6773	0.0102	0.1008	1.2341	Good
NV_Contig675_30850_30929_9_3	0.3121	0.2126	0.0553	0.2351	-0.1348	-0.1285	0.0153	0.1238	0.3411	Good
NV_Contig677_4013_4092_4_2	0.3833	0.3012	0.0368	0.1919	-0.3552	-0.3531	0.0039	0.0625	0.6543	Good
NV_Contig677_7468_7547_4_2	0.1629	0.1724	0.0076	0.0874	-0.2345	-0.2242	0.0056	0.0746	0.3966	Good
NV_Contig677_7752_7831_5_4	0.2744	0.2201	0.0106	0.1027	-0.3616	-0.3597	0.0053	0.0726	0.5798	Good
NV_Contig678_13591_13670_6_2	0.3785	0.3297	0.0127	0.1125	-0.3422	-0.3240	0.0091	0.0955	0.6537	Good
NV_Contig679_39957_40036_8_1	0.4339	0.4512	0.0053	0.0728	-0.2907	-0.2982	0.0046	0.0681	0.7494	Good
NV_Contig679_41461_41540_6_1	0.5490	0.5695	0.0148	0.1215	-0.5157	-0.4695	0.0143	0.1197	1.039	Good
NV_Contig679_8157_8236_6_2	0.0367	0.0472	0.0039	0.0626	-0.1092	-0.1284	0.0063	0.0792	0.1756	Good
NV_Contig679_9524_9603_5_2	0.4237	0.3220	0.0481	0.2193	-0.4282	-0.4245	0.0013	0.0355	0.7465	Good
NV_Contig679_44017_44096_6_3	0.2470	0.2633	0.0125	0.1116	-0.4505	-0.4671	0.0102	0.1011	0.7304	Good
NV_Contig679_12081_12160_6_10	0.5237	0.5377	0.0069	0.0830	-0.3539	-0.3440	0.0089	0.0946	0.8817	Good
NV_Contig680_250_329_5_3	0.3464	0.3252	0.0179	0.1338	-0.3467	-0.3168	0.0093	0.0966	0.642	Good
NV_Contig682_14551_14630_9_1	0.5659	0.5641	0.0081	0.0903	-0.3098	-0.2979	0.0178	0.1333	0.862	Good
NV_Contig682_14826_14905_7_1	0.3813	0.3940	0.0145	0.1205	-0.2739	-0.2464	0.0066	0.0810	0.6404	Good
NV_Contig683_7543_7622_4_3	0.2332	0.2169	0.0171	0.1307	-0.2467	-0.2156	0.0055	0.0739	0.4325	Good
NV_Contig683_11408_11487_6_4	0.5714	0.5689	0.0224	0.1498	-0.4412	-0.4622	0.0062	0.0790	1.0311	Good
NV_Contig686_5458_5537_3_4	0.2539	0.2371	0.0103	0.1014	-0.2986	-0.2916	0.0016	0.0394	0.5287	Good
NV_Contig686_4156_4235_5_5	0.1710	0.1694	0.0152	0.1235	-0.2704	-0.2781	0.0179	0.1340	0.4475	Good
NV_Contig688_10434_10513_5_1	0.3164	0.3443	0.0102	0.1011	-0.2692	-0.2275	0.0124	0.1115	0.5718	Good
NV_Contig688_13452_13531_5_2	0.4208	0.3238	0.0403	0.2008	-0.6664	-0.6750	0.0092	0.0957	0.9988	Good
NV_Contig688_16385_16464_15_5	0.4897	0.5036	0.0026	0.0513	-0.2244	-0.2121	0.0038	0.0614	0.7157	Good
NV_Contig688_3220_3299_4_7	0.3541	0.3274	0.0129	0.1134	-0.2149	-0.1645	0.0212	0.1457	0.4919	Good
NV_Contig688_12099_12178_14_9	0.5487	0.5411	0.0078	0.0884	-0.3566	-0.3038	0.0120	0.1096	0.8449	Good
NV_Contig689_881_960_4_1	0.1338	0.1651	0.0067	0.0816	-0.3041	-0.3072	0.0042	0.0649	0.4723	Good
NV_Contig689_8352_8431_6_1	0.3871	0.3497	0.0283	0.1681	-0.3320	-0.3433	0.0030	0.0545	0.693	Good
NV_Contig689_4755_4834_8_2	0.4886	0.4469	0.0060	0.0776	-0.3666	-0.3040	0.0155	0.1244	0.7509	Good
NV_Contig690_902_981_8_3	0.2605	0.3083	0.0222	0.1491	-0.1330	-0.1659	0.0049	0.0699	0.4742	Good
NV_Contig690_30798_30877_7_3	0.2462	0.2538	0.0169	0.1299	-0.4154	-0.4163	0.0097	0.0983	0.6701	Good
NV_Contig691_1738_1817_5_1	0.3123	0.3465	0.0261	0.1616	-0.5629	-0.5749	0.0073	0.0856	0.9214	Good
NV_Contig691_29323_29402_4_2	0.5266	0.5850	0.0778	0.2790	-0.4631	-0.4753	0.0069	0.0832	1.0603	Good
NV_Contig691_35357_35436_5_3	0.4434	0.5405	0.0634	0.2518	-0.4417	-0.4443	0.0150	0.1225	0.9848	Good
NV_Contig692_4985_5064_5_2	0.1893	0.1638	0.0292	0.1710	-0.3553	-0.3628	0.0063	0.0794	0.5266	Good
NV_Contig693_12450_12529_6_2	0.3172	0.3473	0.0102	0.1009	-0.3185	-0.2765	0.0105	0.1025	0.6238	Good
NV_Contig693_32473_32552_6_2	0.1189	0.1050	0.0055	0.0739	-0.0722	-0.0837	0.0022	0.0467	0.1887	Good
NV_Contig693_16443_16522_4_3	0.3537	0.3641	0.0081	0.0901	-0.3022	-0.2780	0.0080	0.0895	0.6421	Good
NV_Contig693_20099_20178_3_3	0.1272	0.1380	0.0122	0.1104	-0.2670	-0.2732	0.0013	0.0367	0.4112	Good
NV_Contig693_36201_36280_3_3	-0.0441	-0.0529	0.0592	0.2432	-0.2425	-0.2271	0.0042	0.0646	0.1742	Good
NV_Contig693_12199_12278_6_4	0.5091	0.5201	0.0324	0.1801	-0.3833	-0.3913	0.0040	0.0632	0.9114	Good
NV_Contig694_28507_28586_10_2	0.4390	0.4259	0.0403	0.2008	-0.6476	-0.7028	0.0081	0.0902	1.1287	Good
NV_Contig699_30687_30766_6_3	0.3661	0.3256	0.0234	0.1530	-0.4040	-0.3871	0.0068	0.0823	0.7127	Good
NV_Contig699_29879_29958_5_4	0.3552	0.3393	0.0165	0.1285	-0.2154	-0.1989	0.0077	0.0879	0.5382	Good
NV_Contig699_18357_18436_5_7	0.4456	0.3863	0.0590	0.2430	-0.4200	-0.4285	0.0130	0.1139	0.8148	Good
NV_Contig700_1610_1689_5_2	0.3816	0.3941	0.0226	0.1505	-0.3945	-0.3638	0.0114	0.1067	0.7579	Good
NV_Contig700_17454_17533_11_2	0.4809	0.4463	0.0195	0.1395	-0.2443	-0.2378	0.0084	0.0914	0.6841	Good
NV_Contig700_2882_2961_6_3	0.1862	0.1769	0.0054	0.0737	-0.2710	-0.2911	0.0055	0.0740	0.468	Good
NV_Contig700_18177_18256_6_3	0.3450	0.3273	0.0113	0.1062	-0.5442	-0.5602	0.0102	0.1011	0.8875	Good
NV_Contig701_10062_10141_7_1	0.3215	0.3208	0.0212	0.1456	-0.2187	-0.2269	0.0017	0.0414	0.5477	Good
NV_Contig701_13979_14058_4_1	0.3539	0.3615	0.0100	0.1000	-0.2588	-0.2275	0.0078	0.0885	0.589	Good
NV_Contig701_9860_9939_4_2	0.2664	0.2382	0.0080	0.0895	-0.4033	-0.4016	0.0088	0.0936	0.6398	Good
NV_Contig701_14986_15065_6_3	0.6197	0.6164	0.0025	0.0501	-0.5059	-0.5627	0.0150	0.1224	1.1791	Good
NV_Contig702_11665_11744_5_3	0.3975	0.3854	0.0059	0.0771	-0.5405	-0.5469	0.0029	0.0536	0.9323	Good
NV_Contig702_14272_14351_15_3	0.4801	0.3980	0.0206	0.1434	-0.0561	-0.0124	0.0143	0.1196	0.4104	Good
NV_Contig702_24715_24794_14_3	0.7210	0.7436	0.0017	0.0415	-0.6044	-0.5887	0.0068	0.0822	1.3323	Good
NV_Contig702_1301_1380_5_4	0.2752	0.2162	0.0234	0.1528	-0.0997	-0.1030	0.0013	0.0365	0.3192	Good
NV_Contig703_7484_7563_6_1	0.5615	0.5736	0.0088	0.0940	-0.3449	-0.3110	0.0070	0.0839	0.8846	Good
NV_Contig703_4589_4668_5_3	0.4619	0.4400	0.0068	0.0824	-0.3437	-0.3182	0.0166	0.1288	0.7582	Good
NV_Contig704_7707_7786_5_1	0.1993	0.2197	0.0041	0.0638	-0.2665	-0.2335	0.0176	0.1326	0.4532	Good
NV_Contig704_29403_29482_6_2	0.3820	0.3961	0.0182	0.1351	-0.3921	-0.3849	0.0030	0.0546	0.781	Good
NV_Contig705_12667_12746_9_2	0.2636	0.2502	0.0108	0.1040	-0.3251	-0.2934	0.0106	0.1029	0.5436	Good
NV_Contig706_28606_28685_7_1	0.0232	0.0821	0.0316	0.1779	-0.4372	-0.3880	0.0146	0.1210	0.4701	Good
NV_Contig706_12020_12099_6_2	0.2732	0.2494	0.0035	0.0593	-0.2183	-0.2228	0.0017	0.0407	0.4722	Good
NV_Contig706_26072_26151_6_2	0.1824	0.1922	0.0047	0.0684	-0.3285	-0.3402	0.0063	0.0791	0.5324	Good
NV_Contig711_5774_5853_5_2	0.1977	0.2365	0.0173	0.1313	-0.2589	-0.2785	0.0024	0.0489	0.515	Good
NV_Contig711_10883_10962_6_3	0.2580	0.3208	0.0254	0.1594	-0.2150	-0.2191	0.0072	0.0846	0.5399	Good
NV_Contig714_15808_15887_15_2	0.3477	0.3385	0.0086	0.0926	-0.6415	-0.6390	0.0034	0.0585	0.9775	Good
NV_Contig714_18988_19067_7_2	0.5726	0.6241	0.0367	0.1915	-0.3108	-0.2850	0.0068	0.0827	0.9091	Good
NV_Contig714_39135_39214_4_2	0.1142	0.1444	0.0320	0.1789	-0.3122	-0.3230	0.0075	0.0866	0.4674	Good
NV_Contig714_9891_9970_8_3	0.5065	0.5350	0.0136	0.1168	-0.6307	-0.6420	0.0118	0.1086	1.177	Good
NV_Contig715_4617_4696_6_4	0.4159	0.3709	0.0119	0.1090	-0.2122	-0.1852	0.0049	0.0697	0.5561	Good
NV_Contig716_5754_5833_5_3	0.4132	0.4603	0.0193	0.1388	-0.4071	-0.3077	0.0289	0.1701	0.768	Good
NV_Contig716_29509_29588_5_3	0.1147	0.1085	0.0087	0.0934	-0.4367	-0.4055	0.0037	0.0608	0.514	Good
NV_Contig716_15016_15095_12_4	0.4442	0.5625	0.0439	0.2095	-0.8332	-0.8023	0.0044	0.0662	1.3648	Good
NV_Contig718_19558_19637_12_3	0.6450	0.6841	0.0155	0.1247	-0.7240	-0.6698	0.0082	0.0908	1.3539	Good
NV_Contig718_27466_27545_6_3	0.3824	0.3668	0.0069	0.0831	-0.3753	-0.3229	0.0085	0.0922	0.6897	Good
NV_Contig718_28238_28317_8_4	0.5237	0.5512	0.0047	0.0684	-0.7542	-0.7627	0.0025	0.0504	1.3139	Good
NV_Contig719_2137_2216_14_1	0.5109	0.5257	0.0144	0.1198	-0.3832	-0.3360	0.0078	0.0886	0.8617	Good
NV_Contig719_38410_38489_5_1	0.1463	0.1804	0.0040	0.0629	-0.2189	-0.2383	0.0130	0.1139	0.4187	Good
NV_Contig719_42392_42471_11_2	0.3394	0.3599	0.0038	0.0617	-0.2546	-0.2515	0.0254	0.1594	0.6114	Good
NV_Contig719_23448_23527_7_3	0.2856	0.2635	0.0047	0.0687	-0.4028	-0.3793	0.0078	0.0881	0.6428	Good
NV_Contig719_29261_29340_7_3	0.1919	0.1719	0.0115	0.1072	-0.3058	-0.2766	0.0061	0.0783	0.4485	Good
NV_Contig719_29434_29513_4_3	0.4327	0.3703	0.0222	0.1491	-0.2892	-0.3060	0.0053	0.0726	0.6763	Good
NV_Contig719_40814_40893_4_3	0.5326	0.5479	0.0417	0.2042	-0.3977	-0.4045	0.0070	0.0835	0.9524	Good
NV_Contig719_23004_23083_15_4	0.2066	0.1929	0.0221	0.1486	0.0062	-0.0055	0.0036	0.0600	0.1984	Good
NV_Contig719_35595_35674_7_4	0.3092	0.2311	0.0427	0.2067	-0.2489	-0.2154	0.0085	0.0924	0.4465	Good
NV_Contig721_23899_23978_3_2	0.4759	0.4906	0.0184	0.1355	-0.3439	-0.2895	0.0133	0.1155	0.7801	Good
NV_Contig722_2323_2402_6_2	0.2821	0.2744	0.0133	0.1152	0.0273	0.0273	0.0071	0.0844	0.2471	Good
NV_Contig723_21974_22053_3_2	0.2682	0.2888	0.0049	0.0702	-0.1621	-0.1643	0.0013	0.0361	0.4531	Good
NV_Contig723_62512_62591_6_2	0.6199	0.5622	0.0149	0.1223	-0.5715	-0.5824	0.0099	0.0994	1.1446	Good
NV_Contig723_2410_2489_7_3	0.3478	0.3577	0.0085	0.0922	-0.2011	-0.1890	0.0031	0.0560	0.5467	Good
NV_Contig723_45670_45749_10_3	0.5769	0.6016	0.0036	0.0600	-0.3838	-0.3133	0.0201	0.1417	0.9149	Good
NV_Contig723_79_158_13_5	0.1377	0.1588	0.0064	0.0798	0.0030	-0.0040	0.0065	0.0808	0.1628	Good
NV_Contig723_33149_33228_11_6	0.6499	0.5992	0.0116	0.1079	-0.3333	-0.3337	0.0195	0.1396	0.9329	Good
NV_Contig723_66520_66599_14_7	0.5271	0.5371	0.0249	0.1577	-0.1847	-0.1654	0.0053	0.0727	0.7025	Good
NV_Contig723_36988_37067_12_8	0.3303	0.2662	0.0215	0.1465	-0.4078	-0.3965	0.0053	0.0727	0.6627	Good
NV_Contig724_11816_11895_4_1	0.2198	0.2277	0.0295	0.1718	-0.4074	-0.4020	0.0054	0.0736	0.6297	Good
NV_Contig724_81452_81531_11_1	0.3956	0.4095	0.0328	0.1812	-0.0999	-0.1067	0.0052	0.0723	0.5162	Good
NV_Contig724_69461_69540_6_2	0.3532	0.3665	0.0124	0.1114	-0.2655	-0.2576	0.0017	0.0417	0.6241	Good
NV_Contig724_78114_78193_4_2	0.4644	0.4606	0.0101	0.1003	-0.3752	-0.3142	0.0147	0.1213	0.7748	Good
NV_Contig724_78642_78721_5_2	0.6015	0.5561	0.0080	0.0893	-0.5618	-0.5710	0.0068	0.0825	1.1271	Good
NV_Contig724_52757_52836_3_3	0.3321	0.3863	0.0102	0.1012	-0.2246	-0.2501	0.0045	0.0670	0.6364	Good
NV_Contig724_64537_64616_4_3	0.1193	0.0811	0.0094	0.0971	-0.1347	-0.1323	0.0028	0.0530	0.2134	Good
NV_Contig724_75118_75197_4_4	0.0177	0.0299	0.0171	0.1309	-0.2134	-0.2134	0.0029	0.0542	0.2433	Good
NV_Contig724_59459_59538_10_5	0.3618	0.5230	0.0681	0.2609	-0.6869	-0.6856	0.0047	0.0687	1.2086	Good
NV_Contig724_69299_69378_9_5	0.2718	0.3026	0.0182	0.1351	-0.4764	-0.4447	0.0068	0.0826	0.7473	Good
NV_Contig724_64349_64428_4_6	0.4450	0.3216	0.0531	0.2305	-0.4445	-0.4293	0.0028	0.0528	0.7509	Good
NV_Contig724_40046_40125_9_7	0.7037	0.6932	0.0165	0.1283	-0.5193	-0.4724	0.0108	0.1039	1.1656	Good
NV_Contig724_65122_65201_6_7	0.4528	0.5910	0.0513	0.2264	-0.4619	-0.4272	0.0086	0.0928	1.0182	Good
NV_Contig725_8425_8504_4_3	0.2482	0.2349	0.0070	0.0836	-0.2477	-0.2586	0.0020	0.0443	0.4935	Good
NV_Contig725_20097_20176_5_4	0.2990	0.3370	0.0060	0.0778	-0.3563	-0.3453	0.0074	0.0863	0.6823	Good
NV_Contig725_11118_11197_7_6	0.0444	0.0095	0.0571	0.2390	-0.2196	-0.2314	0.0046	0.0679	0.2409	Good
NV_Contig725_9500_9579_6_10	0.2842	0.2587	0.0064	0.0799	-0.1856	-0.1455	0.0103	0.1015	0.4042	Good
NV_Contig726_24487_24566_5_1	0.3255	0.3272	0.0051	0.0713	0.0062	-0.0379	0.0531	0.2304	0.3651	Good
NV_Contig726_16654_16733_4_2	0.1702	0.1557	0.0137	0.1169	-0.1219	-0.1236	0.0063	0.0794	0.2793	Good
NV_Contig726_27558_27637_5_2	0.3042	0.2698	0.0214	0.1463	-0.1958	-0.1756	0.0042	0.0650	0.4454	Good
NV_Contig727_10931_11010_6_2	0.2175	0.2377	0.0131	0.1143	-0.2805	-0.2752	0.0073	0.0852	0.5129	Good
NV_Contig729_14031_14110_6_1	0.2831	0.2404	0.0161	0.1267	-0.3628	-0.3523	0.0041	0.0641	0.5927	Good
NV_Contig729_8962_9041_7_2	0.6561	0.6517	0.0048	0.0695	-0.6901	-0.6925	0.0098	0.0988	1.3442	Good
NV_Contig729_18770_18849_5_2	0.2166	0.1873	0.0119	0.1090	-0.1151	-0.1203	0.0022	0.0470	0.3076	Good
NV_Contig729_8116_8195_12_3	0.5406	0.5444	0.0056	0.0747	-0.3926	-0.3879	0.0057	0.0753	0.9323	Good
NV_Contig729_38500_38579_5_3	0.2657	0.2730	0.0068	0.0826	-0.3002	-0.2495	0.0147	0.1212	0.5225	Good
NV_Contig729_31043_31122_4_4	0.1294	0.1243	0.0078	0.0884	-0.3759	-0.3784	0.0063	0.0796	0.5027	Good
NV_Contig731_3547_3626_5_1	-0.0173	-0.0365	0.1270	0.3564	0.1662	0.1379	0.0034	0.0586	-0.1744	Bad
NV_Contig740_68840_68919_4_1	0.4993	0.4880	0.0334	0.1828	-0.5258	-0.5254	0.0059	0.0771	1.0134	Good
NV_Contig740_21339_21418_5_2	0.4729	0.5277	0.0133	0.1154	-0.4489	-0.4296	0.0063	0.0793	0.9573	Good
NV_Contig740_31593_31672_5_2	0.3894	0.4163	0.0118	0.1088	-0.3101	-0.3031	0.0041	0.0639	0.7194	Good
NV_Contig740_61844_61923_8_2	0.2001	0.2317	0.0171	0.1308	-0.1624	-0.1077	0.0130	0.1141	0.3394	Good
NV_Contig740_77125_77204_8_2	0.3908	0.4244	0.0312	0.1766	-0.4627	-0.4747	0.0044	0.0661	0.8991	Good
NV_Contig740_81424_81503_7_3	0.6156	0.5976	0.0156	0.1249	-0.6165	-0.5649	0.0102	0.1012	1.1625	Good
NV_Contig740_84761_84840_11_3	0.8302	0.8354	0.0092	0.0961	-0.3592	-0.2962	0.0438	0.2094	1.1316	Good
NV_Contig740_1041_1120_3_4	0.2835	0.2929	0.0153	0.1236	-0.3188	-0.3119	0.0078	0.0881	0.6048	Good
NV_Contig740_82004_82083_6_4	0.4183	0.4130	0.0266	0.1632	-0.4507	-0.4380	0.0043	0.0658	0.851	Good
NV_Contig740_99619_99698_10_4	0.2468	0.2868	0.0132	0.1149	-0.3777	-0.4133	0.0093	0.0965	0.7001	Good
NV_Contig740_107672_107751_5_5	0.3416	0.3345	0.0129	0.1136	-0.3886	-0.3775	0.0067	0.0821	0.712	Good
NV_Contig740_45838_45917_5_6	0.5229	0.5541	0.0300	0.1733	-0.2345	-0.2221	0.0219	0.1478	0.7762	Good
NV_Contig740_63685_63764_15_6	0.3358	0.3699	0.0132	0.1149	-0.3341	-0.3217	0.0108	0.1038	0.6916	Good
NV_Contig740_76338_76417_13_6	0.8271	0.8680	0.0104	0.1018	-0.6887	-0.6143	0.0237	0.1540	1.4823	Good
NV_Contig740_87500_87579_10_6	0.4886	0.4569	0.0089	0.0943	-0.5656	-0.5683	0.0033	0.0572	1.0252	Good
NV_Contig740_87269_87348_10_8	0.3314	0.2601	0.0283	0.1682	-0.3737	-0.4031	0.0063	0.0792	0.6632	Good
NV_Contig744_11545_11624_6_2	0.4704	0.5184	0.0184	0.1356	-0.4570	-0.4596	0.0032	0.0567	0.978	Good
NV_Contig744_16924_17003_5_2	0.2976	0.2743	0.0197	0.1402	-0.2016	-0.2014	0.0049	0.0697	0.4757	Good
NV_Contig744_17527_17606_4_2	0.2967	0.3068	0.0091	0.0954	-0.3055	-0.2734	0.0092	0.0960	0.5802	Good
NV_Contig744_48655_48734_12_2	0.3381	0.3213	0.0071	0.0840	-0.3298	-0.3207	0.0085	0.0924	0.642	Good
NV_Contig744_8644_8723_7_3	0.3997	0.4045	0.0120	0.1095	-0.4156	-0.3712	0.0096	0.0978	0.7757	Good
NV_Contig744_9950_10029_7_3	0.5792	0.5088	0.0267	0.1633	-0.3552	-0.3622	0.0024	0.0491	0.871	Good
NV_Contig744_15406_15485_4_3	0.2123	0.2101	0.0278	0.1667	-0.3518	-0.4069	0.0225	0.1502	0.617	Good
NV_Contig744_59534_59613_10_3	0.6085	0.6217	0.0092	0.0957	-0.3266	-0.2956	0.0092	0.0957	0.9173	Good
NV_Contig744_60319_60398_5_3	0.2544	0.2703	0.0145	0.1203	-0.2398	-0.2410	0.0083	0.0909	0.5113	Good
NV_Contig744_18891_18970_14_4	0.5135	0.5308	0.0110	0.1048	-0.3617	-0.3387	0.0067	0.0818	0.8695	Good
NV_Contig745_24044_24123_4_3	0.1919	0.2118	0.0111	0.1052	-0.0822	-0.0986	0.0055	0.0742	0.3104	Good
NV_Contig745_12357_12436_8_5	0.0201	0.0451	0.0081	0.0901	-0.1446	-0.1180	0.0056	0.0746	0.1631	Good
NV_Contig745_14488_14567_6_5	0.1064	0.0489	0.0330	0.1816	-0.2457	-0.2340	0.0028	0.0531	0.2829	Good
NV_Contig747_12577_12656_6_1	0.5078	0.5557	0.0171	0.1307	-0.3288	-0.3184	0.0063	0.0791	0.8741	Good
NV_Contig747_1219_1298_9_4	0.2457	0.2305	0.0277	0.1664	-0.2149	-0.1949	0.0123	0.1108	0.4254	Good
NV_Contig747_22312_22391_9_7	0.6182	0.6029	0.0207	0.1439	-0.4681	-0.4450	0.0077	0.0876	1.0479	Good
NV_Contig748_13584_13663_4_1	0.2490	0.2181	0.0126	0.1124	-0.1949	-0.1454	0.0105	0.1023	0.3635	Good
NV_Contig748_5035_5114_6_2	0.3858	0.3895	0.0060	0.0774	0.0605	0.0424	0.0075	0.0865	0.3471	Good
NV_Contig748_23557_23636_8_3	0.2857	0.2741	0.0169	0.1299	-0.2139	-0.2140	0.0033	0.0572	0.4881	Good
NV_Contig748_34517_34596_6_3	0.2828	0.3066	0.0156	0.1249	-0.3182	-0.3057	0.0030	0.0551	0.6123	Good
NV_Contig748_31308_31387_10_4	0.4881	0.5822	0.0398	0.1994	-0.2687	-0.2620	0.0013	0.0357	0.8442	Good
NV_Contig748_33677_33756_7_4	0.4398	0.4439	0.0299	0.1728	-0.5515	-0.5448	0.0151	0.1228	0.9887	Good
NV_Contig748_38824_38903_5_4	0.2091	0.1793	0.0155	0.1247	-0.2203	-0.2160	0.0015	0.0385	0.3953	Good
NV_Contig748_24186_24265_5_5	0.3617	0.3372	0.0068	0.0824	-0.1912	-0.1524	0.0071	0.0844	0.4896	Good
NV_Contig748_23875_23954_5_8	0.4005	0.3828	0.0152	0.1234	-0.5676	-0.5747	0.0043	0.0653	0.9575	Good
NV_Contig749_3826_3905_6_2	0.4595	0.4708	0.0247	0.1573	-0.5161	-0.5249	0.0035	0.0590	0.9957	Good
NV_Contig749_46123_46202_4_2	0.3390	0.3381	0.0014	0.0379	-0.3570	-0.3456	0.0039	0.0621	0.6837	Good
NV_Contig749_48091_48170_7_3	0.4926	0.4621	0.0191	0.1381	-0.2985	-0.2922	0.0079	0.0887	0.7543	Good
NV_Contig749_8749_8828_11_4	0.2362	0.2980	0.0442	0.2103	-0.2371	-0.2308	0.0101	0.1005	0.5288	Good
NV_Contig750_12953_13032_6_1	0.4975	0.6242	0.0312	0.1767	-0.3066	-0.3212	0.0011	0.0335	0.9454	Good
NV_Contig750_4533_4612_6_3	0.5499	0.5891	0.0409	0.2022	-0.6524	-0.6665	0.0054	0.0732	1.2556	Good
NV_Contig750_17593_17672_5_3	0.1252	0.1295	0.0025	0.0504	-0.2979	-0.3032	0.0043	0.0659	0.4327	Good
NV_Contig751_7928_8007_5_2	0.5040	0.5476	0.0248	0.1574	-0.4927	-0.4188	0.0288	0.1696	0.9664	Good
NV_Contig752_7350_7429_12_9	0.3236	0.3436	0.0345	0.1858	-0.6434	-0.6442	0.0062	0.0790	0.9878	Good
NV_Contig753_15021_15100_9_2	0.6447	0.6369	0.0109	0.1044	-0.2698	-0.2409	0.0174	0.1319	0.8778	Good
NV_Contig753_12792_12871_7_3	0.3854	0.3922	0.0115	0.1074	-0.3310	-0.3414	0.0028	0.0526	0.7336	Good
NV_Contig754_3322_3401_5_1	0.3456	0.2261	0.1013	0.3183	-0.2238	-0.2224	0.0064	0.0802	0.4485	Good
NV_Contig754_631_710_15_5	0.1800	0.0371	0.0807	0.2840	-0.5987	-0.5944	0.0163	0.1277	0.6315	Good
NV_Contig756_19431_19510_6_3	0.4578	0.4267	0.0066	0.0810	-0.1632	-0.1618	0.0044	0.0661	0.5885	Good
NV_Contig756_1389_1468_7_6	0.4063	0.4526	0.0146	0.1210	-0.4158	-0.3893	0.0159	0.1262	0.8419	Good
NV_Contig757_10531_10610_5_1	0.4871	0.5144	0.0387	0.1967	-0.3565	-0.3687	0.0063	0.0792	0.8831	Good
NV_Contig757_1433_1512_4_2	0.2153	0.1981	0.0074	0.0859	-0.3185	-0.2996	0.0077	0.0878	0.4977	Good
NV_Contig757_27523_27602_6_2	0.2099	0.2144	0.0074	0.0862	-0.1688	-0.1556	0.0044	0.0663	0.37	Good
NV_Contig757_35381_35460_7_3	0.6371	0.6487	0.0123	0.1111	-0.4345	-0.4476	0.0265	0.1627	1.0963	Good
NV_Contig757_2156_2235_4_4	0.3142	0.3634	0.0293	0.1711	-0.2821	-0.2536	0.0084	0.0915	0.617	Good
NV_Contig757_11409_11488_6_4	0.3531	0.3749	0.0388	0.1970	-0.6825	-0.6715	0.0045	0.0672	1.0464	Good
NV_Contig757_17153_17232_5_7	0.1175	0.0792	0.0127	0.1129	-0.1214	-0.1495	0.0084	0.0915	0.2287	Good
NV_Contig758_2698_2777_4_2	0.4344	0.4493	0.0450	0.2122	-0.4013	-0.4274	0.0090	0.0948	0.8767	Good
NV_Contig758_18855_18934_6_6	-0.0532	-0.0798	0.0630	0.2511	-0.2195	-0.2422	0.0175	0.1324	0.1624	Good
NV_Contig759_5460_5539_4_1	0.2691	0.2639	0.0045	0.0670	-0.3015	-0.3318	0.0066	0.0813	0.5957	Good
NV_Contig759_2905_2984_4_2	0.2242	0.2387	0.0039	0.0627	-0.2493	-0.2538	0.0129	0.1135	0.4925	Good
NV_Contig760_4475_4554_11_1	0.2919	0.3541	0.0167	0.1291	-0.5823	-0.5359	0.0081	0.0900	0.89	Good
NV_Contig762_6728_6807_7_5	0.3668	0.4161	0.0146	0.1208	-0.3431	-0.3697	0.0034	0.0585	0.7858	Good
NV_Contig762_2811_2890_6_9	0.3112	0.2870	0.0268	0.1637	-0.3261	-0.3348	0.0138	0.1174	0.6218	Good
NV_Contig764_30204_30283_7_1	0.2386	0.2325	0.0103	0.1016	-0.2604	-0.2590	0.0067	0.0818	0.4915	Good
NV_Contig764_67892_67971_4_1	0.2044	0.2426	0.0190	0.1378	-0.1548	-0.1624	0.0070	0.0834	0.405	Good
NV_Contig764_78655_78734_5_1	0.3958	0.3558	0.0070	0.0839	-0.4787	-0.5115	0.0072	0.0846	0.8673	Good
NV_Contig764_11383_11462_5_2	0.3892	0.3727	0.0043	0.0659	-0.2082	-0.1906	0.0072	0.0849	0.5633	Good
NV_Contig764_21094_21173_4_2	0.1208	0.1369	0.0067	0.0818	-0.0222	-0.0426	0.0087	0.0933	0.1795	Good
NV_Contig764_57194_57273_9_2	0.4532	0.4500	0.0028	0.0529	-0.3537	-0.4535	0.1382	0.3718	0.9035	Good
NV_Contig764_65760_65839_5_2	0.3114	0.3361	0.0216	0.1468	-0.2165	-0.2285	0.0036	0.0598	0.5646	Good
NV_Contig764_109953_110032_5_2	0.6844	0.6599	0.0047	0.0682	-0.5382	-0.5062	0.0086	0.0927	1.1661	Good
NV_Contig764_117298_117377_8_2	0.4544	0.4340	0.0175	0.1324	-0.2551	-0.2581	0.0070	0.0839	0.6921	Good
NV_Contig764_52725_52804_13_3	0.4223	0.4144	0.0046	0.0676	-0.4488	-0.4242	0.0169	0.1301	0.8386	Good
NV_Contig764_61612_61691_4_3	0.3122	0.3007	0.0918	0.3030	-0.3176	-0.2733	0.0115	0.1072	0.574	Good
NV_Contig764_63716_63795_8_3	0.4000	0.3324	0.0254	0.1595	-0.2149	-0.2243	0.0093	0.0967	0.5567	Good
NV_Contig764_86127_86206_7_3	0.3694	0.3629	0.0279	0.1671	-0.2278	-0.2391	0.0086	0.0930	0.602	Good
NV_Contig764_86549_86628_10_3	0.6430	0.6888	0.0177	0.1332	-0.7476	-0.7298	0.0127	0.1126	1.4186	Good
NV_Contig764_108464_108543_5_3	0.3820	0.3804	0.0032	0.0569	-0.4293	-0.4160	0.0012	0.0353	0.7964	Good
NV_Contig764_116959_117038_7_3	0.6348	0.6622	0.0034	0.0587	-0.5581	-0.5279	0.0017	0.0411	1.1901	Good
NV_Contig764_76034_76113_8_4	0.4495	0.4856	0.0064	0.0801	-0.5274	-0.5382	0.0128	0.1131	1.0238	Good
NV_Contig764_102889_102968_4_4	0.2403	0.2262	0.0029	0.0536	-0.3181	-0.2103	0.0777	0.2787	0.4365	Good
NV_Contig764_25591_25670_11_7	0.2495	0.2875	0.0166	0.1288	-0.2378	-0.2613	0.0060	0.0777	0.5488	Good
NV_Contig765_592_671_11_2	0.5230	0.5613	0.0192	0.1385	-0.4479	-0.4324	0.0153	0.1238	0.9937	Good
NV_Contig765_15724_15803_5_2	0.1877	0.2035	0.0080	0.0893	-0.3228	-0.3251	0.0039	0.0626	0.5286	Good
NV_Contig765_18761_18840_5_2	0.2230	0.3302	0.1507	0.3882	-0.4037	-0.3296	0.0456	0.2136	0.6598	Good
NV_Contig765_2409_2488_7_3	0.2191	0.2449	0.0225	0.1499	-0.3640	-0.3874	0.0037	0.0605	0.6323	Good
NV_Contig765_22567_22646_4_3	0.3086	0.3268	0.0152	0.1233	-0.0522	-0.0563	0.0038	0.0613	0.3831	Good
NV_Contig765_3938_4017_8_5	0.1823	0.1831	0.0057	0.0752	-0.3930	-0.3794	0.0058	0.0764	0.5625	Good
NV_Contig765_16849_16928_6_5	-0.1182	-0.0940	0.0107	0.1034	-0.3097	-0.2970	0.0087	0.0931	0.203	Good
NV_Contig765_17055_17134_9_7	0.2226	0.1987	0.0226	0.1505	-0.2341	-0.2273	0.0062	0.0788	0.426	Good
NV_Contig766_2456_2535_4_3	0.3849	0.4020	0.0130	0.1139	-0.1760	-0.1648	0.0070	0.0838	0.5668	Good
NV_Contig766_10644_10723_5_3	0.5315	0.6181	0.0229	0.1515	-0.6749	-0.6337	0.0110	0.1051	1.2518	Good
NV_Contig767_3813_3892_5_3	0.2368	0.2551	0.0110	0.1047	-0.1697	-0.2009	0.0075	0.0868	0.456	Good
NV_Contig767_16255_16334_5_4	0.0658	0.0750	0.0144	0.1198	-0.3248	-0.3123	0.0049	0.0699	0.3873	Good
NV_Contig769_201_280_8_3	0.5741	0.6103	0.0189	0.1376	-0.6881	-0.7111	0.0190	0.1379	1.3214	Good
NV_Contig771_26215_26294_4_1	0.2116	0.2412	0.0250	0.1580	0.0404	0.0615	0.0070	0.0837	0.1797	Good
NV_Contig771_17693_17772_8_2	0.2069	0.2040	0.0147	0.1213	-0.2830	-0.2945	0.0042	0.0645	0.4985	Good
NV_Contig772_18217_18296_8_5	0.1519	0.2011	0.0387	0.1966	-0.4463	-0.4853	0.0048	0.0693	0.6864	Good
NV_Contig773_2626_2705_6_2	0.5853	0.5910	0.0085	0.0920	-0.1311	-0.0966	0.0133	0.1152	0.6876	Good
NV_Contig773_2182_2261_4_3	0.2253	0.2317	0.0058	0.0761	-0.3690	-0.3827	0.0029	0.0535	0.6144	Good
NV_Contig773_2978_3057_6_5	0.3302	0.2972	0.0157	0.1254	-0.0882	-0.0862	0.0071	0.0842	0.3834	Good
NV_Contig774_2984_3063_4_2	0.2447	0.2500	0.0066	0.0815	-0.2238	-0.2492	0.0126	0.1123	0.4992	Good
NV_Contig775_4471_4550_8_2	0.4110	0.3998	0.0085	0.0923	-0.3888	-0.3661	0.0055	0.0739	0.7659	Good
NV_Contig777_16424_16503_5_5	0.2714	0.2925	0.0092	0.0958	-0.2375	-0.1997	0.0081	0.0900	0.4922	Good
NV_Contig777_27701_27780_15_7	0.8079	0.8212	0.0027	0.0517	-0.4194	-0.4237	0.0112	0.1061	1.2449	Good
NV_Contig779_31816_31895_5_1	0.2588	0.3297	0.0613	0.2476	-0.4560	-0.4651	0.0056	0.0746	0.7948	Good
NV_Contig779_33846_33925_10_1	0.7488	0.8073	0.0146	0.1207	-0.6205	-0.5877	0.0251	0.1584	1.395	Good
NV_Contig779_9742_9821_5_2	0.2848	0.2319	0.0116	0.1077	-0.4582	-0.4617	0.0027	0.0522	0.6936	Good
NV_Contig779_20550_20629_4_3	0.4991	0.5302	0.0119	0.1089	0.0511	0.1110	0.0148	0.1218	0.4192	Good
NV_Contig779_22388_22467_7_3	0.2054	0.2307	0.0160	0.1266	-0.0022	-0.0129	0.0022	0.0468	0.2436	Good
NV_Contig779_25277_25356_5_4	0.4886	0.4792	0.0061	0.0779	-0.3529	-0.3694	0.0100	0.1002	0.8486	Good
NV_Contig779_13835_13914_7_5	0.4711	0.5490	0.0284	0.1685	-0.2982	-0.2971	0.0130	0.1140	0.8461	Good
NV_Contig780_50106_50185_4_2	0.3270	0.2641	0.0148	0.1216	-0.3123	-0.2987	0.0036	0.0598	0.5628	Good
NV_Contig780_68233_68312_3_2	0.1152	0.1311	0.0064	0.0800	-0.1438	-0.1171	0.0060	0.0775	0.2482	Good
NV_Contig780_86362_86441_7_2	0.4827	0.4460	0.0442	0.2102	-0.4352	-0.4449	0.0093	0.0965	0.8909	Good
NV_Contig780_86910_86989_4_2	0.3179	0.3649	0.0363	0.1906	-0.3728	-0.3902	0.0031	0.0555	0.7551	Good
NV_Contig780_90952_91031_6_2	0.3503	0.3438	0.0028	0.0531	-0.2132	-0.2205	0.0049	0.0701	0.5643	Good
NV_Contig780_30754_30833_6_3	0.3342	0.2911	0.0161	0.1269	-0.1683	-0.1716	0.0039	0.0622	0.4627	Good
NV_Contig780_31357_31436_6_3	0.6310	0.6216	0.0353	0.1879	-0.5105	-0.5070	0.0044	0.0661	1.1286	Good
NV_Contig780_53103_53182_5_3	0.3917	0.3692	0.0466	0.2158	-0.3517	-0.3452	0.0025	0.0503	0.7144	Good
NV_Contig780_72965_73044_5_3	0.4367	0.4341	0.0261	0.1616	-0.1453	-0.1497	0.0033	0.0570	0.5838	Good
NV_Contig780_80785_80864_7_3	0.6044	0.6261	0.0128	0.1132	-0.4171	-0.4012	0.0211	0.1454	1.0273	Good
NV_Contig780_83894_83973_4_3	0.2331	0.2650	0.0090	0.0950	-0.3477	-0.3621	0.0078	0.0882	0.6271	Good
NV_Contig780_10911_10990_4_4	0.2746	0.2335	0.0196	0.1401	-0.1520	-0.1700	0.0075	0.0864	0.4035	Good
NV_Contig780_49471_49550_4_4	0.3088	0.3499	0.0086	0.0928	-0.4693	-0.4737	0.0033	0.0573	0.8236	Good
NV_Contig780_53916_53995_7_4	0.3838	0.4068	0.0317	0.1780	-0.3069	-0.3176	0.0039	0.0627	0.7244	Good
NV_Contig780_80551_80630_5_4	0.2705	0.2835	0.0005	0.0232	-0.3342	-0.3444	0.0056	0.0748	0.6279	Good
NV_Contig780_64630_64709_5_5	0.3837	0.3974	0.0019	0.0432	-0.3896	-0.3817	0.0016	0.0399	0.7791	Good
NV_Contig780_81786_81865_5_9	0.3788	0.4431	0.0346	0.1861	-0.2189	-0.2234	0.0066	0.0811	0.6665	Good
NV_Contig781_18423_18502_6_3	0.3992	0.3970	0.0068	0.0826	-0.2405	-0.2671	0.0126	0.1123	0.6641	Good
NV_Contig781_16447_16526_7_5	0.3440	0.3615	0.0122	0.1104	-0.5271	-0.5091	0.0073	0.0855	0.8706	Good
NV_Contig782_8678_8757_4_1	0.2549	0.1560	0.0334	0.1829	-0.2824	-0.2949	0.0025	0.0503	0.4509	Good
NV_Contig782_11812_11891_5_2	0.1595	0.1682	0.0062	0.0790	-0.1548	-0.1270	0.0078	0.0885	0.2952	Good
NV_Contig783_2213_2292_8_1	0.6230	0.7070	0.0450	0.2121	-0.6160	-0.5625	0.0251	0.1583	1.2695	Good
NV_Contig783_3786_3865_7_2	0.4647	0.4745	0.0078	0.0886	-0.4322	-0.4251	0.0042	0.0647	0.8996	Good
NV_Contig783_1865_1944_6_4	0.0577	-0.0194	0.0633	0.2516	-0.4711	-0.4922	0.0104	0.1022	0.4728	Good
NV_Contig783_16716_16795_11_6	0.5033	0.4938	0.0298	0.1727	-0.7512	-0.7462	0.0018	0.0425	1.24	Good
NV_Contig784_31987_32066_5_1	0.4078	0.3556	0.0152	0.1233	-0.3556	-0.3966	0.0084	0.0917	0.7522	Good
NV_Contig784_50481_50560_7_1	0.5105	0.4936	0.0061	0.0783	-0.4742	-0.5021	0.0064	0.0799	0.9957	Good
NV_Contig784_50723_50802_11_1	0.6853	0.7292	0.0107	0.1035	-0.7467	-0.6928	0.0156	0.1247	1.422	Good
NV_Contig784_487_566_9_2	0.4742	0.5225	0.0250	0.1582	-0.5819	-0.5823	0.0067	0.0816	1.1048	Good
NV_Contig784_13899_13978_10_3	0.4346	0.3411	0.0409	0.2023	-0.6397	-0.6288	0.0147	0.1212	0.9699	Good
NV_Contig784_29117_29196_4_3	0.6684	0.6605	0.0095	0.0975	-0.4359	-0.4410	0.0113	0.1065	1.1015	Good
NV_Contig784_59339_59418_5_7	0.2453	0.2766	0.0203	0.1426	-0.2264	-0.2131	0.0023	0.0484	0.4897	Good
NV_Contig785_8525_8604_6_2	0.1728	0.1532	0.0187	0.1368	-0.2908	-0.2713	0.0095	0.0972	0.4245	Good
NV_Contig786_63428_63507_11_2	0.2907	0.3351	0.0302	0.1737	-0.3192	-0.3264	0.0165	0.1286	0.6615	Good
NV_Contig786_57147_57226_7_3	0.1658	0.1857	0.0074	0.0858	-0.1742	-0.1795	0.0024	0.0487	0.3652	Good
NV_Contig786_62409_62488_7_3	0.3805	0.3901	0.0083	0.0913	-0.3374	-0.3290	0.0182	0.1349	0.7191	Good
NV_Contig786_66247_66326_5_3	0.6587	0.6062	0.0281	0.1675	-0.5031	-0.4857	0.0032	0.0564	1.0919	Good
NV_Contig786_43831_43910_6_5	0.3571	0.3546	0.0091	0.0952	0.0948	0.0489	0.0082	0.0904	0.3057	Good
NV_Contig786_75298_75377_12_5	0.7680	0.7966	0.0027	0.0516	-0.7947	-0.7325	0.0103	0.1016	1.5291	Good
NV_Contig788_9982_10061_6_1	0.0986	0.1747	0.0280	0.1674	-0.2342	-0.2639	0.0099	0.0993	0.4386	Good
NV_Contig788_21036_21115_4_3	0.2124	0.1864	0.0310	0.1762	-0.2451	-0.2485	0.0037	0.0610	0.4349	Good
NV_Contig788_20130_20209_6_4	0.3844	0.4411	0.0321	0.1792	-0.4307	-0.4587	0.0057	0.0757	0.8998	Good
NV_Contig788_38460_38539_6_4	0.1258	0.1484	0.0113	0.1062	-0.5127	-0.4864	0.0082	0.0904	0.6348	Good
NV_Contig795_7207_7286_6_2	0.4029	0.4338	0.0062	0.0790	-0.2324	-0.2362	0.0077	0.0875	0.67	Good
NV_Contig795_7543_7622_7_3	0.4922	0.5171	0.0393	0.1983	-0.6794	-0.6829	0.0132	0.1148	1.2	Good
NV_Contig795_7791_7870_7_4	0.6594	0.6522	0.0147	0.1212	-0.6996	-0.7013	0.0058	0.0759	1.3535	Good
NV_Contig795_5299_5378_11_9	0.1836	0.1982	0.0066	0.0815	-0.3922	-0.3284	0.0276	0.1661	0.5266	Good
NV_Contig799_2955_3034_7_3	0.1098	0.1846	0.0244	0.1563	-0.1977	-0.2001	0.0036	0.0603	0.3847	Good
NV_Contig801_6146_6225_5_3	0.3070	0.3455	0.0082	0.0906	-0.2281	-0.2385	0.0113	0.1062	0.584	Good
NV_Contig802_4434_4513_6_3	0.4785	0.4272	0.0169	0.1300	-0.3791	-0.3950	0.0070	0.0835	0.8222	Good
NV_Contig805_4448_4527_7_4	0.4786	0.5253	0.0228	0.1511	-0.4169	-0.4171	0.0035	0.0592	0.9424	Good
NV_Contig810_8142_8221_6_1	0.2210	0.2177	0.0187	0.1366	-0.2588	-0.2419	0.0055	0.0742	0.4596	Good
NV_Contig812_23102_23181_6_2	0.4374	0.3831	0.0213	0.1459	-0.3398	-0.3503	0.0088	0.0939	0.7334	Good
NV_Contig813_4818_4897_5_3	0.3945	0.3462	0.0156	0.1250	-0.1164	-0.1311	0.0065	0.0807	0.4773	Good
NV_Contig815_1436_1515_14_3	0.2438	0.2281	0.0031	0.0558	-0.2260	-0.2461	0.0016	0.0396	0.4742	Good
NV_Contig815_9898_9977_6_3	0.4771	0.4147	0.0131	0.1147	-0.4362	-0.4472	0.0036	0.0604	0.8619	Good
NV_Contig815_15433_15512_4_7	0.0525	0.0667	0.0395	0.1986	-0.2059	-0.1749	0.0061	0.0781	0.2416	Good
NV_Contig816_45947_46026_8_1	0.4202	0.4617	0.0290	0.1704	-0.4832	-0.4721	0.0042	0.0646	0.9338	Good
NV_Contig816_9695_9774_6_3	0.3021	0.2942	0.0034	0.0581	-0.2656	-0.2685	0.0022	0.0472	0.5627	Good
NV_Contig816_11978_12057_6_3	0.1084	0.1857	0.0479	0.2188	-0.2429	-0.2310	0.0032	0.0567	0.4167	Good
NV_Contig816_25671_25750_8_3	0.2324	0.2299	0.0120	0.1095	-0.3102	-0.2955	0.0094	0.0969	0.5254	Good
NV_Contig816_15924_16003_5_4	0.4331	0.3987	0.0102	0.1009	-0.3158	-0.3036	0.0097	0.0985	0.7023	Good
NV_Contig816_26438_26517_11_4	0.3759	0.3373	0.0203	0.1424	-0.3865	-0.4167	0.0123	0.1110	0.754	Good
NV_Contig816_14733_14812_6_6	0.3350	0.4260	0.0240	0.1548	-0.3121	-0.3287	0.0046	0.0677	0.7547	Good
NV_Contig816_29453_29532_5_6	0.2324	0.2326	0.0513	0.2265	-0.2494	-0.2849	0.0038	0.0620	0.5175	Good
NV_Contig817_102_181_8_2	0.4533	0.4681	0.0131	0.1146	-0.6000	-0.5988	0.0042	0.0646	1.0669	Good
NV_Contig817_36031_36110_6_2	0.2087	0.2091	0.0065	0.0804	-0.1698	-0.1521	0.0059	0.0766	0.3612	Good
NV_Contig817_3102_3181_7_3	0.4966	0.5240	0.0036	0.0596	-0.5802	-0.5636	0.0030	0.0543	1.0876	Good
NV_Contig817_1371_1450_6_4	0.2038	0.2299	0.0071	0.0844	-0.2154	-0.2174	0.0130	0.1139	0.4473	Good
NV_Contig817_25722_25801_6_5	0.3750	0.3428	0.0166	0.1290	-0.3373	-0.2737	0.0179	0.1338	0.6165	Good
NV_Contig818_15740_15819_4_1	0.2129	0.2078	0.0055	0.0740	-0.1531	-0.1327	0.0020	0.0446	0.3405	Good
NV_Contig818_33627_33706_5_1	0.5998	0.6000	0.0107	0.1036	-0.5278	-0.5512	0.0050	0.0704	1.1512	Good
NV_Contig818_24579_24658_5_2	0.4417	0.4224	0.0107	0.1035	-0.2212	-0.1900	0.0130	0.1139	0.6124	Good
NV_Contig818_18263_18342_6_3	0.2173	0.3286	0.1046	0.3234	-0.5100	-0.5011	0.0118	0.1087	0.8297	Good
NV_Contig818_19643_19722_5_3	0.4533	0.5374	0.0317	0.1781	-0.4335	-0.4714	0.0084	0.0918	1.0088	Good
NV_Contig818_25177_25256_4_3	0.2150	0.2027	0.0167	0.1291	-0.4322	-0.4152	0.0040	0.0635	0.6179	Good
NV_Contig818_11744_11823_6_4	0.4444	0.3959	0.0477	0.2184	-0.2668	-0.2574	0.0105	0.1023	0.6533	Good
NV_Contig819_3696_3775_5_2	0.3728	0.3720	0.0109	0.1045	-0.4602	-0.4532	0.0025	0.0504	0.8252	Good
NV_Contig819_4699_4778_6_3	0.7018	0.7808	0.0245	0.1565	-0.5733	-0.5519	0.0078	0.0881	1.3327	Good
NV_Contig821_11267_11346_4_2	0.3608	0.3508	0.0168	0.1295	-0.1029	-0.0990	0.0059	0.0769	0.4498	Good
NV_Contig822_9393_9472_5_4	0.2024	0.2308	0.0232	0.1525	-0.5472	-0.4988	0.0157	0.1253	0.7296	Good
NV_Contig823_4821_4900_6_1	0.4361	0.4564	0.0124	0.1115	-0.4089	-0.4037	0.0138	0.1175	0.8601	Good
NV_Contig823_6339_6418_7_3	0.7549	0.7879	0.0176	0.1326	-0.4905	-0.4363	0.0159	0.1262	1.2242	Good
NV_Contig828_2120_2199_5_3	0.3009	0.3200	0.0112	0.1057	-0.3131	-0.3233	0.0064	0.0801	0.6433	Good
NV_Contig838_20337_20416_6_1	0.2052	0.2167	0.0035	0.0590	-0.2029	-0.1808	0.0091	0.0954	0.3975	Good
NV_Contig838_22280_22359_8_1	0.4514	0.4524	0.0092	0.0959	-0.5000	-0.4959	0.0039	0.0623	0.9483	Good
NV_Contig838_7129_7208_4_3	0.1398	0.1305	0.0162	0.1274	-0.3708	-0.3402	0.0124	0.1112	0.4707	Good
NV_Contig848_19571_19650_5_4	0.2422	0.2363	0.0101	0.1005	-0.5731	-0.5806	0.0026	0.0513	0.8169	Good
NV_Contig849_5801_5880_7_2	0.0770	0.0715	0.0083	0.0913	-0.2039	-0.1976	0.0093	0.0963	0.2691	Good
NV_Contig849_26962_27041_5_2	0.5262	0.5233	0.0155	0.1243	-0.2171	-0.2344	0.0078	0.0883	0.7577	Good
NV_Contig849_34893_34972_7_2	0.6329	0.6509	0.0105	0.1022	-0.4752	-0.4687	0.0087	0.0934	1.1196	Good
NV_Contig849_10860_10939_7_3	0.2505	0.1946	0.0132	0.1147	-0.2782	-0.2689	0.0022	0.0470	0.4635	Good
NV_Contig849_25630_25709_6_3	0.4170	0.3655	0.0147	0.1211	-0.2270	-0.1923	0.0117	0.1081	0.5578	Good
NV_Contig849_18415_18494_5_4	0.4029	0.4293	0.0253	0.1589	-0.3656	-0.3556	0.0133	0.1152	0.7849	Good
NV_Contig849_30141_30220_5_4	0.3398	0.3182	0.0074	0.0858	-0.3552	-0.3395	0.0069	0.0829	0.6577	Good
NV_Contig849_20497_20576_5_7	0.4141	0.4362	0.0085	0.0924	-0.1872	-0.1718	0.0100	0.1001	0.608	Good
NV_Contig849_5392_5471_5_9	0.3251	0.2841	0.0115	0.1074	-0.3144	-0.3066	0.0080	0.0894	0.5907	Good
NV_Contig851_5741_5820_6_5	0.4969	0.4865	0.0127	0.1129	-0.4173	-0.4281	0.0081	0.0901	0.9146	Good
NV_Contig852_15976_16055_5_1	0.2097	0.1999	0.0066	0.0812	-0.1446	-0.1782	0.0088	0.0938	0.3781	Good
NV_Contig852_4886_4965_5_4	0.1290	0.1653	0.0196	0.1402	-0.2904	-0.2955	0.0102	0.1010	0.4608	Good
NV_Contig862_11208_11287_5_3	0.2688	0.2805	0.0080	0.0895	-0.2955	-0.2750	0.0046	0.0675	0.5555	Good
NV_Contig862_19129_19208_11_5	0.3837	0.3900	0.0127	0.1125	-0.4031	-0.4142	0.0038	0.0620	0.8042	Good
NV_Contig863_18117_18196_6_2	0.3939	0.2551	0.0751	0.2740	-0.5433	-0.5184	0.0086	0.0928	0.7735	Good
NV_Contig863_1236_1315_10_3	0.2065	0.2262	0.0062	0.0785	0.0298	0.0266	0.0037	0.0605	0.1996	Good
NV_Contig863_39865_39944_4_3	0.1557	0.1596	0.0103	0.1016	-0.2465	-0.2276	0.0033	0.0578	0.3872	Good
NV_Contig863_43504_43583_4_3	0.2769	0.3856	0.0694	0.2635	-0.4224	-0.4508	0.0070	0.0835	0.8364	Good
NV_Contig863_33106_33185_3_4	0.1689	0.1784	0.0010	0.0313	-0.0576	-0.0783	0.0073	0.0852	0.2567	Good
NV_Contig864_4110_4189_4_3	0.1006	0.1193	0.0048	0.0692	-0.3428	-0.3272	0.0046	0.0675	0.4465	Good
NV_Contig864_5154_5233_8_3	0.4411	0.3834	0.0262	0.1617	-0.3612	-0.3121	0.0126	0.1121	0.6955	Good
NV_Contig865_26060_26139_7_1	0.5923	0.5961	0.0177	0.1331	-0.4706	-0.4176	0.0259	0.1611	1.0137	Good
NV_Contig865_127_206_9_2	0.6892	0.7962	0.0382	0.1955	-0.7152	-0.7353	0.0095	0.0977	1.5315	Good
NV_Contig865_41889_41968_7_2	0.2342	0.2365	0.0030	0.0545	0.0437	0.0348	0.0021	0.0453	0.2017	Good
NV_Contig865_25216_25295_6_4	0.1782	0.1399	0.0255	0.1598	-0.2209	-0.2090	0.0055	0.0740	0.3489	Good
NV_Contig865_25460_25539_7_4	0.1286	0.1230	0.0258	0.1606	-0.3373	-0.3297	0.0054	0.0738	0.4527	Good
NV_Contig865_28870_28949_4_4	0.3300	0.3380	0.0554	0.2355	-0.3416	-0.3393	0.0128	0.1133	0.6773	Good
NV_Contig865_10938_11017_12_10	0.6692	0.7158	0.0238	0.1543	-0.7099	-0.7129	0.0048	0.0694	1.4287	Good
NV_Contig867_2040_2119_6_2	0.1801	0.1518	0.0100	0.1001	-0.4010	-0.4194	0.0123	0.1108	0.5712	Good
NV_Contig867_27860_27939_6_2	0.2990	0.3275	0.0078	0.0884	-0.4008	-0.4106	0.0012	0.0352	0.7381	Good
NV_Contig868_15780_15859_5_2	0.7718	0.7378	0.0076	0.0871	-0.4992	-0.4670	0.0236	0.1535	1.2048	Good
NV_Contig868_20860_20939_5_2	0.3386	0.3893	0.0079	0.0890	-0.1819	-0.1772	0.0058	0.0762	0.5665	Good
NV_Contig870_4261_4340_4_6	0.3923	0.4160	0.0199	0.1412	-0.1116	-0.0675	0.0211	0.1453	0.4835	Good
NV_Contig870_2439_2518_14_8	0.4611	0.4733	0.0084	0.0919	-0.3295	-0.2571	0.0697	0.2640	0.7304	Good
NV_Contig872_4923_5002_6_1	0.4724	0.4117	0.0426	0.2064	-0.4868	-0.4609	0.0059	0.0770	0.8726	Good
NV_Contig873_14532_14611_11_1	0.4882	0.4880	0.0081	0.0899	-0.5901	-0.6181	0.0114	0.1069	1.1061	Good
NV_Contig873_10560_10639_8_2	0.8005	0.7865	0.0023	0.0480	-0.4951	-0.4308	0.0275	0.1659	1.2173	Good
NV_Contig873_17476_17555_5_2	0.3933	0.3756	0.0143	0.1198	-0.3055	-0.2960	0.0116	0.1078	0.6716	Good
NV_Contig873_9100_9179_5_4	0.1727	0.1606	0.0136	0.1165	-0.1954	-0.2278	0.0082	0.0908	0.3884	Good
NV_Contig875_10164_10243_6_2	0.3327	0.3067	0.0277	0.1664	-0.3838	-0.3714	0.0031	0.0553	0.6781	Good
NV_Contig875_13852_13931_6_7	0.4623	0.4380	0.0140	0.1183	-0.4530	-0.4440	0.0074	0.0863	0.882	Good
NV_Contig876_1315_1394_4_3	0.4972	0.5707	0.0201	0.1418	-0.1856	-0.1700	0.0055	0.0743	0.7407	Good
NV_Contig879_37857_37936_9_4	0.2918	0.3180	0.0141	0.1188	-0.1275	-0.1099	0.0134	0.1157	0.4279	Good
NV_Contig879_28786_28865_4_8	0.4511	0.4347	0.0196	0.1401	0.1065	0.1071	0.0038	0.0616	0.3276	Good
NV_Contig881_6757_6836_6_2	0.3113	0.2821	0.0122	0.1104	-0.3333	-0.3353	0.0072	0.0847	0.6174	Good
NV_Contig882_1531_1610_4_1	0.2301	0.2215	0.0029	0.0536	-0.3164	-0.2841	0.0063	0.0795	0.5056	Good
NV_Contig882_5640_5719_10_1	0.7338	0.7461	0.0066	0.0811	-0.7340	-0.7190	0.0028	0.0531	1.4651	Good
NV_Contig882_2015_2094_7_3	0.5283	0.5161	0.0130	0.1140	-0.4436	-0.4595	0.0047	0.0685	0.9756	Good
NV_Contig882_5445_5524_5_10	0.2850	0.3323	0.0265	0.1628	-0.2639	-0.2657	0.0024	0.0487	0.598	Good
NV_Contig883_8286_8365_7_4	0.7382	0.7150	0.0085	0.0919	-0.5904	-0.6489	0.0152	0.1232	1.3639	Good
NV_Contig884_554_633_4_1	0.3482	0.3461	0.0112	0.1060	-0.3359	-0.3341	0.0069	0.0828	0.6802	Good
NV_Contig884_13424_13503_6_3	0.5293	0.5616	0.0686	0.2620	-0.3294	-0.3038	0.0057	0.0752	0.8654	Good
NV_Contig884_130_209_9_4	0.6528	0.6666	0.0155	0.1247	-0.5222	-0.5334	0.0121	0.1101	1.2	Good
NV_Contig885_4129_4208_7_2	0.5014	0.5596	0.0363	0.1904	-0.5706	-0.5709	0.0112	0.1057	1.1305	Good
NV_Contig885_20757_20836_7_3	0.3510	0.3617	0.0053	0.0727	-0.2508	-0.2150	0.0049	0.0700	0.5767	Good
NV_Contig885_3298_3377_4_4	0.1879	0.1947	0.0049	0.0703	-0.1963	-0.1801	0.0119	0.1091	0.3748	Good
NV_Contig885_41990_42069_9_4	0.4276	0.4682	0.0429	0.2071	-0.3732	-0.3627	0.0025	0.0505	0.8309	Good
NV_Contig885_44587_44666_4_4	0.0171	0.0221	0.0167	0.1290	-0.0940	-0.0849	0.0053	0.0727	0.107	Good
NV_Contig885_2100_2179_7_5	0.3566	0.3667	0.0087	0.0933	-0.5796	-0.5869	0.0044	0.0664	0.9536	Good
NV_Contig885_44356_44435_6_5	0.3732	0.4009	0.0061	0.0779	-0.2147	-0.2530	0.0077	0.0880	0.6539	Good
NV_Contig885_35936_36015_5_6	0.3380	0.3754	0.0071	0.0844	-0.3173	-0.3273	0.0043	0.0652	0.7027	Good
NV_Contig885_24484_24563_7_8	0.6350	0.6342	0.0088	0.0938	-0.6010	-0.5927	0.0060	0.0775	1.2269	Good
NV_Contig886_8669_8748_6_1	0.1694	0.1408	0.0118	0.1087	-0.6497	-0.6591	0.0077	0.0876	0.7999	Good
NV_Contig886_7096_7175_4_3	0.0747	0.1054	0.0122	0.1106	-0.2149	-0.2079	0.0122	0.1103	0.3133	Good
NV_Contig886_9025_9104_7_3	0.1780	0.1777	0.0144	0.1199	-0.2190	-0.2018	0.0233	0.1525	0.3795	Good
NV_Contig886_10202_10281_6_3	0.1041	0.0329	0.0452	0.2126	-0.4204	-0.4348	0.0055	0.0744	0.4677	Good
NV_Contig886_6738_6817_4_4	0.2153	0.2093	0.0065	0.0805	-0.2991	-0.2879	0.0061	0.0783	0.4972	Good
NV_Contig887_14445_14524_5_1	0.5407	0.5046	0.0120	0.1096	-0.3172	-0.3288	0.0141	0.1188	0.8334	Good
NV_Contig888_360_439_7_1	0.6242	0.6851	0.0252	0.1587	-0.4942	-0.4355	0.0108	0.1040	1.1206	Good
NV_Contig888_8349_8428_11_1	0.5226	0.5577	0.0189	0.1375	-0.5179	-0.5353	0.0073	0.0854	1.093	Good
NV_Contig888_643_722_7_2	0.2464	0.2226	0.0393	0.1983	-0.1753	-0.1461	0.0033	0.0573	0.3687	Good
NV_Contig888_4261_4340_4_3	0.2787	0.2756	0.0035	0.0595	-0.2156	-0.2015	0.0064	0.0802	0.4771	Good
NV_Contig888_6776_6855_12_3	0.5811	0.6459	0.0228	0.1511	-0.5276	-0.4927	0.0214	0.1462	1.1386	Good
NV_Contig888_14194_14273_8_3	0.0478	0.1210	0.2693	0.5190	-0.2789	-0.2667	0.0034	0.0585	0.3877	Good
NV_Contig888_2207_2286_4_4	0.3269	0.3971	0.0171	0.1306	-0.3716	-0.3883	0.0022	0.0472	0.7854	Good
NV_Contig888_12521_12600_8_6	0.3034	0.2921	0.0053	0.0726	-0.5667	-0.5709	0.0080	0.0892	0.863	Good
NV_Contig889_18778_18857_5_1	0.2576	0.2583	0.0047	0.0684	-0.2377	-0.2479	0.0023	0.0485	0.5062	Good
NV_Contig889_33754_33833_4_1	0.3262	0.2943	0.0133	0.1153	-0.1869	-0.1987	0.0022	0.0469	0.493	Good
NV_Contig889_24411_24490_4_2	0.2283	0.2546	0.0064	0.0801	-0.2356	-0.2045	0.0070	0.0837	0.4591	Good
NV_Contig889_6450_6529_7_3	0.4747	0.4567	0.0467	0.2162	-0.2951	-0.2744	0.0062	0.0785	0.7311	Good
NV_Contig889_5480_5559_5_4	0.4052	0.4084	0.0107	0.1035	-0.4322	-0.4345	0.0020	0.0443	0.8429	Good
NV_Contig890_914_993_14_2	0.3526	0.3417	0.0030	0.0545	-0.4554	-0.4660	0.0047	0.0686	0.8077	Good
NV_Contig891_5838_5917_6_2	0.4562	0.4319	0.0069	0.0831	-0.6150	-0.6214	0.0036	0.0604	1.0533	Good
NV_Contig891_6553_6632_5_3	0.4657	0.4510	0.0081	0.0902	-0.2738	-0.2444	0.0032	0.0565	0.6954	Good
NV_Contig891_10255_10334_9_3	0.1506	0.1084	0.0621	0.2492	-0.3569	-0.3586	0.0009	0.0297	0.467	Good
NV_Contig891_14562_14641_5_3	0.4739	0.4495	0.0436	0.2087	-0.2619	-0.2131	0.0118	0.1088	0.6626	Good
NV_Contig892_591_670_7_3	-0.0101	-0.0038	0.0042	0.0646	-0.1811	-0.1438	0.0128	0.1130	0.14	Good
NV_Contig897_6130_6209_5_3	0.4749	0.5016	0.0194	0.1393	-0.4002	-0.4094	0.0063	0.0794	0.911	Good
NV_Contig902_441_520_6_4	0.4475	0.4980	0.0178	0.1333	-0.2836	-0.3030	0.0125	0.1119	0.801	Good
NV_Contig908_10148_10227_10_2	0.4385	0.3620	0.0605	0.2461	-0.4928	-0.4990	0.0071	0.0842	0.861	Good
NV_Contig908_14622_14701_7_2	0.0159	0.0663	0.0201	0.1416	-0.1155	-0.0992	0.0077	0.0876	0.1655	Good
NV_Contig908_28150_28229_4_2	0.1075	0.1142	0.0106	0.1031	-0.1426	-0.1497	0.0163	0.1276	0.2639	Good
NV_Contig908_9086_9165_5_3	0.3395	0.3804	0.0109	0.1043	-0.0442	-0.0466	0.0035	0.0589	0.427	Good
NV_Contig909_454_533_5_2	0.1454	0.1969	0.0087	0.0930	-0.3625	-0.3700	0.0034	0.0582	0.5669	Good
NV_Contig911_11623_11702_4_1	0.5750	0.5530	0.0056	0.0751	-0.4861	-0.4721	0.0052	0.0723	1.0251	Good
NV_Contig911_1200_1279_7_4	0.5070	0.4731	0.0098	0.0988	-0.3753	-0.3693	0.0067	0.0820	0.8424	Good
NV_Contig916_19281_19360_10_3	0.2576	0.2595	0.0173	0.1317	-0.3058	-0.3005	0.0130	0.1141	0.56	Good
NV_Contig916_21168_21247_4_3	0.4722	0.4847	0.0092	0.0957	-0.3721	-0.3580	0.0037	0.0605	0.8427	Good
NV_Contig916_15402_15481_5_5	0.3090	0.3301	0.0208	0.1443	-0.2547	-0.2637	0.0064	0.0803	0.5938	Good
NV_Contig918_11644_11723_5_1	0.2040	0.2510	0.0195	0.1397	-0.4211	-0.4087	0.0017	0.0416	0.6597	Good
NV_Contig918_920_999_6_3	0.5875	0.5965	0.0125	0.1118	-0.4802	-0.4513	0.0076	0.0870	1.0478	Good
NV_Contig918_11814_11893_5_3	0.4445	0.4016	0.0436	0.2088	-0.3172	-0.3356	0.0204	0.1430	0.7372	Good
NV_Contig918_26877_26956_5_5	0.3367	0.3242	0.0036	0.0597	-0.4396	-0.4742	0.0063	0.0793	0.7984	Good
NV_Contig918_10996_11075_6_6	0.4861	0.5210	0.0105	0.1027	-0.3420	-0.3219	0.0078	0.0881	0.8429	Good
NV_Contig919_2033_2112_8_4	0.4008	0.3672	0.0070	0.0836	-0.0514	-0.0332	0.0227	0.1505	0.4004	Good
NV_Contig925_33313_33392_6_3	0.3688	0.2835	0.0555	0.2355	-0.5462	-0.5295	0.0018	0.0420	0.813	Good
NV_Contig925_33558_33637_6_3	0.4992	0.4890	0.0055	0.0740	-0.5777	-0.5788	0.0031	0.0557	1.0678	Good
NV_Contig925_35228_35307_7_4	0.4273	0.4529	0.0166	0.1290	-0.6203	-0.5851	0.0062	0.0789	1.038	Good
NV_Contig936_12571_12650_6_1	0.6582	0.5455	0.0492	0.2218	-0.4116	-0.4422	0.0110	0.1050	0.9877	Good
NV_Contig936_518_597_7_2	0.7037	0.6634	0.0048	0.0692	-0.7266	-0.7104	0.0112	0.1056	1.3738	Good
NV_Contig936_3225_3304_7_2	0.6427	0.6044	0.0202	0.1422	-0.7256	-0.7524	0.0046	0.0678	1.3568	Good
NV_Contig936_20264_20343_11_2	0.1268	0.0999	0.0073	0.0856	-0.3093	-0.2443	0.0113	0.1064	0.3442	Good
NV_Contig936_1916_1995_7_3	0.3449	0.2939	0.0176	0.1325	-0.4792	-0.5106	0.0070	0.0840	0.8045	Good
NV_Contig936_4711_4790_5_4	0.5095	0.4626	0.0275	0.1658	-0.3754	-0.3679	0.0055	0.0741	0.8305	Good
NV_Contig937_14310_14389_5_3	0.4262	0.4645	0.0094	0.0969	-0.5009	-0.5458	0.0098	0.0992	1.0103	Good
NV_Contig938_26634_26713_4_1	0.3520	0.3260	0.0098	0.0988	-0.2031	-0.2024	0.0119	0.1092	0.5284	Good
NV_Contig938_20770_20849_7_3	0.5157	0.4897	0.0185	0.1359	-0.2554	-0.2403	0.0051	0.0715	0.73	Good
NV_Contig938_31281_31360_11_6	0.4386	0.3773	0.0331	0.1820	-0.3724	-0.3358	0.0077	0.0878	0.7131	Good
NV_Contig939_4144_4223_5_1	0.3371	0.3223	0.0093	0.0965	-0.2980	-0.3000	0.0023	0.0481	0.6223	Good
NV_Contig939_19804_19883_8_1	0.3519	0.3761	0.0123	0.1110	-0.4007	-0.4252	0.0138	0.1174	0.8013	Good
NV_Contig939_3811_3890_4_2	0.3767	0.3513	0.0142	0.1191	-0.3276	-0.2827	0.0144	0.1201	0.634	Good
NV_Contig939_14898_14977_4_2	0.0717	0.0382	0.0303	0.1741	-0.1609	-0.1469	0.0021	0.0462	0.1851	Good
NV_Contig939_21123_21202_6_2	0.3797	0.3526	0.0062	0.0790	-0.3492	-0.3335	0.0163	0.1276	0.6861	Good
NV_Contig939_23897_23976_6_2	0.3632	0.3846	0.0035	0.0590	-0.7337	-0.7329	0.0020	0.0443	1.1175	Good
NV_Contig939_4566_4645_6_3	0.4754	0.4425	0.0076	0.0872	-0.4857	-0.4849	0.0084	0.0918	0.9274	Good
NV_Contig939_16900_16979_6_3	0.3543	0.3693	0.0206	0.1434	-0.2850	-0.2834	0.0069	0.0828	0.6527	Good
NV_Contig939_11945_12024_7_4	0.5532	0.5820	0.0071	0.0841	-0.5605	-0.5587	0.0100	0.0998	1.1407	Good
NV_Contig939_29183_29262_7_4	0.5180	0.5184	0.0033	0.0579	-0.3121	-0.2727	0.0160	0.1265	0.7911	Good
NV_Contig939_1023_1102_4_9	0.4644	0.4804	0.0186	0.1362	-0.1996	-0.2058	0.0216	0.1470	0.6862	Good
NV_Contig940_16292_16371_6_2	0.4769	0.4829	0.0154	0.1241	-0.3556	-0.3662	0.0051	0.0711	0.8491	Good
NV_Contig940_7436_7515_7_3	0.5221	0.5191	0.0037	0.0610	-0.2509	-0.1773	0.0546	0.2337	0.6964	Good
NV_Contig940_4111_4190_4_4	0.3184	0.3365	0.0094	0.0971	-0.1320	-0.1137	0.0050	0.0708	0.4502	Good
NV_Contig940_16694_16773_7_4	0.5219	0.5169	0.0180	0.1343	-0.2972	-0.3019	0.0243	0.1559	0.8188	Good
NV_Contig941_24859_24938_10_2	0.6587	0.6777	0.0288	0.1698	-0.4342	-0.4310	0.0147	0.1212	1.1087	Good
NV_Contig941_40906_40985_5_2	0.1900	0.2148	0.0036	0.0599	-0.0805	-0.0700	0.0053	0.0728	0.2848	Good
NV_Contig941_11951_12030_10_5	0.4622	0.3720	0.0235	0.1533	-0.1882	-0.1708	0.0026	0.0511	0.5428	Good
NV_Contig942_6338_6417_6_2	0.2406	0.2440	0.0034	0.0584	-0.2283	-0.2439	0.0034	0.0582	0.4879	Good
NV_Contig942_1628_1707_6_4	0.3298	0.3030	0.0089	0.0943	-0.3380	-0.3256	0.0037	0.0606	0.6286	Good
NV_Contig942_674_753_5_5	0.2287	0.2501	0.0074	0.0861	-0.2575	-0.2613	0.0017	0.0408	0.5114	Good
NV_Contig943_5391_5470_4_7	0.4246	0.3944	0.0191	0.1381	-0.2306	-0.2196	0.0056	0.0747	0.614	Good
NV_Contig945_38370_38449_5_3	0.3551	0.2895	0.0235	0.1532	-0.4474	-0.4653	0.0031	0.0561	0.7548	Good
NV_Contig947_1453_1532_8_2	0.4382	0.4078	0.0252	0.1587	-0.3115	-0.3078	0.0081	0.0898	0.7156	Good
NV_Contig947_18283_18362_5_3	0.4899	0.5372	0.0417	0.2042	-0.3332	-0.3022	0.0116	0.1078	0.8394	Good
NV_Contig947_4670_4749_3_4	0.2600	0.2342	0.0096	0.0978	-0.1629	-0.1759	0.0029	0.0540	0.4101	Good
NV_Contig947_17882_17961_4_5	0.2625	0.2958	0.0150	0.1225	-0.2888	-0.2670	0.0045	0.0669	0.5628	Good
NV_Contig948_3530_3609_4_1	0.1042	0.1084	0.0020	0.0448	-0.2279	-0.2200	0.0014	0.0379	0.3284	Good
NV_Contig948_43198_43277_7_1	0.3419	0.3734	0.0383	0.1957	-0.3320	-0.3238	0.0101	0.1003	0.6972	Good
NV_Contig948_1095_1174_7_2	0.6962	0.7922	0.0283	0.1681	-0.7228	-0.7078	0.0094	0.0971	1.5	Good
NV_Contig948_9929_10008_4_2	0.3187	0.3933	0.0469	0.2166	-0.3106	-0.2685	0.0134	0.1159	0.6618	Good
NV_Contig948_37417_37496_5_3	0.2375	0.2542	0.0042	0.0649	-0.2005	-0.1608	0.0134	0.1159	0.415	Good
NV_Contig948_37795_37874_5_3	0.3925	0.4565	0.0621	0.2491	-0.2436	-0.2387	0.0064	0.0801	0.6952	Good
NV_Contig948_38610_38689_6_3	0.4043	0.4661	0.0494	0.2223	-0.4628	-0.4710	0.0040	0.0635	0.9371	Good
NV_Contig948_6553_6632_4_4	0.2063	0.2776	0.0351	0.1874	-0.2911	-0.2987	0.0032	0.0566	0.5763	Good
NV_Contig948_19826_19905_6_4	0.2881	0.2939	0.0090	0.0949	-0.2185	-0.2373	0.0037	0.0607	0.5312	Good
NV_Contig948_37986_38065_4_4	0.1935	0.2508	0.0175	0.1322	-0.3631	-0.3779	0.0100	0.1002	0.6287	Good
NV_Contig949_10700_10779_9_2	0.4677	0.4757	0.0231	0.1521	-0.4080	-0.4264	0.0081	0.0903	0.9021	Good
NV_Contig949_15313_15392_4_2	0.4338	0.4784	0.0275	0.1659	-0.4688	-0.4182	0.0153	0.1238	0.8966	Good
NV_Contig949_27048_27127_5_2	0.4034	0.4270	0.0574	0.2395	-0.1194	-0.1041	0.0047	0.0687	0.5311	Good
NV_Contig949_2554_2633_14_4	0.8408	0.8730	0.0082	0.0904	-0.1267	-0.1421	0.0096	0.0977	1.0151	Good
NV_Contig949_2350_2429_4_5	0.3205	0.2921	0.0121	0.1101	-0.0416	-0.0574	0.0032	0.0562	0.3495	Good
NV_Contig950_10895_10974_5_3	0.4229	0.4636	0.0592	0.2433	-0.1598	-0.1282	0.0096	0.0980	0.5918	Good
NV_Contig950_9253_9332_8_5	0.4338	0.4831	0.0151	0.1228	-0.1502	-0.1458	0.0034	0.0583	0.6289	Good
NV_Contig950_12794_12873_13_5	0.6239	0.6517	0.0167	0.1292	-0.3723	-0.3668	0.0084	0.0918	1.0185	Good
NV_Contig951_27588_27667_6_2	0.1656	0.0229	0.0625	0.2500	-0.3789	-0.3849	0.0044	0.0664	0.4078	Good
NV_Contig951_8151_8230_9_4	0.1006	0.0618	0.0112	0.1060	-0.4277	-0.4404	0.0062	0.0789	0.5022	Good
NV_Contig951_11298_11377_4_6	0.2582	0.2433	0.0055	0.0743	-0.1626	-0.1508	0.0054	0.0736	0.3941	Good
NV_Contig958_5924_6003_6_3	0.2163	0.1390	0.0280	0.1674	-0.1515	-0.1890	0.0077	0.0878	0.328	Good
NV_Contig961_7783_7862_4_2	0.0796	0.1288	0.0084	0.0918	-0.1470	-0.1523	0.0030	0.0543	0.2811	Good
NV_Contig962_635_714_6_2	0.3933	0.4151	0.0104	0.1022	-0.3988	-0.3564	0.0101	0.1003	0.7715	Good
NV_Contig962_8268_8347_5_2	0.3726	0.3557	0.0052	0.0720	0.0529	0.0644	0.0149	0.1219	0.2913	Good
NV_Contig963_23309_23388_6_3	0.5008	0.4799	0.0104	0.1022	-0.2968	-0.2922	0.0086	0.0927	0.7721	Good
NV_Contig963_1065_1144_15_4	-0.0276	0.0142	0.0248	0.1576	-0.2582	-0.2264	0.0051	0.0711	0.2406	Good
NV_Contig964_2859_2938_8_1	0.6688	0.6289	0.0175	0.1324	-0.6328	-0.6549	0.0093	0.0962	1.2838	Good
NV_Contig964_4623_4702_6_2	0.8194	0.7971	0.0047	0.0688	-0.7175	-0.7025	0.0094	0.0969	1.4996	Good
NV_Contig964_499_578_6_4	0.5315	0.5381	0.0100	0.0998	-0.3076	-0.3031	0.0076	0.0870	0.8412	Good
NV_Contig965_1246_1325_4_2	0.2463	0.1635	0.0259	0.1609	-0.3555	-0.3528	0.0028	0.0529	0.5163	Good
NV_Contig965_7824_7903_6_3	0.4178	0.4562	0.0081	0.0903	-0.4186	-0.4075	0.0031	0.0555	0.8637	Good
NV_Contig965_1727_1806_11_4	0.2439	0.1971	0.0066	0.0814	-0.3404	-0.3681	0.0120	0.1097	0.5652	Good
NV_Contig965_24648_24727_6_4	0.5390	0.5157	0.0148	0.1216	-0.4991	-0.4979	0.0044	0.0665	1.0136	Good
NV_Contig966_7629_7708_6_3	0.3180	0.2961	0.0080	0.0895	-0.3062	-0.3178	0.0076	0.0871	0.6139	Good
NV_Contig967_23500_23579_4_2	0.3215	0.3108	0.0143	0.1194	-0.3751	-0.3630	0.0028	0.0528	0.6738	Good
NV_Contig967_25051_25130_7_2	0.3631	0.3280	0.0226	0.1502	-0.3879	-0.4492	0.0065	0.0804	0.7772	Good
NV_Contig967_8028_8107_10_3	0.2495	0.2109	0.0809	0.2844	-0.4507	-0.4219	0.0136	0.1167	0.6328	Good
NV_Contig967_23109_23188_8_3	0.2521	0.1972	0.0474	0.2177	-0.5244	-0.5275	0.0015	0.0392	0.7247	Good
NV_Contig967_30993_31072_7_3	0.3601	0.3524	0.0173	0.1316	-0.2669	-0.2668	0.0046	0.0678	0.6192	Good
NV_Contig968_13576_13655_6_2	0.0970	0.0834	0.0059	0.0771	-0.2540	-0.2568	0.0020	0.0447	0.3402	Good
NV_Contig968_10646_10725_6_3	0.2456	0.2407	0.0072	0.0849	-0.1851	-0.1488	0.0116	0.1076	0.3895	Good
NV_Contig968_5887_5966_6_4	0.2736	0.3383	0.0367	0.1916	-0.4448	-0.4075	0.0234	0.1530	0.7458	Good
NV_Contig969_6985_7064_8_1	0.2870	0.3187	0.0150	0.1226	-0.6190	-0.6373	0.0066	0.0812	0.956	Good
NV_Contig969_4141_4220_11_2	0.4428	0.5512	0.0261	0.1616	-0.6047	-0.6030	0.0054	0.0736	1.1542	Good
NV_Contig969_7831_7910_4_3	-0.0137	-0.0369	0.0301	0.1735	-0.2129	-0.2069	0.0081	0.0900	0.17	Good
NV_Contig970_468_547_6_2	0.5469	0.5454	0.0019	0.0433	-0.5098	-0.4873	0.0117	0.1081	1.0327	Good
NV_Contig970_7140_7219_15_2	0.6824	0.7504	0.0225	0.1500	-0.6996	-0.6519	0.0191	0.1382	1.4023	Good
NV_Contig970_33019_33098_8_2	0.4476	0.4228	0.0560	0.2367	-0.5739	-0.5793	0.0032	0.0565	1.0021	Good
NV_Contig970_15613_15692_5_3	0.4795	0.4438	0.0092	0.0960	-0.3233	-0.3365	0.0067	0.0817	0.7803	Good
NV_Contig970_24318_24397_6_3	0.4686	0.4899	0.0291	0.1706	-0.1489	-0.1563	0.0055	0.0742	0.6462	Good
NV_Contig971_15061_15140_6_3	0.4062	0.4437	0.0383	0.1958	-0.4744	-0.4742	0.0031	0.0554	0.9179	Good
NV_Contig972_9281_9360_6_2	0.4684	0.4922	0.0175	0.1324	-0.4032	-0.3476	0.0236	0.1536	0.8398	Good
NV_Contig977_4806_4885_8_3	0.4840	0.4814	0.0058	0.0763	-0.5228	-0.5308	0.0038	0.0613	1.0122	Good
NV_Contig979_17870_17949_6_3	0.1637	0.1909	0.0206	0.1436	-0.4814	-0.4782	0.0088	0.0939	0.6691	Good
NV_Contig979_31711_31790_4_3	0.2459	0.2376	0.0124	0.1111	-0.1268	-0.0946	0.0071	0.0840	0.3322	Good
NV_Contig980_16100_16179_4_1	0.3136	0.2955	0.0040	0.0636	-0.1821	-0.1866	0.0043	0.0657	0.4821	Good
NV_Contig980_19574_19653_7_3	0.6233	0.6188	0.0040	0.0633	-0.5012	-0.4420	0.0071	0.0842	1.0608	Good
NV_Contig980_35436_35515_7_3	0.4432	0.4708	0.0182	0.1348	-0.4267	-0.4044	0.0148	0.1216	0.8752	Good
NV_Contig980_10281_10360_4_4	0.3276	0.3556	0.0214	0.1462	-0.3406	-0.3171	0.0028	0.0525	0.6727	Good
NV_Contig982_3378_3457_5_2	0.4556	0.3677	0.0381	0.1953	-0.2711	-0.2725	0.0034	0.0582	0.6402	Good
NV_Contig982_4666_4745_6_2	0.3263	0.2427	0.0499	0.2234	-0.4013	-0.4222	0.0061	0.0778	0.6649	Good
NV_Contig982_19218_19297_6_2	0.5499	0.5816	0.0319	0.1787	-0.2566	-0.2488	0.0026	0.0509	0.8304	Good
NV_Contig982_24112_24191_7_2	0.4292	0.4182	0.0394	0.1986	-0.2923	-0.2720	0.0056	0.0750	0.6902	Good
NV_Contig982_4849_4928_6_3	0.0658	0.0277	0.0059	0.0771	-0.2576	-0.2541	0.0040	0.0635	0.2818	Good
NV_Contig982_21174_21253_12_5	0.7163	0.7232	0.0058	0.0759	-0.5688	-0.5848	0.0029	0.0543	1.308	Good
NV_Contig987_727_806_4_1	0.3685	0.3377	0.0206	0.1434	-0.1352	-0.1072	0.0061	0.0780	0.4449	Good
NV_Contig987_6176_6255_4_3	0.0284	-0.0067	0.0162	0.1271	-0.1491	-0.1652	0.0133	0.1153	0.1585	Good
NV_Contig988_28081_28160_7_2	0.4010	0.3927	0.0203	0.1425	-0.3293	-0.3206	0.0092	0.0959	0.7133	Good
NV_Contig988_23932_24011_7_4	0.3062	0.3326	0.0107	0.1032	-0.2028	-0.1776	0.0026	0.0512	0.5102	Good
NV_Contig990_19029_19108_4_1	0.3534	0.3327	0.0034	0.0579	-0.3234	-0.3287	0.0031	0.0560	0.6614	Good
NV_Contig990_6202_6281_14_2	0.5992	0.5925	0.0087	0.0932	-0.3885	-0.3855	0.0103	0.1014	0.978	Good
NV_Contig990_4626_4705_5_4	0.2309	0.2122	0.0080	0.0895	-0.1767	-0.1454	0.0053	0.0729	0.3576	Good
NV_Contig990_3236_3315_7_5	0.6030	0.6004	0.0034	0.0587	-0.5466	-0.5593	0.0096	0.0977	1.1597	Good
NV_Contig992_19859_19938_8_1	0.5479	0.5369	0.0030	0.0550	-0.2710	-0.2617	0.0110	0.1051	0.7986	Good
NV_Contig992_22806_22885_5_2	0.0871	0.0398	0.0354	0.1881	-0.5217	-0.4874	0.0074	0.0862	0.5272	Good
NV_Contig992_25172_25251_7_2	0.2803	0.2653	0.0535	0.2313	-0.4740	-0.4902	0.0071	0.0843	0.7555	Good
NV_Contig992_7855_7934_7_3	0.6100	0.6262	0.0054	0.0736	-0.4697	-0.4798	0.0072	0.0848	1.106	Good
NV_Contig994_3610_3689_9_1	0.4646	0.4882	0.0021	0.0456	-0.6032	-0.6073	0.0081	0.0899	1.0955	Good
NV_Contig995_33504_33583_5_1	0.2125	0.2731	0.0241	0.1553	-0.3484	-0.3064	0.0044	0.0664	0.5795	Good
NV_Contig995_10466_10545_8_3	0.2642	0.1967	0.0326	0.1806	-0.4148	-0.4061	0.0054	0.0736	0.6028	Good
NV_Contig995_27082_27161_4_3	0.2181	0.2104	0.0165	0.1285	-0.3353	-0.3157	0.0148	0.1217	0.5261	Good
NV_Contig995_29916_29995_6_3	0.1439	0.1548	0.0034	0.0581	-0.2461	-0.2061	0.0096	0.0978	0.3609	Good
NV_Contig995_31795_31874_6_3	0.3617	0.3682	0.0298	0.1727	-0.3500	-0.3220	0.0130	0.1140	0.6902	Good
NV_Contig995_37497_37576_6_3	0.6178	0.5462	0.0197	0.1403	-0.3983	-0.4162	0.0050	0.0710	0.9624	Good
NV_Contig995_19032_19111_8_4	0.3237	0.3240	0.0038	0.0615	-0.5374	-0.5243	0.0072	0.0851	0.8483	Good
NV_Contig995_30802_30881_7_4	0.2036	0.2193	0.0143	0.1196	-0.2257	-0.1866	0.0100	0.1001	0.4059	Good
NV_Contig995_55074_55153_9_4	0.2149	0.2271	0.0265	0.1627	-0.2408	-0.2613	0.0029	0.0535	0.4884	Good
NV_Contig996_5186_5265_6_1	0.2115	0.3172	0.0473	0.2174	-0.2558	-0.2191	0.0068	0.0827	0.5363	Good
NV_Contig996_9292_9371_6_1	0.4841	0.5269	0.0215	0.1466	-0.5319	-0.4922	0.0076	0.0873	1.0191	Good
NV_Contig996_3105_3184_4_2	0.1424	0.1572	0.0107	0.1033	-0.0751	-0.0767	0.0083	0.0913	0.2339	Good
NV_Contig996_3286_3365_11_9	0.2938	0.2762	0.0149	0.1222	-0.1812	-0.1777	0.0025	0.0501	0.4539	Good
NV_Contig997_22243_22322_6_2	0.4358	0.4701	0.0108	0.1040	-0.5410	-0.5644	0.0064	0.0798	1.0345	Good
NV_Contig997_8262_8341_7_5	0.5702	0.6278	0.0335	0.1831	-0.3316	-0.3452	0.0050	0.0709	0.973	Good
NV_Contig999_7565_7644_3_1	0.0510	0.0213	0.0093	0.0963	-0.2186	-0.2308	0.0046	0.0676	0.2521	Good
NV_Contig999_5152_5231_5_2	0.1579	0.1352	0.0138	0.1176	-0.1312	-0.1015	0.0076	0.0870	0.2367	Good
NV_Contig1002_11388_11467_5_1	0.2823	0.2823	0.0175	0.1322	-0.2845	-0.2809	0.0102	0.1012	0.5632	Good
NV_Contig1005_641_720_10_1	0.5067	0.5094	0.0082	0.0906	-0.4353	-0.4220	0.0068	0.0827	0.9314	Good
NV_Contig1005_4399_4478_6_3	0.0551	0.0471	0.0505	0.2247	-0.1827	-0.1787	0.0120	0.1097	0.2258	Good
NV_Contig1006_11905_11984_6_3	0.5905	0.5824	0.0034	0.0583	-0.4713	-0.4626	0.0056	0.0748	1.045	Good
NV_Contig1008_193_272_8_3	0.2193	0.1476	0.0209	0.1444	-0.2432	-0.2482	0.0055	0.0742	0.3958	Good
NV_Contig1009_4884_4963_5_2	0.1693	0.1417	0.0164	0.1281	-0.0168	-0.0208	0.0066	0.0811	0.1625	Good
NV_Contig1009_5834_5913_14_2	0.7618	0.8034	0.0095	0.0976	-0.5186	-0.4089	0.0293	0.1711	1.2123	Good
NV_Contig1009_5511_5590_4_3	0.1682	0.1673	0.0143	0.1195	-0.1538	-0.1573	0.0019	0.0436	0.3246	Good
NV_Contig1012_2278_2357_4_1	0.2363	0.2471	0.0077	0.0880	-0.2593	-0.2880	0.0094	0.0969	0.5351	Good
NV_Contig1012_19996_20075_8_1	0.3767	0.3174	0.0385	0.1961	-0.4585	-0.4830	0.0078	0.0884	0.8004	Good
NV_Contig1012_2060_2139_8_3	0.4907	0.5074	0.0199	0.1410	-0.7161	-0.7043	0.0045	0.0671	1.2117	Good
NV_Contig1012_17164_17243_8_3	0.6031	0.5701	0.0508	0.2253	-0.6157	-0.5888	0.0105	0.1026	1.1589	Good
NV_Contig1012_16802_16881_14_4	0.6742	0.6594	0.0065	0.0809	-0.4559	-0.4570	0.0073	0.0854	1.1164	Good
NV_Contig1012_17577_17656_5_5	0.3686	0.3413	0.0053	0.0727	-0.4728	-0.4774	0.0077	0.0878	0.8187	Good
NV_Contig1012_23460_23539_6_6	0.6227	0.6205	0.0019	0.0438	-0.4524	-0.4236	0.0084	0.0919	1.0441	Good
NV_Contig1014_1223_1302_6_1	0.5883	0.6327	0.0206	0.1436	-0.5008	-0.5022	0.0018	0.0427	1.1349	Good
NV_Contig1014_14331_14410_5_1	0.3844	0.3844	0.0192	0.1387	-0.4387	-0.4403	0.0251	0.1585	0.8247	Good
NV_Contig1014_18149_18228_5_1	0.0982	0.1149	0.0139	0.1179	-0.2878	-0.3144	0.0061	0.0779	0.4293	Good
NV_Contig1014_15179_15258_5_2	0.0925	0.0622	0.0186	0.1365	-0.2862	-0.2873	0.0119	0.1090	0.3495	Good
NV_Contig1014_26083_26162_5_2	0.1918	0.2409	0.0136	0.1165	-0.1382	-0.1029	0.0069	0.0833	0.3438	Good
NV_Contig1014_32525_32604_5_4	0.2347	0.1592	0.0151	0.1227	-0.1806	-0.1828	0.0104	0.1022	0.342	Good
NV_Contig1014_9431_9510_5_7	0.3136	0.2633	0.0272	0.1650	-0.5950	-0.5697	0.0091	0.0954	0.833	Good
NV_Contig1015_4474_4553_5_3	0.2896	0.3588	0.1074	0.3278	-0.3168	-0.2952	0.0035	0.0589	0.654	Good
NV_Contig1017_5844_5923_6_2	0.3514	0.3575	0.0200	0.1415	-0.0028	-0.0093	0.0046	0.0675	0.3668	Good
NV_Contig1018_2351_2430_4_2	0.3715	0.4005	0.0136	0.1166	-0.2211	-0.2107	0.0041	0.0642	0.6112	Good
NV_Contig1018_4150_4229_5_2	0.7484	0.7686	0.0088	0.0938	-0.8094	-0.7842	0.0045	0.0674	1.5528	Good
NV_Contig1018_6772_6851_6_2	0.3571	0.3528	0.0103	0.1016	-0.3373	-0.3384	0.0139	0.1180	0.6912	Good
NV_Contig1019_21057_21136_7_1	0.5911	0.5829	0.0053	0.0728	-0.4186	-0.3510	0.0177	0.1330	0.9339	Good
NV_Contig1019_29600_29679_10_1	0.1999	0.2335	0.0029	0.0543	-0.1523	-0.1260	0.0021	0.0457	0.3595	Good
NV_Contig1019_40812_40891_4_1	0.1585	0.1482	0.0119	0.1092	-0.1176	-0.1029	0.0057	0.0755	0.2511	Good
NV_Contig1019_37402_37481_6_2	0.3873	0.3247	0.0311	0.1764	-0.2629	-0.2285	0.0076	0.0870	0.5532	Good
NV_Contig1019_42493_42572_5_3	0.2320	0.2260	0.0129	0.1134	-0.4654	-0.4710	0.0138	0.1176	0.697	Good
NV_Contig1019_41939_42018_11_4	0.4708	0.4584	0.0072	0.0848	-0.3749	-0.3750	0.0032	0.0568	0.8334	Good
NV_Contig1020_13995_14074_5_1	0.2517	0.2895	0.0122	0.1106	-0.4719	-0.4696	0.0107	0.1035	0.7591	Good
NV_Contig1020_8912_8991_7_2	0.3863	0.4411	0.0214	0.1463	-0.4607	-0.4423	0.0093	0.0966	0.8834	Good
NV_Contig1020_12808_12887_7_2	0.7261	0.7719	0.0113	0.1063	-0.5762	-0.6433	0.0133	0.1153	1.4152	Good
NV_Contig1020_16694_16773_7_2	0.3806	0.3423	0.0209	0.1445	-0.4885	-0.4767	0.0073	0.0852	0.819	Good
NV_Contig1020_17762_17841_8_2	0.4348	0.3557	0.0148	0.1215	-0.5850	-0.5832	0.0134	0.1156	0.9389	Good
NV_Contig1020_18302_18381_4_2	-0.0948	-0.1412	0.0242	0.1554	-0.1772	-0.1841	0.0140	0.1181	0.0429	Good
NV_Contig1020_6239_6318_8_3	0.4933	0.4269	0.0263	0.1622	-0.3457	-0.3574	0.0049	0.0701	0.7843	Good
NV_Contig1020_7275_7354_6_3	0.5067	0.5166	0.0056	0.0746	-0.2774	-0.2816	0.0082	0.0907	0.7982	Good
NV_Contig1020_20927_21006_8_3	0.5849	0.6375	0.0429	0.2072	-0.3375	-0.3455	0.0143	0.1197	0.983	Good
NV_Contig1020_8291_8370_6_5	0.4067	0.3893	0.0290	0.1702	-0.3676	-0.3775	0.0052	0.0723	0.7668	Good
NV_Contig1023_18584_18663_8_3	0.5249	0.4980	0.0109	0.1043	-0.5937	-0.5893	0.0061	0.0780	1.0873	Good
NV_Contig1023_10977_11056_14_5	0.3365	0.2877	0.0188	0.1373	-0.3962	-0.3811	0.0214	0.1463	0.6688	Good
NV_Contig1028_25342_25421_5_2	0.3076	0.3550	0.0392	0.1979	-0.1754	-0.1743	0.0182	0.1349	0.5293	Good
NV_Contig1029_4866_4945_4_1	0.2807	0.2709	0.0114	0.1066	-0.4756	-0.4299	0.0100	0.1001	0.7008	Good
NV_Contig1029_30976_31055_6_1	0.3616	0.3613	0.0128	0.1131	-0.2192	-0.2243	0.0056	0.0749	0.5856	Good
NV_Contig1029_49611_49690_4_1	0.2339	0.2369	0.0042	0.0648	-0.3922	-0.4035	0.0013	0.0356	0.6404	Good
NV_Contig1029_47433_47512_4_2	0.4638	0.4384	0.0148	0.1216	-0.2423	-0.2431	0.0152	0.1234	0.6815	Good
NV_Contig1029_60237_60316_5_2	0.2759	0.2898	0.0124	0.1116	-0.4408	-0.4334	0.0038	0.0618	0.7232	Good
NV_Contig1029_50178_50257_6_3	0.5993	0.5773	0.0048	0.0693	-0.4663	-0.4980	0.0028	0.0527	1.0753	Good
NV_Contig1029_57746_57825_4_3	0.2123	0.2120	0.0146	0.1209	-0.2208	-0.2223	0.0028	0.0526	0.4343	Good
NV_Contig1029_58511_58590_14_3	0.6066	0.5981	0.0107	0.1034	-0.3186	-0.2912	0.0055	0.0743	0.8893	Good
NV_Contig1029_31657_31736_7_4	0.5056	0.5333	0.0048	0.0695	-0.4816	-0.4379	0.0108	0.1039	0.9712	Good
NV_Contig1029_41330_41409_7_4	0.5248	0.5067	0.0030	0.0547	-0.6468	-0.6376	0.0012	0.0350	1.1443	Good
NV_Contig1029_55016_55095_6_4	0.4102	0.4453	0.0396	0.1989	-0.6268	-0.6521	0.0127	0.1129	1.0974	Good
NV_Contig1029_28551_28630_4_5	0.2779	0.2204	0.0190	0.1380	-0.0226	-0.0161	0.0021	0.0461	0.2365	Good
NV_Contig1029_51905_51984_5_5	0.1510	0.1464	0.0160	0.1263	-0.3439	-0.3574	0.0064	0.0798	0.5038	Good
NV_Contig1029_53994_54073_4_5	0.3129	0.3015	0.0035	0.0590	-0.3552	-0.3420	0.0021	0.0455	0.6435	Good
[truncated: 18,549 more rows]
