# Supplementary material for: Fine-Scale Mapping of the Nasonia Genome to Chromosomes Using a High-Density Genotyping Microarray
Source: G3 (Bethesda). 2013 Feb 1;3(2):205–15. doi: 10.1534/g3.112.004739 (PMC3564981; doi:10.1534/g3.112.004739)
Supplement: Supporting Information [file supp_3.2.205_FileS2.zip › nasoniaGenotyper_v0.94/arrayLib/arrayPropV.pl]

#!/usr/bin/env perl
#
# arrayProp.pl
#
# V - restructured from GenotypeCallerV to include indel oligos

use strict;
use warnings;
use Data::Dumper;

my $usage = "usage: $0 oligo_control_file test_file oligo_link_file bound/no_bound > output_file\n";

# oligo_control_file = contains control hybridization information
# oligo_link_file = links snp oligos with scaffold coordinates

my $cfilename = $ARGV[0] or die $usage;
my $tfilename = $ARGV[1] or die $usage;
my $linkfilename = $ARGV[2] or die $usage;
my $bound = $ARGV[3] or die $usage;
chomp $bound;

unless (open (CFILE, $cfilename)) { 
    die "File $cfilename not found\n";
}

#### Read in control data

my %locusq;
my %locusvm;
my %locusgm;
my %locusvs;
my %locusgs;

my %lscaff;
my %lstart;
my %lstop;

foreach my $in (<CFILE>) {
    if ($in =~ /^N/) {
        chomp $in;
        my @x = split (/\t/, $in);
        $locusq{$x[0]} = $x[10];
        $locusvm{$x[0]} = $x[2];
        $locusgm{$x[0]} = $x[6];
        $locusvs{$x[0]} = $x[4];
        $locusgs{$x[0]} = $x[8];
    }
    if ($in =~ /^NB[A-Z]+\d+[A-Z]+\d+A_(SCAFFOLD\d+)_(\d+)_(\d+)/) {
        chomp $in;
        my @x = split (/\t/, $in);
        $lscaff{$x[0]} = $1;
        $lstart{$x[0]} = $2;
        $lstop{$x[0]} = $3;
    }   
}
close CFILE;

unless (open (LINKFILE, $linkfilename)) {
    die "File $linkfilename not found\n";
}

foreach my $in (<LINKFILE>) {
    if ($in =~ /^NV/) {
        chomp $in;
        my @x = split (/\t/, $in);
        $lscaff{$x[0]} = $x[1];
        $lstart{$x[0]} = $x[2];
        $lstop{$x[0]} = $x[3];
    }
}
close LINKFILE;

#### Read in experimental data

unless (open (TFILE, $tfilename)) { 
    die "File $tfilename not found\n";
}

my %prop;

print "# callNasoniaProportions.pl oligo_control_file=$cfilename\n";
print "# Oligo_Name\tScaffold\tOligo_Start\tOligo_Stop\tProportion_V\n";

my @oligos_unordered;
my %ndh;

foreach my $in (<TFILE>) {
    if ($in =~ /^N/) {
        chomp $in;
        my @x = split (/\t/, $in);
        if ($locusq{$x[0]} eq 'Good') {
            push (@oligos_unordered, $x[0]);
            $ndh{$x[0]} = $x[1];
        }
    }
}

my @oligos_ordered = sort {$lscaff{$a} cmp $lscaff{$b} ||
               		 $lstart{$a} <=> $lstart{$b}} @oligos_unordered;
        
        
foreach my $ordered_oligo (@oligos_ordered) {             
    print "$ordered_oligo\t$lscaff{$ordered_oligo}\t$lstart{$ordered_oligo}\t$lstop{$ordered_oligo}\t";
            
    my $gmin = $locusgm{$ordered_oligo}; # - $locusgs{$ordered_oligo};
    my $vmax = $locusvm{$ordered_oligo}; # + $locusvs{$ordered_oligo};
    my $ratio = sprintf ("%.2f", ($ndh{$ordered_oligo}-$gmin)/($vmax-$gmin));
    if ($bound eq 'bound') {
        if ($ratio < 0) {
            $ratio = 0;
        } elsif ($ratio > 1) {
            $ratio = 1;
        }
    }
    $prop{$ordered_oligo} = $ratio;
    if ($prop{$ordered_oligo}) {
        print "$prop{$ordered_oligo}\n";
    } else {
        print "0\n";
    }
}
close TFILE;

exit;


####
