# Supplementary material for: Fine-Scale Mapping of the Nasonia Genome to Chromosomes Using a High-Density Genotyping Microarray
Source: G3 (Bethesda). 2013 Feb 1;3(2):205–15. doi: 10.1534/g3.112.004739 (PMC3564981; doi:10.1534/g3.112.004739)
Supplement: Supporting Information [file supp_3.2.205_FileS2.zip › nasoniaGenotyper_v0.94/arrayLib/genotypeCallerV.pl]

#!/usr/bin/env perl
#
# genotypeCaller.pl

use strict;
use warnings;
use Data::Dumper;
use Math::Cephes qw(ndtr);
use Math::Cephes qw(erf);

my $usage = "usage: $0 oligo_control_file test_file oligo_link_file confidence min_prob > output_file\n";

# oligo_control_file = contains control hybridization information
# oligo_link_file = links snp oligos with scaffold coordinates
# confidence = ratio of higher allele to lower allele required for genotype call
# min_prob = minimum probability required for genotype call

my $cfilename = $ARGV[0] or die $usage;
my $tfilename = $ARGV[1] or die $usage;
my $linkfilename = $ARGV[2] or die $usage;
my $mincon = $ARGV[3] or die $usage;
my $minprob = $ARGV[4] or die $usage;
chomp $minprob;

unless (open (CFILE, $cfilename)) { 
    die "File $cfilename not found\n";
}

#### Read in control data

my %locusq;
my %locusvm;
my %locusgm;
my %locusvs;
my %locusgs;

my %lscaff;
my %lstart;
my %lstop;

foreach my $in (<CFILE>) {
    if ($in =~ /^N/) {
        chomp $in;
        my @x = split (/\t/, $in);
        $locusq{$x[0]} = $x[10];
        $locusvm{$x[0]} = $x[1];
        $locusgm{$x[0]} = $x[5];
        $locusvs{$x[0]} = $x[4];
        $locusgs{$x[0]} = $x[8];
    }
    if ($in =~ /^NB[A-Z]+\d+[A-Z]+\d+A_(SCAFFOLD\d+)_(\d+)_(\d+)/) {
        chomp $in;
        my @x = split (/\t/, $in);
        $lscaff{$x[0]} = $1;
        $lstart{$x[0]} = $2;
        $lstop{$x[0]} = $3;
    }   
}
close CFILE;

unless (open (LINKFILE, $linkfilename)) {
    die "File $linkfilename not found\n";
}

foreach my $in (<LINKFILE>) {
    if ($in =~ /^NV/) {
        chomp $in;
        my @x = split (/\t/, $in);
        $lscaff{$x[0]} = $x[1];
        $lstart{$x[0]} = $x[2];
        $lstop{$x[0]} = $x[3];
    }
}
close LINKFILE;

#### Read in experimental data

unless (open (TFILE, $tfilename)) { 
    die "File $tfilename not found\n";
}

print "# callNasoniaGenotypes.pl oligo_control_file=$cfilename confidence=$mincon min_prob=$minprob\n";
print "# Oligo_Name\tScaffold_Name\tOligo_Start\tOligo_Stop\tProbability_V\tProbability_G\tConfidence_Ratio\tGenotype_Call (confindence=$mincon, min_prob=$minprob)\n";

foreach my $in (<TFILE>) {
    if ($in =~ /^N/) {
        chomp $in;
        my @x = split (/\t/, $in);
        if ($locusq{$x[0]} eq 'Good') {
            my $vx = ($x[1]-$locusvm{$x[0]})/($locusvs{$x[0]}*sqrt(2));
            my $gx = ($locusgm{$x[0]}-$x[1])/($locusgs{$x[0]}*sqrt(2));
            my $vprob = ndtr($vx);
            my $gprob = ndtr($gx);
            print "$x[0]\t$lscaff{$x[0]}\t$lstart{$x[0]}\t$lstop{$x[0]}\t$vprob\t$gprob\t";
            my $conf;
            my $maxprob;
            if ($vprob > $gprob) {
                $conf = $vprob/($gprob+0.0000000001);
                $maxprob = $vprob;
            } else {
                $conf = $gprob/($vprob+0.0000000001);
                $maxprob = $gprob;
            }
            print "$conf\t";
            if ($vprob > ($mincon*$gprob) and $maxprob > $minprob) {
                print "V\n";
            } elsif ($gprob > ($mincon*$vprob) and $maxprob > $minprob) {
                print "G\n";
            } else {
                print "U\n";
            }
        }
    }
}
close TFILE;

exit;

######
