# Supplementary material for: Fine-Scale Mapping of the Nasonia Genome to Chromosomes Using a High-Density Genotyping Microarray
Source: G3 (Bethesda). 2013 Feb 1;3(2):205–15. doi: 10.1534/g3.112.004739 (PMC3564981; doi:10.1534/g3.112.004739)
Supplement: Supporting Information [file supp_3.2.205_FileS2.zip › nasoniaGenotyper_v0.94/arrayLib/genotypes2map.pl]

#!/usr/bin/env perl
#
# genotypes2map.pl
#
# v0.93 updated to be in line with new map 12/8/11
# updated to properly dispaly 0 values 12/12/11
# adjusted for no unbounded proportions 12/12/11


use strict;
use warnings;
use Data::Dumper;

my $usage = "usage: $0 genotype_file genotype_col map_file bound/no_bound > output_file\n";

my $gfilename = $ARGV[0] or die $usage;
my $gcol = $ARGV[1] or die $usage;
my $mfilename = $ARGV[2] or die $usage;
my $bound = $ARGV[3] or die $usage;
chomp $bound;

my $type = 'NULL';
if ($gfilename =~ /calls$/) {
    $type = 'Genotype';
} elsif ($gfilename =~ /prop$/) {
    $type = 'Proportion_V';
}

#### Read in genotype data

unless (open (GFILE, $gfilename)) { 
    die "File $gfilename not found\n";
}

my %genotypes;

foreach my $in (<GFILE>) {
    if ($in =~ /^# call/) {
        print "$in";
    } elsif ($in =~ /^# Oligo/) {
    } else {
        chomp $in;
        my @x = split (/\t/, $in);
        my $newname = $x[1] . "_" . $x[2] . "_" . $x[3];
        $newname =~ s/D/D_/g;
        $genotypes{$newname} = $x[$gcol];
    }
}
close GFILE;

#### Read in map data

unless (open (MFILE, $mfilename)) { 
    die "File $mfilename not found\n";
}

print "# Marker_Cluster\tCluster_cM\tMarker_Name\tMarker_Number\t$type\n";

foreach my $in (<MFILE>) {
    chomp $in;
    print "$in";
    my @x = split (/\t/, $in);
    if (exists $genotypes{$x[2]}) {
        if (exists $genotypes{$x[2]}) {
            if ($type eq 'Proportion_V') {
                if ($bound eq 'bound') {
                    my $formatted_gtype = sprintf ("%.2f", abs($genotypes{$x[2]}));
                    print "\t$formatted_gtype";
                } elsif ($bound eq 'no_bound') {
                    print "\t$genotypes{$x[2]}";
                }
            } elsif ($type eq 'Genotype') {
                print "\t$genotypes{$x[2]}";
            }
        }
    } else {
        #print STDERR "No genotype for $x[2]\n";
        #print "\tU";
    }
    print "\n";
}
close MFILE;

exit;

######
