# Supplementary material for: Fine-Scale Mapping of the Nasonia Genome to Chromosomes Using a High-Density Genotyping Microarray
Source: G3 (Bethesda). 2013 Feb 1;3(2):205–15. doi: 10.1534/g3.112.004739 (PMC3564981; doi:10.1534/g3.112.004739)
Supplement: Supporting Information [file supp_3.2.205_FileS2.zip › nasoniaGenotyper_v0.94/arrayLib/indel_oligo.info]

NBWBP1D248186A	SCAFFOLD74	288733	288802	INS_V
NBWBP1D173957A	SCAFFOLD188	143219	143288	INS_V
NBWBP1E234512A	SCAFFOLD9	2463384	2463453	INS_V
NBWBP1D160270A	SCAFFOLD58	375416	375485	INS_V
NBWBP1D223925A	SCAFFOLD76	423235	423304	INS_V
NBWBP1D303763A	SCAFFOLD9	3760757	3760826	INS_V
NBWBP1D35821A	SCAFFOLD31	257806	257875	INS_V
NBWBP1D57688A	SCAFFOLD8	3579486	3579555	INS_V
NBWBP1D225272A_del	SCAFFOLD6	1258428	1258497	DEL_V
NBWBP1E203235A	SCAFFOLD6	912851	912920	INS_V
NBWBP1D202331A	SCAFFOLD39	1025781	1025850	INS_V
NBWBP1D129104A_del	SCAFFOLD237	167599	167668	DEL_V
NBWBP1D48079A_del	SCAFFOLD18	3115017	3115086	DEL_V
NBWBP1D224074A	SCAFFOLD36	1077727	1077796	INS_V
NBWBP1D10110A	SCAFFOLD14	1039080	1039149	INS_V
NBWBP1D63969A	SCAFFOLD39	358756	358825	INS_V
NBWBP1D211078A_del	SCAFFOLD76	358463	358532	DEL_V
NBWBP1D7940A	SCAFFOLD22	1032909	1032978	INS_V
NBWBP1E302659A	SCAFFOLD7	1613402	1613471	INS_V
NBWBP1E70246A_del	SCAFFOLD76	461008	461077	DEL_V
NBWBP1E242029A	SCAFFOLD21	2585996	2586065	INS_V
NBWBP1E302723A_del	SCAFFOLD26	1144540	1144609	DEL_V
NBWBP1D17023A	SCAFFOLD94	194056	194125	INS_V
NBWBP1E95517A	SCAFFOLD7	1306835	1306904	INS_V
NBWBP1E112925A_del	SCAFFOLD187	223765	223834	DEL_V
NBWBP1D84641A	SCAFFOLD261	102864	102933	INS_V
NBWBP1E256978A_del	SCAFFOLD39	849238	849307	DEL_V
NBWBP1E20361A	SCAFFOLD6	2641670	2641739	INS_V
NBWBP1E121980A	SCAFFOLD135	128644	128713	INS_V
NBWBP1E213764A_del	SCAFFOLD4702	1181	1250	DEL_V
NBWBP1D29608A	SCAFFOLD21	2315586	2315655	INS_V
NBWBP1D297881A	SCAFFOLD10	3170710	3170779	INS_V
NBWBP1E119480A	SCAFFOLD36	961361	961430	INS_V
NBWBP1D144023A_del	SCAFFOLD31	575471	575540	DEL_V
NBWBP1E216189A_del	SCAFFOLD163	238431	238500	DEL_V
NBWBP1D284329A	SCAFFOLD73	310475	310544	INS_V
NBWBP1E230655A	SCAFFOLD1	640043	640112	INS_V
NBWBP1E69095A	SCAFFOLD12	3110021	3110090	INS_V
NBWBP1E165365A	SCAFFOLD3	5120492	5120561	INS_V
NBWBP1D158519A	SCAFFOLD4	1157474	1157543	INS_V
NBWBP1E186344A	SCAFFOLD11	1491040	1491109	INS_V
NBWBP1D93467A	SCAFFOLD2	7336611	7336680	INS_V
NBWBP1D77525A_del	SCAFFOLD34	333321	333390	DEL_V
NBWBP1D7515A	SCAFFOLD34	1077018	1077087	INS_V
NBWBP1E184018A	SCAFFOLD31	400995	401064	INS_V
NBWBP1D152989A_del	SCAFFOLD1	769418	769487	DEL_V
NBWBP1E68751A	SCAFFOLD27	286869	286938	INS_V
NBWBP1E57013A_del	SCAFFOLD39	501678	501747	DEL_V
NBWBP1D50051A_del	SCAFFOLD12	400867	400936	DEL_V
NBWBP1E10908A	SCAFFOLD14	2747860	2747929	INS_V
NBWBP1D68141A_del	SCAFFOLD61	735502	735571	DEL_V
NBWBP1E230247A	SCAFFOLD3	355836	355905	INS_V
NBWBP1E136732A	SCAFFOLD25	468233	468302	INS_V
NBWBP1E260807A	SCAFFOLD1	6963867	6963936	INS_V
NBWBP1D220073A	SCAFFOLD1	4817309	4817378	INS_V
NBWBP1E165922A	SCAFFOLD280	158910	158979	INS_V
NBWBP1D205153A_del	SCAFFOLD79	419525	419594	DEL_V
NBWBP1E210412A_del	SCAFFOLD47	1105674	1105743	DEL_V
NBWBP1E276638A	SCAFFOLD31	1598493	1598562	INS_V
NBWBP1D4335A	SCAFFOLD2	1626344	1626413	INS_V
NBWBP1D35896A_del	SCAFFOLD55	24176	24245	DEL_V
NBWBP1E214523A_del	SCAFFOLD129	175748	175817	DEL_V
NBWBP1D132736A	SCAFFOLD33	1345438	1345507	INS_V
NBWBP1D111112A	SCAFFOLD3	324591	324660	INS_V
NBWBP1D218980A_del	SCAFFOLD10	2962523	2962592	DEL_V
NBWBP1E216031A_del	SCAFFOLD34	806346	806415	DEL_V
NBWBP1E171048A_del	SCAFFOLD33	583720	583789	DEL_V
NBWBP1E79806A_del	SCAFFOLD245	173588	173657	DEL_V
NBWBP1D224356A_del	SCAFFOLD27	1510465	1510534	DEL_V
NBWBP1E275919A_del	SCAFFOLD52	829978	830047	DEL_V
NBWBP1E293423A	SCAFFOLD29	1440342	1440411	INS_V
NBWBP1D222328A	SCAFFOLD279	11581	11650	INS_V
NBWBP1D172990A_del	SCAFFOLD133	64977	65046	DEL_V
NBWBP1E207379A_del	SCAFFOLD32	873103	873172	DEL_V
NBWBP1D183687A_del	SCAFFOLD3328	735	804	DEL_V
NBWBP1E218409A_del	SCAFFOLD80	333522	333591	DEL_V
NBWBP1E43901A	SCAFFOLD19	488819	488888	INS_V
NBWBP1D126002A	SCAFFOLD5	4088316	4088385	INS_V
NBWBP1D73195A	SCAFFOLD38	1420019	1420088	INS_V
NBWBP1E163104A_del	SCAFFOLD37	646394	646463	DEL_V
NBWBP1E36226A_del	SCAFFOLD3	4639831	4639900	DEL_V
NBWBP1D178691A	SCAFFOLD13	340272	340341	INS_V
NBWBP1D246930A_del	SCAFFOLD35	1385251	1385320	DEL_V
NBWBP1D3180A	SCAFFOLD179	338663	338732	INS_V
NBWBP1E174783A_del	SCAFFOLD24	752535	752604	DEL_V
NBWBP1D187229A	SCAFFOLD14	492984	493053	INS_V
NBWBP1D272258A_del	SCAFFOLD5	4424552	4424621	DEL_V
NBWBP1D23045A_del	SCAFFOLD38	1286482	1286551	DEL_V
NBWBP1D271645A	SCAFFOLD12	3063446	3063515	INS_V
NBWBP1D5657A	SCAFFOLD26	105780	105849	INS_V
NBWBP1E9762A	SCAFFOLD14	1538446	1538515	INS_V
NBWBP1E56091A_del	SCAFFOLD14	3324079	3324148	DEL_V
NBWBP1E181470A_del	SCAFFOLD10	426577	426646	DEL_V
NBWBP1E101680A_del	SCAFFOLD3	2089518	2089587	DEL_V
NBWBP1D181908A	SCAFFOLD495	60980	61049	INS_V
NBWBP1E17772A_del	SCAFFOLD5	3765518	3765587	DEL_V
NBWBP1D265551A	SCAFFOLD292	97889	97958	INS_V
NBWBP1D19755A_del	SCAFFOLD255	46255	46324	DEL_V
NBWBP1D211267A	SCAFFOLD25	258877	258946	INS_V
NBWBP1D72610A_del	SCAFFOLD34	720482	720551	DEL_V
NBWBP1D152874A_del	SCAFFOLD3	2003402	2003471	DEL_V
NBWBP1E296094A_del	SCAFFOLD103	452474	452543	DEL_V
NBWBP1D72574A	SCAFFOLD1	808878	808947	INS_V
NBWBP1D231067A_del	SCAFFOLD1	635287	635356	DEL_V
NBWBP1E63041A	SCAFFOLD111	55780	55849	INS_V
NBWBP1E63041A_del	SCAFFOLD111	52728	52797	DEL_V
NBWBP1D189774A	SCAFFOLD15	1035197	1035266	INS_V
NBWBP1E145162A	SCAFFOLD4	297091	297160	INS_V
NBWBP1E93350A	SCAFFOLD11	803198	803267	INS_V
NBWBP1E90512A	SCAFFOLD188	232649	232718	INS_V
NBWBP1E286864A	SCAFFOLD183	35438	35507	INS_V
NBWBP1D253789A	SCAFFOLD16	1593654	1593723	INS_V
NBWBP1D54334A	SCAFFOLD13	1368138	1368207	INS_V
NBWBP1D283411A_del	SCAFFOLD35	446096	446165	DEL_V
NBWBP1D6135A	SCAFFOLD120	403229	403298	INS_V
NBWBP1E36073A_del	SCAFFOLD12	607212	607281	DEL_V
NBWBP1D166142A	SCAFFOLD20	235548	235617	INS_V
NBWBP1D238578A	SCAFFOLD1	6880568	6880637	INS_V
NBWBP1D159987A_del	SCAFFOLD139	23828	23897	DEL_V
NBWBP1D290196A_del	SCAFFOLD9	2740154	2740223	DEL_V
NBWBP1E123786A	SCAFFOLD31	1330968	1331037	INS_V
NBWBP1E211587A_del	SCAFFOLD36	774529	774598	DEL_V
NBWBP1E113415A_del	SCAFFOLD109	270376	270445	DEL_V
NBWBP1D78139A_del	SCAFFOLD110	535702	535771	DEL_V
NBWBP1E95295A	SCAFFOLD356	62605	62674	INS_V
NBWBP1D301127A	SCAFFOLD2	5026764	5026833	INS_V
NBWBP1E1410A	SCAFFOLD8	3460679	3460748	INS_V
NBWBP1E161915A_del	SCAFFOLD15	2236583	2236652	DEL_V
NBWBP1E299450A	SCAFFOLD24	2405418	2405487	INS_V
NBWBP1D268826A	SCAFFOLD126	609992	610061	INS_V
NBWBP1E30041A_del	SCAFFOLD58	589511	589580	DEL_V
NBWBP1E137720A	SCAFFOLD390	15241	15310	INS_V
NBWBP1D204851A_del	SCAFFOLD81	66839	66908	DEL_V
NBWBP1E108658A	SCAFFOLD118	279572	279641	INS_V
NBWBP1D174581A_del	SCAFFOLD33	1456656	1456725	DEL_V
NBWBP1E45133A_del	SCAFFOLD3	5301493	5301562	DEL_V
NBWBP1D252346A	SCAFFOLD11	1760589	1760658	INS_V
NBWBP1E141345A	SCAFFOLD63	487014	487083	INS_V
NBWBP1E186929A	SCAFFOLD7	2682318	2682387	INS_V
NBWBP1E238577A	SCAFFOLD3	2864555	2864624	INS_V
NBWBP1E292839A	SCAFFOLD3	3735886	3735955	INS_V
NBWBP1E24464A_del	SCAFFOLD60	151730	151799	DEL_V
NBWBP1E62355A_del	SCAFFOLD19	512667	512736	DEL_V
NBWBP1E234391A	SCAFFOLD141	148811	148880	INS_V
NBWBP1D170278A	SCAFFOLD44	784513	784582	INS_V
NBWBP1E167059A	SCAFFOLD176	89322	89391	INS_V
NBWBP1D286727A	SCAFFOLD109	346362	346431	INS_V
NBWBP1E256556A	SCAFFOLD13	1293897	1293966	INS_V
NBWBP1E200721A	SCAFFOLD6	1347280	1347349	INS_V
NBWBP1D89803A	SCAFFOLD7	2099922	2099991	INS_V
NBWBP1D49703A	SCAFFOLD345	99393	99462	INS_V
NBWBP1E98936A_del	SCAFFOLD89	411780	411849	DEL_V
NBWBP1D69136A	SCAFFOLD44	838099	838168	INS_V
NBWBP1E26203A_del	SCAFFOLD85	163470	163539	DEL_V
NBWBP1E246707A_del	SCAFFOLD51	711174	711243	DEL_V
NBWBP1E230269A	SCAFFOLD2	5604679	5604748	INS_V
NBWBP1D57683A_del	SCAFFOLD1	8446633	8446702	DEL_V
NBWBP1E93438A	SCAFFOLD16	3030791	3030860	INS_V
NBWBP1D301619A_del	SCAFFOLD27	366158	366227	DEL_V
NBWBP1E236737A_del	SCAFFOLD159	248194	248263	DEL_V
NBWBP1D110301A	SCAFFOLD9	1448865	1448934	INS_V
NBWBP1D134304A_del	SCAFFOLD7	946003	946072	DEL_V
NBWBP1E100474A	SCAFFOLD14	902819	902888	INS_V
NBWBP1D178886A_del	SCAFFOLD16	271524	271593	DEL_V
NBWBP1E119823A_del	SCAFFOLD69	33350	33419	DEL_V
NBWBP1E62948A	SCAFFOLD28	46755	46824	INS_V
NBWBP1E208819A	SCAFFOLD79	216269	216338	INS_V
NBWBP1D188782A	SCAFFOLD61	144358	144427	INS_V
NBWBP1D40038A_del	SCAFFOLD30	9729	9798	DEL_V
NBWBP1D224155A	SCAFFOLD4	4129430	4129499	INS_V
NBWBP1E117330A	SCAFFOLD38	929299	929368	INS_V
NBWBP1D180474A	SCAFFOLD47	1271842	1271911	INS_V
NBWBP2D156381A_del	SCAFFOLD13	335959	336028	DEL_V
NBWBP1D221633A	SCAFFOLD30	613929	613998	INS_V
NBWBP1E189977A	SCAFFOLD1	348567	348636	INS_V
NBWBP1D40021A	SCAFFOLD21	639841	639910	INS_V
NBWBP1D92965A_del	SCAFFOLD232	3219	3288	DEL_V
NBWBP1D93350A	SCAFFOLD11	798147	798216	INS_V
NBWBP1D109060A	SCAFFOLD51	592635	592704	INS_V
NBWBP1E176109A_del	SCAFFOLD350	45510	45579	DEL_V
NBWBP1D143878A	SCAFFOLD14	146667	146736	INS_V
NBWBP1D9913A	SCAFFOLD43	88571	88640	INS_V
NBWBP1D21823A	SCAFFOLD12	3052588	3052657	INS_V
NBWBP1E227810A	SCAFFOLD8	1756947	1757016	INS_V
NBWBP1E119561A_del	SCAFFOLD19	2352603	2352672	DEL_V
NBWBP1E261218A	SCAFFOLD10	3104000	3104069	INS_V
NBWBP1D252336A	SCAFFOLD418	47340	47409	INS_V
NBWBP1D214624A_del	SCAFFOLD28	65398	65467	DEL_V
NBWBP1D260238A_del	SCAFFOLD6	2157925	2157994	DEL_V
NBWBP1E123305A	SCAFFOLD25	1492612	1492681	INS_V
NBWBP1E91176A_del	SCAFFOLD51	841382	841451	DEL_V
NBWBP1D82230A	SCAFFOLD187	17934	18003	INS_V
NBWBP1D221481A_del	SCAFFOLD12	508972	509041	DEL_V
NBWBP1E218218A_del	SCAFFOLD3	3960987	3961056	DEL_V
NBWBP1D69560A_del	SCAFFOLD35	980469	980538	DEL_V
NBWBP1E185992A_del	SCAFFOLD5	3478634	3478703	DEL_V
NBWBP1D2154A	SCAFFOLD1	4226599	4226668	INS_V
NBWBP1E82753A_del	SCAFFOLD1	6334012	6334081	DEL_V
NBWBP1D221661A_del	SCAFFOLD35	210587	210656	DEL_V
NBWBP1D37021A	SCAFFOLD44	388589	388658	INS_V
NBWBP1D35469A	SCAFFOLD35	478003	478072	INS_V
NBWBP1E108744A	SCAFFOLD121	125171	125240	INS_V
NBWBP1E186731A	SCAFFOLD58	647676	647745	INS_V
NBWBP1D33902A	SCAFFOLD6	2799274	2799343	INS_V
NBWBP1E222184A	SCAFFOLD39	127292	127361	INS_V
NBWBP1D274418A	SCAFFOLD10	1886660	1886729	INS_V
NBWBP1D238667A	SCAFFOLD30	661547	661616	INS_V
NBWBP1E104877A_del	SCAFFOLD62	968274	968343	DEL_V
NBWBP1E298115A	SCAFFOLD5	2089422	2089491	INS_V
NBWBP1E8175A	SCAFFOLD17	1078149	1078218	INS_V
NBWBP1E272853A_del	SCAFFOLD51	213273	213342	DEL_V
NBWBP1D37596A	SCAFFOLD38	1156943	1157012	INS_V
NBWBP1E244419A_del	SCAFFOLD12	288251	288320	DEL_V
NBWBP1E63189A_del	SCAFFOLD27	927818	927887	DEL_V
NBWBP1E231888A	SCAFFOLD15	1738506	1738575	INS_V
NBWBP1D55903A	SCAFFOLD101	277114	277183	INS_V
NBWBP1D59923A	SCAFFOLD1099	63142	63211	INS_V
NBWBP1E59790A	SCAFFOLD10	2974194	2974263	INS_V
NBWBP1D109064A_del	SCAFFOLD63	35954	36023	DEL_V
NBWBP1D255691A_del	SCAFFOLD80	258203	258272	DEL_V
NBWBP1E12093A	SCAFFOLD2	3089650	3089719	INS_V
NBWBP1E214101A	SCAFFOLD18	3052457	3052526	INS_V
NBWBP1E117777A	SCAFFOLD22	867580	867649	INS_V
NBWBP1D17727A	SCAFFOLD119	180202	180271	INS_V
NBWBP1E296843A_del	SCAFFOLD12	1521809	1521878	DEL_V
NBWBP1E102208A	SCAFFOLD3	5139682	5139751	INS_V
NBWBP1E34628A	SCAFFOLD1	7122196	7122265	INS_V
NBWBP1E62452A	SCAFFOLD1	4519686	4519755	INS_V
NBWBP1D100452A_del	SCAFFOLD44	148909	148978	DEL_V
NBWBP1D56467A	SCAFFOLD161	102631	102700	INS_V
NBWBP1D3928A_del	SCAFFOLD129	314770	314839	DEL_V
NBWBP1D138750A	SCAFFOLD93	272879	272948	INS_V
NBWBP1D257620A	SCAFFOLD66	461447	461516	INS_V
NBWBP1D232722A	SCAFFOLD27	609626	609695	INS_V
NBWBP1D118624A	SCAFFOLD93	522666	522735	INS_V
NBWBP1D238024A_del	SCAFFOLD87	609265	609334	DEL_V
NBWBP1D104336A	SCAFFOLD197	143555	143624	INS_V
NBWBP1E273902A_del	SCAFFOLD20	769413	769482	DEL_V
NBWBP1E264477A_del	SCAFFOLD14	1858756	1858825	DEL_V
NBWBP1D53767A_del	SCAFFOLD2	993132	993201	DEL_V
NBWBP1D261485A	SCAFFOLD12	903451	903520	INS_V
NBWBP1D36028A_del	SCAFFOLD36	562678	562747	DEL_V
NBWBP1D264526A	SCAFFOLD133	258403	258472	INS_V
NBWBP1D113116A	SCAFFOLD9	2122662	2122731	INS_V
NBWBP1D34635A	SCAFFOLD127	330815	330884	INS_V
NBWBP1D264176A_del	SCAFFOLD63	252907	252976	DEL_V
NBWBP1D44405A_del	SCAFFOLD342	34079	34148	DEL_V
NBWBP1D14832A_del	SCAFFOLD57	252894	252963	DEL_V
NBWBP1E220585A	SCAFFOLD37	796814	796883	INS_V
NBWBP1D11513A	SCAFFOLD574	33697	33766	INS_V
NBWBP1E182774A	SCAFFOLD32	912827	912896	INS_V
NBWBP1E209683A_del	SCAFFOLD63	322391	322460	DEL_V
NBWBP1D178695A_del	SCAFFOLD1	5876505	5876574	DEL_V
NBWBP1E273954A_del	SCAFFOLD36	351133	351202	DEL_V
NBWBP1E208559A	SCAFFOLD42	774292	774361	INS_V
NBWBP1D121770A	SCAFFOLD26	67602	67671	INS_V
NBWBP1D45383A	SCAFFOLD13	2516517	2516586	INS_V
NBWBP1E91684A_del	SCAFFOLD1	5400728	5400797	DEL_V
NBWBP1D214966A_del	SCAFFOLD106	50360	50429	DEL_V
NBWBP1D42182A	SCAFFOLD516	27785	27854	INS_V
NBWBP1E10666A	SCAFFOLD1583	745	814	INS_V
NBWBP1E185869A	SCAFFOLD187	124430	124499	INS_V
NBWBP1D67016A	SCAFFOLD192	236906	236975	INS_V
NBWBP1E96151A	SCAFFOLD32	1259815	1259884	INS_V
NBWBP1E19461A_del	SCAFFOLD8	3267425	3267494	DEL_V
NBWBP1D15335A	SCAFFOLD79	123902	123971	INS_V
NBWBP1D208587A	SCAFFOLD155	298685	298754	INS_V
NBWBP1E241467A	SCAFFOLD7	3786034	3786103	INS_V
NBWBP1D7404A	SCAFFOLD76	436534	436603	INS_V
NBWBP1E28138A	SCAFFOLD11	1061064	1061133	INS_V
NBWBP1E163557A	SCAFFOLD1	6986242	6986311	INS_V
NBWBP1D177616A	SCAFFOLD5	4057287	4057356	INS_V
NBWBP1D19641A	SCAFFOLD2	5933365	5933434	INS_V
NBWBP1D200516A	SCAFFOLD30	992692	992761	INS_V
NBWBP2D253944A	SCAFFOLD1	6917324	6917393	INS_V
NBWBP1D246225A_del	SCAFFOLD2	1435882	1435951	DEL_V
NBWBP1E300102A	SCAFFOLD118	926	995	INS_V
NBWBP1D280878A_del	SCAFFOLD51	213000	213069	DEL_V
NBWBP1E133421A_del	SCAFFOLD17	2263111	2263180	DEL_V
NBWBP1E60145A	SCAFFOLD43	651423	651492	INS_V
NBWBP1D178393A	SCAFFOLD144	177582	177651	INS_V
NBWBP1D166755A	SCAFFOLD26	62505	62574	INS_V
NBWBP1E52803A	SCAFFOLD10	551130	551199	INS_V
NBWBP1D275341A	SCAFFOLD5	4288957	4289026	INS_V
NBWBP1D134821A	SCAFFOLD6	3121181	3121250	INS_V
NBWBP1E243391A_del	SCAFFOLD1	8115772	8115841	DEL_V
NBWBP1D58769A_del	SCAFFOLD55	596390	596459	DEL_V
NBWBP1D135715A	SCAFFOLD60	666189	666258	INS_V
NBWBP1D184108A	SCAFFOLD39	1133622	1133691	INS_V
NBWBP1D127022A_del	SCAFFOLD13	1668103	1668172	DEL_V
NBWBP1E223194A_del	SCAFFOLD43	826885	826954	DEL_V
NBWBP1E131783A	SCAFFOLD8	3027531	3027600	INS_V
NBWBP1E56822A	SCAFFOLD2	6628315	6628384	INS_V
NBWBP1E22036A	SCAFFOLD58	247807	247876	INS_V
NBWBP1E121985A	SCAFFOLD69	509036	509105	INS_V
NBWBP1D28782A_del	SCAFFOLD7	347659	347728	DEL_V
NBWBP1E192633A	SCAFFOLD389	72136	72205	INS_V
NBWBP1E209918A	SCAFFOLD12	3045596	3045665	INS_V
NBWBP1D185309A	SCAFFOLD14	953684	953753	INS_V
NBWBP1D198844A_del	SCAFFOLD13	1812558	1812627	DEL_V
NBWBP1D45368A	SCAFFOLD10	1634822	1634891	INS_V
NBWBP1D212590A	SCAFFOLD73	412799	412868	INS_V
NBWBP1E7159A	SCAFFOLD4	4806253	4806322	INS_V
NBWBP1E122877A_del	SCAFFOLD13	2680470	2680539	DEL_V
NBWBP1E214111A_del	SCAFFOLD119	9133	9202	DEL_V
NBWBP1E262622A_del	SCAFFOLD20	1521581	1521650	DEL_V
NBWBP1D211293A	SCAFFOLD43	747919	747988	INS_V
NBWBP1D286090A	SCAFFOLD52	429723	429792	INS_V
NBWBP1D44838A_del	SCAFFOLD23	128414	128483	DEL_V
NBWBP1D189853A	SCAFFOLD349	213202	213271	INS_V
NBWBP1E146424A_del	SCAFFOLD61	504672	504741	DEL_V
NBWBP1D16501A	SCAFFOLD32	1504670	1504739	INS_V
NBWBP1E67662A_del	SCAFFOLD34	196773	196842	DEL_V
NBWBP1E94850A	SCAFFOLD12	178692	178761	INS_V
NBWBP1D182786A	SCAFFOLD24	2053705	2053774	INS_V
NBWBP1E189756A	SCAFFOLD22	2346718	2346787	INS_V
NBWBP1D183116A	SCAFFOLD155	301418	301487	INS_V
NBWBP1D219636A_del	SCAFFOLD21	2332354	2332423	DEL_V
NBWBP1D34659A	SCAFFOLD10	2280017	2280086	INS_V
NBWBP1E288686A	SCAFFOLD14	3336560	3336629	INS_V
NBWBP1E172221A_del	SCAFFOLD2	2605401	2605470	DEL_V
NBWBP1E283567A	SCAFFOLD312	88011	88080	INS_V
NBWBP1E271045A_del	SCAFFOLD10	956853	956922	DEL_V
NBWBP1E173963A_del	SCAFFOLD38	93722	93791	DEL_V
NBWBP1E272304A	SCAFFOLD39	266691	266760	INS_V
NBWBP1D105575A	SCAFFOLD31	1491078	1491147	INS_V
NBWBP1E75048A	SCAFFOLD60	700441	700510	INS_V
NBWBP1E212746A	SCAFFOLD1	169003	169072	INS_V
NBWBP1D182881A	SCAFFOLD38	146803	146872	INS_V
NBWBP1E132927A	SCAFFOLD54	522150	522219	INS_V
NBWBP2D115661A	SCAFFOLD148	297508	297577	INS_V
NBWBP1E180389A	SCAFFOLD15	1407145	1407214	INS_V
NBWBP1D15319A	SCAFFOLD18	637677	637746	INS_V
NBWBP1D270107A	SCAFFOLD83	72753	72822	INS_V
NBWBP1D221722A	SCAFFOLD8	1012138	1012207	INS_V
NBWBP1E176292A_del	SCAFFOLD930	7661	7730	DEL_V
NBWBP1D37312A	SCAFFOLD12	3172031	3172100	INS_V
NBWBP1D117425A_del	SCAFFOLD280	133339	133408	DEL_V
NBWBP1D245301A	SCAFFOLD36	568988	569057	INS_V
NBWBP1D8683A	SCAFFOLD109	209346	209415	INS_V
NBWBP1D206323A_del	SCAFFOLD129	272135	272204	DEL_V
NBWBP1E201520A_del	SCAFFOLD28	419482	419551	DEL_V
NBWBP1E270030A	SCAFFOLD31	215319	215388	INS_V
NBWBP1E6390A	SCAFFOLD19	1886451	1886520	INS_V
NBWBP1E96802A_del	SCAFFOLD1	71381	71450	DEL_V
NBWBP1E50834A	SCAFFOLD161	129678	129747	INS_V
NBWBP1E18837A_del	SCAFFOLD10	1258602	1258671	DEL_V
NBWBP1E144310A	SCAFFOLD6	978760	978829	INS_V
NBWBP1E144310A_del	SCAFFOLD6	979104	979173	DEL_V
NBWBP1E134979A	SCAFFOLD21	1967432	1967501	INS_V
NBWBP1D235770A	SCAFFOLD37	695681	695750	INS_V
NBWBP1D30289A	SCAFFOLD464	42556	42625	INS_V
NBWBP1E169803A	SCAFFOLD126	352055	352124	INS_V
NBWBP1E89726A	SCAFFOLD31	378005	378074	INS_V
NBWBP1D75777A_del	SCAFFOLD31	63115	63184	DEL_V
NBWBP1E172848A	SCAFFOLD7	3318215	3318284	INS_V
NBWBP1E72616A	SCAFFOLD11	592752	592821	INS_V
NBWBP1D261858A	SCAFFOLD76	129760	129829	INS_V
NBWBP1E219033A	SCAFFOLD27	1432683	1432752	INS_V
NBWBP1E106040A	SCAFFOLD12	1202083	1202152	INS_V
NBWBP1E93860A_del	SCAFFOLD5	4501477	4501546	DEL_V
NBWBP1E193244A_del	SCAFFOLD14	3179763	3179832	DEL_V
NBWBP1D82633A	SCAFFOLD11	900067	900136	INS_V
NBWBP1E115320A_del	SCAFFOLD9	1258982	1259051	DEL_V
NBWBP1D7390A	SCAFFOLD25	131823	131892	INS_V
NBWBP1D122696A_del	SCAFFOLD11	1546570	1546639	DEL_V
NBWBP1E292687A_del	SCAFFOLD1	8388677	8388746	DEL_V
NBWBP1E257309A	SCAFFOLD23	1571585	1571654	INS_V
NBWBP1D250290A	SCAFFOLD51	137832	137901	INS_V
NBWBP1E26987A_del	SCAFFOLD6	1147841	1147910	DEL_V
NBWBP1E198066A	SCAFFOLD57	612506	612575	INS_V
NBWBP1D85350A	SCAFFOLD95	362370	362439	INS_V
NBWBP1E248328A	SCAFFOLD1	8178334	8178403	INS_V
NBWBP1D122369A	SCAFFOLD32	47496	47565	INS_V
NBWBP1D283612A	SCAFFOLD197	189309	189378	INS_V
NBWBP1D54604A_del	SCAFFOLD61	731985	732054	DEL_V
NBWBP1D148516A_del	SCAFFOLD9	2680903	2680972	DEL_V
NBWBP1E226421A_del	SCAFFOLD2	1504276	1504345	DEL_V
NBWBP1D95087A	SCAFFOLD12	1085617	1085686	INS_V
NBWBP1D158483A	SCAFFOLD54	370487	370556	INS_V
NBWBP1E191825A	SCAFFOLD21	2203974	2204043	INS_V
NBWBP1D119838A_del	SCAFFOLD43	607265	607334	DEL_V
NBWBP1E172063A_del	SCAFFOLD2	452107	452176	DEL_V
NBWBP1E134120A_del	SCAFFOLD73	247448	247517	DEL_V
NBWBP1E123984A_del	SCAFFOLD110	511100	511169	DEL_V
NBWBP1D158103A_del	SCAFFOLD13	2419753	2419822	DEL_V
NBWBP1D144716A	SCAFFOLD130	335618	335687	INS_V
NBWBP1E56863A	SCAFFOLD16	1654158	1654227	INS_V
NBWBP1E70904A_del	SCAFFOLD7	1996867	1996936	DEL_V
NBWBP1D231263A	SCAFFOLD3	2365559	2365628	INS_V
NBWBP1D252409A	SCAFFOLD38	1507232	1507301	INS_V
NBWBP1D95219A_del	SCAFFOLD34	635280	635349	DEL_V
NBWBP1E259102A	SCAFFOLD350	142862	142931	INS_V
NBWBP1D7581A	SCAFFOLD8	872484	872553	INS_V
NBWBP1D199449A	SCAFFOLD2	7269740	7269809	INS_V
NBWBP1E267142A_del	SCAFFOLD27	115758	115827	DEL_V
NBWBP1D60145A_del	SCAFFOLD43	647471	647540	DEL_V
NBWBP1D183164A_del	SCAFFOLD23	1775875	1775944	DEL_V
NBWBP1D68820A_del	SCAFFOLD1	2466794	2466863	DEL_V
NBWBP1D25281A	SCAFFOLD38	199510	199579	INS_V
NBWBP1D173663A_del	SCAFFOLD91	566374	566443	DEL_V
NBWBP1D246157A_del	SCAFFOLD110	470461	470530	DEL_V
NBWBP1E10926A	SCAFFOLD19	2455374	2455443	INS_V
NBWBP1D125195A	SCAFFOLD22	449502	449571	INS_V
NBWBP1D67267A	SCAFFOLD37	548480	548549	INS_V
NBWBP1E107052A	SCAFFOLD179	55972	56041	INS_V
NBWBP1D274774A	SCAFFOLD38	720063	720132	INS_V
NBWBP1E135902A_del	SCAFFOLD3	1484540	1484609	DEL_V
NBWBP1E166320A	SCAFFOLD28	591834	591903	INS_V
NBWBP1E93561A	SCAFFOLD29	976555	976624	INS_V
NBWBP1E152809A_del	SCAFFOLD6	1816176	1816245	DEL_V
NBWBP1E221466A_del	SCAFFOLD16	2533594	2533663	DEL_V
NBWBP1E235738A_del	SCAFFOLD24	1169551	1169620	DEL_V
NBWBP1E73951A	SCAFFOLD51	372259	372328	INS_V
NBWBP1D194176A	SCAFFOLD83	98709	98778	INS_V
NBWBP1D172904A	SCAFFOLD210	28170	28239	INS_V
NBWBP1D63717A_del	SCAFFOLD28	976325	976394	DEL_V
NBWBP1E123095A_del	SCAFFOLD55	796702	796771	DEL_V
NBWBP1D129536A	SCAFFOLD14	1569807	1569876	INS_V
NBWBP1D35494A	SCAFFOLD14	1355910	1355979	INS_V
NBWBP1D57944A	SCAFFOLD11	1837964	1838033	INS_V
NBWBP1D203258A	SCAFFOLD38	1030520	1030589	INS_V
NBWBP1D60039A	SCAFFOLD9	1370236	1370305	INS_V
NBWBP1E268865A	SCAFFOLD7	613090	613159	INS_V
NBWBP1E73189A	SCAFFOLD2	684336	684405	INS_V
NBWBP1E137248A	SCAFFOLD150	175759	175828	INS_V
NBWBP1E163917A_del	SCAFFOLD36	94075	94144	DEL_V
NBWBP1E294702A	SCAFFOLD179	208297	208366	INS_V
NBWBP1D102029A_del	SCAFFOLD32	187492	187561	DEL_V
NBWBP1D129008A	SCAFFOLD57	230324	230393	INS_V
NBWBP1E61474A	SCAFFOLD54	274322	274391	INS_V
NBWBP1D120917A	SCAFFOLD13	1685403	1685472	INS_V
NBWBP1E218134A	SCAFFOLD103	224366	224435	INS_V
NBWBP1E293611A_del	SCAFFOLD33	969165	969234	DEL_V
NBWBP1D35268A	SCAFFOLD85	446079	446148	INS_V
NBWBP1E193252A_del	SCAFFOLD1532	15252	15321	DEL_V
NBWBP1D119243A	SCAFFOLD14	1543055	1543124	INS_V
NBWBP1E5725A	SCAFFOLD34	1102443	1102512	INS_V
NBWBP1D111246A_del	SCAFFOLD83	493928	493997	DEL_V
NBWBP1E207949A	SCAFFOLD33	229107	229176	INS_V
NBWBP1E101389A	SCAFFOLD140	7031	7100	INS_V
NBWBP1D49127A	SCAFFOLD20	1592264	1592333	INS_V
NBWBP1D8668A	SCAFFOLD14	3176911	3176980	INS_V
NBWBP1D126265A	SCAFFOLD3	1125414	1125483	INS_V
NBWBP1D263438A_del	SCAFFOLD112	510390	510459	DEL_V
NBWBP1E261370A	SCAFFOLD94	119492	119561	INS_V
NBWBP1D204590A_del	SCAFFOLD33	105934	106003	DEL_V
NBWBP1D126603A	SCAFFOLD2078	5548	5617	INS_V
NBWBP1E289428A_del	SCAFFOLD5705	1008	1077	DEL_V
NBWBP1D233419A_del	SCAFFOLD27	576517	576586	DEL_V
NBWBP1D105855A_del	SCAFFOLD8	1920715	1920784	DEL_V
NBWBP1E90164A	SCAFFOLD122	54029	54098	INS_V
NBWBP1E249402A	SCAFFOLD11	1026080	1026149	INS_V
NBWBP1D233424A_del	SCAFFOLD63	214940	215009	DEL_V
NBWBP1E215345A	SCAFFOLD17	624401	624470	INS_V
NBWBP1D97594A	SCAFFOLD2	3539557	3539626	INS_V
NBWBP1E8640A	SCAFFOLD35	522870	522939	INS_V
NBWBP1E121380A	SCAFFOLD6	3483914	3483983	INS_V
NBWBP1E177336A_del	SCAFFOLD3	963382	963451	DEL_V
NBWBP1E110837A_del	SCAFFOLD121	168674	168743	DEL_V
NBWBP1E78085A	SCAFFOLD31	1725576	1725645	INS_V
NBWBP1D134359A_del	SCAFFOLD163	332699	332768	DEL_V
NBWBP1D195564A_del	SCAFFOLD414	51683	51752	DEL_V
NBWBP1E210623A	SCAFFOLD48	336145	336214	INS_V
NBWBP1D140042A_del	SCAFFOLD94	201292	201361	DEL_V
NBWBP1E49467A	SCAFFOLD7	1967648	1967717	INS_V
NBWBP1E251738A_del	SCAFFOLD13	2298054	2298123	DEL_V
NBWBP1E164640A_del	SCAFFOLD8	1179690	1179759	DEL_V
NBWBP1E20180A	SCAFFOLD12	3065198	3065267	INS_V
NBWBP1D99838A_del	SCAFFOLD15	515854	515923	DEL_V
NBWBP1D137791A	SCAFFOLD18	2801796	2801865	INS_V
NBWBP1D170327A	SCAFFOLD20	316608	316677	INS_V
NBWBP1D228862A	SCAFFOLD1	7234879	7234948	INS_V
NBWBP1D235739A	SCAFFOLD3	282576	282645	INS_V
NBWBP1D160341A	SCAFFOLD6	1197259	1197328	INS_V
NBWBP1E105820A_del	SCAFFOLD17	1554017	1554086	DEL_V
NBWBP1E245093A_del	SCAFFOLD174	78720	78789	DEL_V
NBWBP1E252835A_del	SCAFFOLD200	33495	33564	DEL_V
NBWBP1E137337A	SCAFFOLD80	374718	374787	INS_V
NBWBP1E42554A_del	SCAFFOLD43	699838	699907	DEL_V
NBWBP1E233261A	SCAFFOLD40	1055508	1055577	INS_V
NBWBP1D108220A	SCAFFOLD8	3504278	3504347	INS_V
NBWBP1D226775A_del	SCAFFOLD6	3194313	3194382	DEL_V
NBWBP1D216603A_del	SCAFFOLD13	1329217	1329286	DEL_V
NBWBP1D132133A_del	SCAFFOLD292	109393	109462	DEL_V
NBWBP1E223150A_del	SCAFFOLD42	740104	740173	DEL_V
NBWBP1D127581A_del	SCAFFOLD6	3776658	3776727	DEL_V
NBWBP1E136191A	SCAFFOLD81	486411	486480	INS_V
NBWBP1E170159A	SCAFFOLD32	1122807	1122876	INS_V
NBWBP1D161808A	SCAFFOLD32	1429633	1429702	INS_V
NBWBP1E118606A_del	SCAFFOLD30	1192922	1192991	DEL_V
NBWBP1E55806A_del	SCAFFOLD35	956464	956533	DEL_V
NBWBP1E275703A_del	SCAFFOLD44	388259	388328	DEL_V
NBWBP1E198650A	SCAFFOLD1	3676039	3676108	INS_V
NBWBP1D61015A	SCAFFOLD4	4329164	4329233	INS_V
NBWBP1E131329A_del	SCAFFOLD25	97420	97489	DEL_V
NBWBP1D119426A_del	SCAFFOLD1	6415598	6415667	DEL_V
NBWBP1D38941A	SCAFFOLD15	658219	658288	INS_V
NBWBP1D302631A	SCAFFOLD102	12582	12651	INS_V
NBWBP1D25773A	SCAFFOLD11	1908914	1908983	INS_V
NBWBP1D114407A	SCAFFOLD35	1387629	1387698	INS_V
NBWBP1D124741A	SCAFFOLD8	2643225	2643294	INS_V
NBWBP1E64572A	SCAFFOLD176	83487	83556	INS_V
NBWBP1D28359A_del	SCAFFOLD83	68205	68274	DEL_V
NBWBP1E177729A	SCAFFOLD21	2655694	2655763	INS_V
NBWBP1D24810A	SCAFFOLD32	113233	113302	INS_V
NBWBP1E224929A_del	SCAFFOLD27	82130	82199	DEL_V
NBWBP1D171039A_del	SCAFFOLD130	199405	199474	DEL_V
NBWBP1D108567A	SCAFFOLD9	4047071	4047140	INS_V
NBWBP1E26622A_del	SCAFFOLD69	282035	282104	DEL_V
NBWBP1D100586A	SCAFFOLD159	4527	4596	INS_V
NBWBP1E119495A	SCAFFOLD22	565213	565282	INS_V
NBWBP1D94910A_del	SCAFFOLD16	972530	972599	DEL_V
NBWBP1D207659A_del	SCAFFOLD827	7109	7178	DEL_V
NBWBP1D246531A	SCAFFOLD65	15645	15714	INS_V
NBWBP1D241744A_del	SCAFFOLD218	59771	59840	DEL_V
NBWBP1D235908A	SCAFFOLD174	271909	271978	INS_V
NBWBP1D57343A	SCAFFOLD33	604920	604989	INS_V
NBWBP1E225287A_del	SCAFFOLD1	277217	277286	DEL_V
NBWBP1E73545A	SCAFFOLD58	671883	671952	INS_V
NBWBP1E142939A	SCAFFOLD2	3482031	3482100	INS_V
NBWBP1D217789A	SCAFFOLD37	1113822	1113891	INS_V
NBWBP1E37323A	SCAFFOLD36	157974	158043	INS_V
NBWBP1E28213A_del	SCAFFOLD2	5619218	5619287	DEL_V
NBWBP1D247721A_del	SCAFFOLD21	576908	576977	DEL_V
NBWBP1E139935A_del	SCAFFOLD48	802885	802954	DEL_V
NBWBP1E75942A_del	SCAFFOLD2	6535601	6535670	DEL_V
NBWBP1E221462A_del	SCAFFOLD85	615850	615919	DEL_V
NBWBP1D1050A	SCAFFOLD6	1742689	1742758	INS_V
NBWBP1D278534A_del	SCAFFOLD81	193579	193648	DEL_V
NBWBP1E19542A_del	SCAFFOLD36	1148633	1148702	DEL_V
NBWBP1D211080A	SCAFFOLD361	14586	14655	INS_V
NBWBP1D211080A_del	SCAFFOLD993	15598	15667	DEL_V
NBWBP1D107090A	SCAFFOLD100	333795	333864	INS_V
NBWBP1D73424A_del	SCAFFOLD39	96790	96859	DEL_V
NBWBP1D93795A_del	SCAFFOLD19	2383373	2383442	DEL_V
NBWBP1D218918A_del	SCAFFOLD45	184510	184579	DEL_V
NBWBP1D124327A_del	SCAFFOLD291	9478	9547	DEL_V
NBWBP2D188170A_del	SCAFFOLD9	1791673	1791742	DEL_V
NBWBP1E136171A	SCAFFOLD60	658491	658560	INS_V
NBWBP1D275621A	SCAFFOLD181	55391	55460	INS_V
NBWBP1D157839A_del	SCAFFOLD16	1388596	1388665	DEL_V
NBWBP1D181827A	SCAFFOLD35	946806	946875	INS_V
NBWBP1E191458A	SCAFFOLD87	156182	156251	INS_V
NBWBP1D275005A	SCAFFOLD135	446780	446849	INS_V
NBWBP1E39092A_del	SCAFFOLD76	281228	281297	DEL_V
NBWBP1E163603A	SCAFFOLD64	269192	269261	INS_V
NBWBP1D242189A_del	SCAFFOLD179	59950	60019	DEL_V
NBWBP1D45817A	SCAFFOLD43	571397	571466	INS_V
NBWBP1E285714A	SCAFFOLD9	573078	573147	INS_V
NBWBP1D293949A_del	SCAFFOLD36	887139	887208	DEL_V
NBWBP1E76337A	SCAFFOLD3	1878483	1878552	INS_V
NBWBP1E76124A	SCAFFOLD16	2505479	2505548	INS_V
NBWBP1D53231A_del	SCAFFOLD32	926697	926766	DEL_V
NBWBP1E166458A_del	SCAFFOLD14	1031903	1031972	DEL_V
NBWBP1E276576A	SCAFFOLD28	582038	582107	INS_V
NBWBP1D72952A	SCAFFOLD13	1146141	1146210	INS_V
NBWBP1E57152A	SCAFFOLD18	2745643	2745712	INS_V
NBWBP1D273444A	SCAFFOLD51	109503	109572	INS_V
NBWBP1D182467A	SCAFFOLD130	342623	342692	INS_V
NBWBP1D98683A	SCAFFOLD1669	14401	14470	INS_V
NBWBP1D50422A_del	SCAFFOLD22	180971	181040	DEL_V
NBWBP1D267983A_del	SCAFFOLD110	536866	536935	DEL_V
NBWBP1E298102A	SCAFFOLD159	131269	131338	INS_V
NBWBP1D23676A_del	SCAFFOLD79	450653	450722	DEL_V
NBWBP1D10217A	SCAFFOLD36	229228	229297	INS_V
NBWBP1D34836A_del	SCAFFOLD233	35295	35364	DEL_V
NBWBP1D44589A_del	SCAFFOLD18	1957988	1958057	DEL_V
NBWBP1D245185A	SCAFFOLD479	59390	59459	INS_V
NBWBP1E281544A_del	SCAFFOLD18	3135735	3135804	DEL_V
NBWBP1D269649A_del	SCAFFOLD30	1290112	1290181	DEL_V
NBWBP1E99387A_del	SCAFFOLD60	536625	536694	DEL_V
NBWBP1D123192A_del	SCAFFOLD13	1984507	1984576	DEL_V
NBWBP1E6854A	SCAFFOLD7	3737361	3737430	INS_V
NBWBP1D247711A_del	SCAFFOLD20	140153	140222	DEL_V
NBWBP2D187958A	SCAFFOLD11	2960639	2960708	INS_V
NBWBP1E216131A	SCAFFOLD48	296709	296778	INS_V
NBWBP1E295303A_del	SCAFFOLD11	589835	589904	DEL_V
NBWBP1D210932A	SCAFFOLD153	481618	481687	INS_V
NBWBP1D79904A	SCAFFOLD48	400393	400462	INS_V
NBWBP1E94012A	SCAFFOLD73	496738	496807	INS_V
NBWBP1E72216A	SCAFFOLD18	1330561	1330630	INS_V
NBWBP1D24568A	SCAFFOLD9	2576913	2576982	INS_V
NBWBP1D253050A	SCAFFOLD234	21951	22020	INS_V
NBWBP1D123663A	SCAFFOLD34	1130751	1130820	INS_V
NBWBP1D188402A	SCAFFOLD24	1699487	1699556	INS_V
NBWBP1E5722A	SCAFFOLD58	874572	874641	INS_V
NBWBP1E7825A_del	SCAFFOLD127	356702	356771	DEL_V
NBWBP1D123240A	SCAFFOLD18	395492	395561	INS_V
NBWBP1E271568A	SCAFFOLD198	173525	173594	INS_V
NBWBP1E50395A	SCAFFOLD40	1626521	1626590	INS_V
NBWBP1D129319A	SCAFFOLD44	357035	357104	INS_V
NBWBP1E174346A_del	SCAFFOLD13	1040122	1040191	DEL_V
NBWBP1D166747A	SCAFFOLD37	1194051	1194120	INS_V
NBWBP1E63262A	SCAFFOLD128	261526	261595	INS_V
NBWBP1D84805A	SCAFFOLD187	271583	271652	INS_V
NBWBP2D38317A	SCAFFOLD739	126702	126771	INS_V
NBWBP1E63173A_del	SCAFFOLD4	1556425	1556494	DEL_V
NBWBP1D77186A	SCAFFOLD350	130101	130170	INS_V
NBWBP1D15648A	SCAFFOLD15	2368229	2368298	INS_V
NBWBP1D52808A	SCAFFOLD37	1005861	1005930	INS_V
NBWBP1D266037A	SCAFFOLD24	1259184	1259253	INS_V
NBWBP1D109466A	SCAFFOLD8	1872990	1873059	INS_V
NBWBP1E42338A	SCAFFOLD30	648067	648136	INS_V
NBWBP1D267491A	SCAFFOLD130	217375	217444	INS_V
NBWBP1E160046A	SCAFFOLD14	2112934	2113003	INS_V
NBWBP1D193287A	SCAFFOLD33	580733	580802	INS_V
NBWBP1D56248A	SCAFFOLD109	143005	143074	INS_V
NBWBP1D61776A_del	SCAFFOLD572	10512	10581	DEL_V
NBWBP1D89407A_del	SCAFFOLD20	425192	425261	DEL_V
NBWBP1D88219A	SCAFFOLD179	356538	356607	INS_V
NBWBP1D246536A	SCAFFOLD3	3963611	3963680	INS_V
NBWBP1E264078A	SCAFFOLD6	89250	89319	INS_V
NBWBP1E45137A	SCAFFOLD174	41278	41347	INS_V
NBWBP1D92132A_del	SCAFFOLD21	132136	132205	DEL_V
NBWBP1D237721A	SCAFFOLD31	1691363	1691432	INS_V
NBWBP1D75329A	SCAFFOLD13	1362307	1362376	INS_V
NBWBP1D257466A_del	SCAFFOLD57	120636	120705	DEL_V
NBWBP1D296951A_del	SCAFFOLD15	415891	415960	DEL_V
NBWBP1D249833A	SCAFFOLD8	1496211	1496280	INS_V
NBWBP1D92379A_del	SCAFFOLD5	544671	544740	DEL_V
NBWBP1D82405A_del	SCAFFOLD1	4356327	4356396	DEL_V
NBWBP1E269437A	SCAFFOLD4	1914290	1914359	INS_V
NBWBP1D97555A	SCAFFOLD18	1930519	1930588	INS_V
NBWBP1D65361A_del	SCAFFOLD20	809577	809646	DEL_V
NBWBP1E2434A	SCAFFOLD127	365197	365266	INS_V
NBWBP1E39293A_del	SCAFFOLD31	416073	416142	DEL_V
NBWBP1D178614A_del	SCAFFOLD6	2053044	2053113	DEL_V
NBWBP1D24102A	SCAFFOLD7	1113593	1113662	INS_V
NBWBP1D123022A_del	SCAFFOLD77	90412	90481	DEL_V
NBWBP1D200822A	SCAFFOLD7	3344715	3344784	INS_V
NBWBP1E120836A_del	SCAFFOLD34	122355	122424	DEL_V
NBWBP1E134804A	SCAFFOLD1	4061925	4061994	INS_V
NBWBP1D104088A_del	SCAFFOLD9	4223751	4223820	DEL_V
NBWBP1E284281A_del	SCAFFOLD10	1917718	1917787	DEL_V
NBWBP1E184740A	SCAFFOLD32	1353273	1353342	INS_V
NBWBP1E234087A	SCAFFOLD136	82223	82292	INS_V
NBWBP1E256138A	SCAFFOLD19	647707	647776	INS_V
NBWBP1E38702A	SCAFFOLD60	209511	209580	INS_V
NBWBP1E7504A	SCAFFOLD36	475392	475461	INS_V
NBWBP1D113416A	SCAFFOLD15	1116357	1116426	INS_V
NBWBP1E237347A	SCAFFOLD18	2164991	2165060	INS_V
NBWBP1E148369A_del	SCAFFOLD34	705408	705477	DEL_V
NBWBP1E174036A_del	SCAFFOLD42	1894499	1894568	DEL_V
NBWBP1D291177A_del	SCAFFOLD175	198580	198649	DEL_V
NBWBP2E38266A	SCAFFOLD29	1150104	1150173	INS_V
NBWBP1D281913A_del	SCAFFOLD164	57299	57368	DEL_V
NBWBP1D30668A	SCAFFOLD33	1343376	1343445	INS_V
NBWBP1E17469A	SCAFFOLD1360	1511	1580	INS_V
NBWBP1D226309A_del	SCAFFOLD287	83898	83967	DEL_V
NBWBP1D267960A_del	SCAFFOLD616	23014	23083	DEL_V
NBWBP1D251266A_del	SCAFFOLD37	26342	26411	DEL_V
NBWBP1D117304A_del	SCAFFOLD135	362554	362623	DEL_V
NBWBP1D244577A	SCAFFOLD18	3199726	3199795	INS_V
NBWBP1D67113A_del	SCAFFOLD60	358253	358322	DEL_V
NBWBP1E82240A_del	SCAFFOLD58	870079	870148	DEL_V
NBWBP1E24173A_del	SCAFFOLD19	719166	719235	DEL_V
NBWBP1E183237A_del	SCAFFOLD8	3502087	3502156	DEL_V
NBWBP1E10810A	SCAFFOLD18	1222073	1222142	INS_V
NBWBP1D25581A	SCAFFOLD13	2244695	2244764	INS_V
NBWBP1D144582A	SCAFFOLD3	803113	803182	INS_V
NBWBP1E16751A	SCAFFOLD51	1073081	1073150	INS_V
NBWBP1E123875A	SCAFFOLD61	715268	715337	INS_V
NBWBP1D72440A	SCAFFOLD139	39176	39245	INS_V
NBWBP1D69135A_del	SCAFFOLD24	2297246	2297315	DEL_V
NBWBP1E221935A	SCAFFOLD3	2782109	2782178	INS_V
NBWBP1E108051A	SCAFFOLD43	699372	699441	INS_V
NBWBP1D17361A_del	SCAFFOLD97	150902	150971	DEL_V
NBWBP1D161819A_del	SCAFFOLD37	744458	744527	DEL_V
NBWBP1D178163A_del	SCAFFOLD2	2045530	2045599	DEL_V
NBWBP1D42227A_del	SCAFFOLD4	2624194	2624263	DEL_V
NBWBP1E82708A_del	SCAFFOLD42	1696472	1696541	DEL_V
NBWBP1E10326A	SCAFFOLD10	4953	5022	INS_V
NBWBP1E100136A	SCAFFOLD15	1319340	1319409	INS_V
NBWBP1E112446A_del	SCAFFOLD7	1568898	1568967	DEL_V
NBWBP1E35238A	SCAFFOLD33	544307	544376	INS_V
NBWBP1D9131A	SCAFFOLD89	434025	434094	INS_V
NBWBP1E38895A_del	SCAFFOLD9	4403860	4403929	DEL_V
NBWBP1E235024A_del	SCAFFOLD7	1485626	1485695	DEL_V
NBWBP1E79577A	SCAFFOLD83	176262	176331	INS_V
NBWBP2D254033A	SCAFFOLD32	767758	767827	INS_V
NBWBP1E265013A	SCAFFOLD114	223925	223994	INS_V
NBWBP1D242126A	SCAFFOLD57	675014	675083	INS_V
NBWBP1E80424A_del	SCAFFOLD23	152886	152955	DEL_V
NBWBP1D300079A	SCAFFOLD21	1309354	1309423	INS_V
NBWBP1D73102A	SCAFFOLD3	417688	417757	INS_V
NBWBP1E51465A	SCAFFOLD1587	11958	12027	INS_V
NBWBP1E304542A	SCAFFOLD22	569804	569873	INS_V
NBWBP1D99563A	SCAFFOLD133	345791	345860	INS_V
NBWBP1E233433A	SCAFFOLD48	228067	228136	INS_V
NBWBP1D37382A_del	SCAFFOLD34	629288	629357	DEL_V
NBWBP1E223432A	SCAFFOLD9	1335993	1336062	INS_V
NBWBP1E209327A	SCAFFOLD3	1021623	1021692	INS_V
NBWBP1E232687A	SCAFFOLD119	3151	3220	INS_V
NBWBP1E127613A	SCAFFOLD186	116002	116071	INS_V
NBWBP1E229192A	SCAFFOLD57	43022	43091	INS_V
NBWBP1D233191A	SCAFFOLD37	694927	694996	INS_V
NBWBP1D221614A	SCAFFOLD57	69168	69237	INS_V
NBWBP1E121106A_del	SCAFFOLD1	5209349	5209418	DEL_V
NBWBP1E261867A	SCAFFOLD18	2957232	2957301	INS_V
NBWBP1E50434A_del	SCAFFOLD8	610305	610374	DEL_V
NBWBP1D158788A	SCAFFOLD32	277635	277704	INS_V
NBWBP1D12710A	SCAFFOLD3	2976209	2976278	INS_V
NBWBP1D256425A_del	SCAFFOLD43	577619	577688	DEL_V
NBWBP1D37092A	SCAFFOLD2	669920	669989	INS_V
NBWBP1D164773A	SCAFFOLD1	8390672	8390741	INS_V
NBWBP1D40183A	SCAFFOLD58	294889	294958	INS_V
NBWBP1D62831A_del	SCAFFOLD7	3081822	3081891	DEL_V
NBWBP1D214284A_del	SCAFFOLD60	510778	510847	DEL_V
NBWBP1E279053A_del	SCAFFOLD2	7344741	7344810	DEL_V
NBWBP1D80917A_del	SCAFFOLD415	159157	159226	DEL_V
NBWBP1E220760A_del	SCAFFOLD57	435539	435608	DEL_V
NBWBP1D57281A_del	SCAFFOLD51	258247	258316	DEL_V
NBWBP1E259627A	SCAFFOLD30	640274	640343	INS_V
NBWBP1E67843A	SCAFFOLD29	517626	517695	INS_V
NBWBP1D14815A	SCAFFOLD29	972903	972972	INS_V
NBWBP1D125547A	SCAFFOLD403	184738	184807	INS_V
NBWBP1E282876A	SCAFFOLD62	768945	769014	INS_V
NBWBP1E72936A_del	SCAFFOLD52	230054	230123	DEL_V
NBWBP1E117495A_del	SCAFFOLD140	153309	153378	DEL_V
NBWBP1E178976A	SCAFFOLD32	342091	342160	INS_V
NBWBP1D173755A	SCAFFOLD9	4370223	4370292	INS_V
NBWBP1D221160A	SCAFFOLD8	3240064	3240133	INS_V
NBWBP1D121904A	SCAFFOLD3	3626087	3626156	INS_V
NBWBP1D165745A_del	SCAFFOLD3	4598326	4598395	DEL_V
NBWBP1E267434A_del	SCAFFOLD16	1534433	1534502	DEL_V
NBWBP1E176481A_del	SCAFFOLD30	102516	102585	DEL_V
NBWBP1D113836A_del	SCAFFOLD3	3697742	3697811	DEL_V
NBWBP1D52070A	SCAFFOLD19	157213	157282	INS_V
NBWBP1E7232A_del	SCAFFOLD2	5699758	5699827	DEL_V
NBWBP1E116236A_del	SCAFFOLD25	1472762	1472831	DEL_V
NBWBP1D224913A	SCAFFOLD11	579411	579480	INS_V
NBWBP1E282652A_del	SCAFFOLD4	3491777	3491846	DEL_V
NBWBP1E94855A_del	SCAFFOLD9	1595902	1595971	DEL_V
NBWBP2D38563A	SCAFFOLD230	231241	231310	INS_V
NBWBP1E205391A_del	SCAFFOLD9	771970	772039	DEL_V
NBWBP1E15563A	SCAFFOLD3	5508330	5508399	INS_V
NBWBP1D143976A_del	SCAFFOLD14	680327	680396	DEL_V
NBWBP1E60120A_del	SCAFFOLD18	1285964	1286033	DEL_V
NBWBP1D269027A_del	SCAFFOLD1	2418859	2418928	DEL_V
NBWBP1D89752A	SCAFFOLD36	64674	64743	INS_V
NBWBP1E291273A	SCAFFOLD14	2410215	2410284	INS_V
NBWBP1D46001A	SCAFFOLD57	660084	660153	INS_V
NBWBP1E174778A_del	SCAFFOLD143	207578	207647	DEL_V
NBWBP1E33338A	SCAFFOLD76	477746	477815	INS_V
NBWBP1D56018A	SCAFFOLD312	19757	19826	INS_V
NBWBP1D261824A	SCAFFOLD11	799197	799266	INS_V
NBWBP1D273876A	SCAFFOLD3	1192480	1192549	INS_V
NBWBP1E102123A_del	SCAFFOLD33	1376543	1376612	DEL_V
NBWBP1D220480A	SCAFFOLD30	803765	803834	INS_V
NBWBP1D79954A_del	SCAFFOLD20	1663814	1663883	DEL_V
NBWBP1D162169A_del	SCAFFOLD83	244543	244612	DEL_V
NBWBP1E3648A	SCAFFOLD79	129527	129596	INS_V
NBWBP1D148457A_del	SCAFFOLD6	3980684	3980753	DEL_V
NBWBP1D169394A	SCAFFOLD11	2306020	2306089	INS_V
NBWBP1D79011A_del	SCAFFOLD10	2728134	2728203	DEL_V
NBWBP1D62371A	SCAFFOLD137	461910	461979	INS_V
NBWBP1D77732A	SCAFFOLD414	42077	42146	INS_V
NBWBP1D105888A_del	SCAFFOLD63	167583	167652	DEL_V
NBWBP1E252739A	SCAFFOLD26	1378763	1378832	INS_V
NBWBP1E204158A_del	SCAFFOLD1	349322	349391	DEL_V
NBWBP1D239114A	SCAFFOLD42	1405447	1405516	INS_V
NBWBP1D14640A_del	SCAFFOLD2	6766893	6766962	DEL_V
NBWBP1D91317A_del	SCAFFOLD14	877484	877553	DEL_V
NBWBP1D79713A	SCAFFOLD82	56654	56723	INS_V
NBWBP1D66762A_del	SCAFFOLD76	333283	333352	DEL_V
NBWBP1E52064A	SCAFFOLD93	245796	245865	INS_V
NBWBP1D74539A	SCAFFOLD237	201266	201335	INS_V
NBWBP1E160552A	SCAFFOLD42	1293759	1293828	INS_V
NBWBP1D252236A	SCAFFOLD61	713771	713840	INS_V
NBWBP1D53982A	SCAFFOLD13	3033242	3033311	INS_V
NBWBP1D74541A	SCAFFOLD5038	1442	1511	INS_V
NBWBP1E56183A_del	SCAFFOLD16	1977792	1977861	DEL_V
NBWBP1D267758A	SCAFFOLD3	346595	346664	INS_V
NBWBP1D46990A_del	SCAFFOLD273	139951	140020	DEL_V
NBWBP1D12662A	SCAFFOLD11	819680	819749	INS_V
NBWBP1D174803A	SCAFFOLD1	7494578	7494647	INS_V
NBWBP1E235758A_del	SCAFFOLD500	6228	6297	DEL_V
NBWBP2E188121A	SCAFFOLD15	801469	801538	INS_V
NBWBP1E59421A_del	SCAFFOLD13	2128881	2128950	DEL_V
NBWBP1E75935A	SCAFFOLD102	386742	386811	INS_V
NBWBP1D227609A_del	SCAFFOLD204	84675	84744	DEL_V
NBWBP1D138272A_del	SCAFFOLD19	2647524	2647593	DEL_V
NBWBP1E260896A_del	SCAFFOLD1	8577608	8577677	DEL_V
NBWBP1E250127A	SCAFFOLD8	2367744	2367813	INS_V
NBWBP1E63580A	SCAFFOLD51	3719	3788	INS_V
NBWBP1D54390A_del	SCAFFOLD51	1036336	1036405	DEL_V
NBWBP1E258209A	SCAFFOLD8	3339534	3339603	INS_V
NBWBP1D82226A	SCAFFOLD3	3254093	3254162	INS_V
NBWBP1D11923A	SCAFFOLD36	875137	875206	INS_V
NBWBP1E271160A_del	SCAFFOLD20	69993	70062	DEL_V
NBWBP1D122939A	SCAFFOLD40	1852121	1852190	INS_V
NBWBP1E49296A	SCAFFOLD9	812897	812966	INS_V
NBWBP1D175479A	SCAFFOLD83	41940	42009	INS_V
NBWBP1E118968A	SCAFFOLD2	4074376	4074445	INS_V
NBWBP1E130166A	SCAFFOLD115	137444	137513	INS_V
NBWBP1D197424A	SCAFFOLD43	715714	715783	INS_V
NBWBP1E89483A	SCAFFOLD8	2882082	2882151	INS_V
NBWBP1D240934A	SCAFFOLD33	1353085	1353154	INS_V
NBWBP1D265195A	SCAFFOLD79	564640	564709	INS_V
NBWBP1D111165A_del	SCAFFOLD10	3107229	3107298	DEL_V
NBWBP1D48241A	SCAFFOLD108	248221	248290	INS_V
NBWBP1D298508A	SCAFFOLD18	779797	779866	INS_V
NBWBP1E136678A	SCAFFOLD32	307066	307135	INS_V
NBWBP1E250370A_del	SCAFFOLD60	277867	277936	DEL_V
NBWBP1D253447A_del	SCAFFOLD43	830739	830808	DEL_V
NBWBP1E80975A	SCAFFOLD5	4398788	4398857	INS_V
NBWBP1D58931A_del	SCAFFOLD2	151223	151292	DEL_V
NBWBP1E18231A	SCAFFOLD43	671801	671870	INS_V
NBWBP1D129867A_del	SCAFFOLD175	233260	233329	DEL_V
NBWBP1E252519A_del	SCAFFOLD188	194289	194358	DEL_V
NBWBP1D175382A	SCAFFOLD1	8504946	8505015	INS_V
NBWBP1E70708A	SCAFFOLD13	2833846	2833915	INS_V
NBWBP1D9714A	SCAFFOLD24	1183229	1183298	INS_V
NBWBP1E53464A_del	SCAFFOLD62	773541	773610	DEL_V
NBWBP1E73620A	SCAFFOLD14	1266453	1266522	INS_V
NBWBP1E300022A_del	SCAFFOLD12	1610172	1610241	DEL_V
NBWBP1E16263A_del	SCAFFOLD31	473252	473321	DEL_V
NBWBP1D18110A	SCAFFOLD16	2524058	2524127	INS_V
NBWBP1E217503A_del	SCAFFOLD36	992362	992431	DEL_V
NBWBP1D105673A	SCAFFOLD122	207271	207340	INS_V
NBWBP1E14283A	SCAFFOLD20	1526813	1526882	INS_V
NBWBP1D80732A	SCAFFOLD24	352191	352260	INS_V
NBWBP1D220693A_del	SCAFFOLD181	37977	38046	DEL_V
NBWBP1E23870A	SCAFFOLD16	2310877	2310946	INS_V
NBWBP1D29601A_del	SCAFFOLD10	2433524	2433593	DEL_V
NBWBP1E105901A	SCAFFOLD174	37151	37220	INS_V
NBWBP1E272375A_del	SCAFFOLD9	94489	94558	DEL_V
NBWBP1D37417A	SCAFFOLD88	31975	32044	INS_V
NBWBP1D36462A_del	SCAFFOLD14	543553	543622	DEL_V
NBWBP1D130738A	SCAFFOLD135	322795	322864	INS_V
NBWBP1E300550A	SCAFFOLD204	267315	267384	INS_V
NBWBP1D37538A_del	SCAFFOLD4	4887166	4887235	DEL_V
NBWBP1D102342A_del	SCAFFOLD1	3905457	3905526	DEL_V
NBWBP1E246040A_del	SCAFFOLD4	3084191	3084260	DEL_V
NBWBP1E45108A_del	SCAFFOLD6	2360012	2360081	DEL_V
NBWBP1D270932A_del	SCAFFOLD37	1145714	1145783	DEL_V
NBWBP1D277960A	SCAFFOLD6	1249427	1249496	INS_V
NBWBP1E291716A_del	SCAFFOLD2	2304487	2304556	DEL_V
NBWBP1E259511A	SCAFFOLD112	56232	56301	INS_V
NBWBP1E79194A	SCAFFOLD94	417648	417717	INS_V
NBWBP1E255592A_del	SCAFFOLD47	446911	446980	DEL_V
NBWBP1D283885A_del	SCAFFOLD21	1077246	1077316	DEL_V
