# Supplementary material for: Fine-Scale Mapping of the Nasonia Genome to Chromosomes Using a High-Density Genotyping Microarray
Source: G3 (Bethesda). 2013 Feb 1;3(2):205–15. doi: 10.1534/g3.112.004739 (PMC3564981; doi:10.1534/g3.112.004739)
Supplement: Supporting Information [file supp_3.2.205_FileS2.zip › nasoniaGenotyper_v0.94/arrayLib/oligo2scaff.link]

NV_Contig1_8222_8301_6_6	SCAFFOLD262	182737	182816
NV_Contig4_3506_3585_5_2	SCAFFOLD15	1447006	1447085
NV_Contig4_377_456_6_7	SCAFFOLD15	1443877	1443956
NV_Contig5_10504_10583_5_2	SCAFFOLD15	1436525	1436604
NV_Contig5_13192_13271_6_2	SCAFFOLD15	1439213	1439292
NV_Contig5_15079_15158_5_2	SCAFFOLD15	1441100	1441179
NV_Contig5_8760_8839_7_3	SCAFFOLD15	1434781	1434860
NV_Contig5_9996_10075_4_3	SCAFFOLD15	1436017	1436096
NV_Contig6_10084_10163_6_2	SCAFFOLD15	815544	815623
NV_Contig6_21999_22078_3_3	SCAFFOLD15	827459	827538
NV_Contig6_1470_1549_7_9	SCAFFOLD15	806930	807009
NV_Contig7_486_565_7_2	SCAFFOLD15	446465	446544
NV_Contig7_25900_25979_5_2	SCAFFOLD15	471879	471958
NV_Contig10_7908_7987_6_2	SCAFFOLD15	224068	224147
NV_Contig10_8594_8673_4_2	SCAFFOLD15	224754	224833
NV_Contig10_55057_55136_15_2	SCAFFOLD15	271217	271296
NV_Contig10_12928_13007_7_3	SCAFFOLD15	229088	229167
NV_Contig10_42280_42359_6_3	SCAFFOLD15	258440	258519
NV_Contig10_54857_54936_6_5	SCAFFOLD15	271017	271096
NV_Contig10_21734_21813_4_7	SCAFFOLD15	237894	237973
NV_Contig11_17595_17674_8_2	SCAFFOLD15	1090212	1090291
NV_Contig11_17993_18072_7_2	SCAFFOLD15	1090610	1090689
NV_Contig11_12971_13050_5_3	SCAFFOLD15	1085588	1085667
NV_Contig11_13581_13660_6_3	SCAFFOLD15	1086198	1086277
NV_Contig11_25175_25254_4_3	SCAFFOLD15	1097792	1097871
NV_Contig11_29977_30056_6_3	SCAFFOLD15	1102594	1102673
NV_Contig11_39760_39839_11_5	SCAFFOLD15	1112377	1112456
NV_Contig11_23016_23095_6_9	SCAFFOLD15	1095633	1095712
NV_Contig12_8334_8413_8_2	SCAFFOLD15	181294	181373
NV_Contig12_3360_3439_5_3	SCAFFOLD15	176320	176399
NV_Contig12_5234_5313_4_3	SCAFFOLD15	178194	178273
NV_Contig13_2993_3072_6_3	SCAFFOLD15	2356922	2357001
NV_Contig16_6459_6538_6_6	SCAFFOLD15	639692	639771
NV_Contig18_16663_16742_4_3	SCAFFOLD15	136863	136942
NV_Contig18_27601_27680_6_3	SCAFFOLD15	147801	147880
NV_Contig20_11464_11543_7_1	SCAFFOLD15	1313437	1313516
NV_Contig20_5050_5129_3_3	SCAFFOLD15	1307023	1307102
NV_Contig20_15656_15735_9_5	SCAFFOLD15	1317629	1317708
NV_Contig21_5980_6059_5_1	SCAFFOLD15	1886364	1886443
NV_Contig21_111_190_7_5	SCAFFOLD15	1880495	1880574
NV_Contig23_9124_9203_15_1	SCAFFOLD15	1195568	1195647
NV_Contig23_9623_9702_8_1	SCAFFOLD15	1196067	1196146
NV_Contig23_3168_3247_4_2	SCAFFOLD15	1189612	1189691
NV_Contig24_7424_7503_7_9	SCAFFOLD15	425597	425676
NV_Contig26_5019_5098_5_2	SCAFFOLD15	43806	43885
NV_Contig27_7913_7992_9_3	SCAFFOLD15	210733	210812
NV_Contig28_18783_18862_6_2	SCAFFOLD15	1596004	1596083
NV_Contig28_42077_42156_6_5	SCAFFOLD15	1619298	1619377
NV_Contig31_6892_6971_7_3	SCAFFOLD15	1921149	1921228
NV_Contig32_94_173_6_2	SCAFFOLD15	102434	102513
NV_Contig32_1048_1127_8_4	SCAFFOLD15	103388	103467
NV_Contig34_23904_23983_11_1	SCAFFOLD15	2499567	2499646
NV_Contig34_7256_7335_5_2	SCAFFOLD15	2482919	2482998
NV_Contig34_31046_31125_5_2	SCAFFOLD15	2506709	2506788
NV_Contig34_34712_34791_6_2	SCAFFOLD15	2510375	2510454
NV_Contig34_28325_28404_4_3	SCAFFOLD15	2503988	2504067
NV_Contig34_30303_30382_7_3	SCAFFOLD15	2505966	2506045
NV_Contig34_37942_38021_6_3	SCAFFOLD15	2513605	2513684
NV_Contig34_39051_39130_6_3	SCAFFOLD15	2514714	2514793
NV_Contig34_5865_5944_10_5	SCAFFOLD15	2481528	2481607
NV_Contig38_32066_32145_4_1	SCAFFOLD15	1841549	1841628
NV_Contig38_27031_27110_4_2	SCAFFOLD15	1836514	1836593
NV_Contig38_41556_41635_6_2	SCAFFOLD15	1851039	1851118
NV_Contig38_56743_56822_8_2	SCAFFOLD15	1866226	1866305
NV_Contig38_11853_11932_10_3	SCAFFOLD15	1821336	1821415
NV_Contig38_30772_30851_12_3	SCAFFOLD15	1840255	1840334
NV_Contig38_31101_31180_6_3	SCAFFOLD15	1840584	1840663
NV_Contig38_33109_33188_5_4	SCAFFOLD15	1842592	1842671
NV_Contig38_42037_42116_6_4	SCAFFOLD15	1851520	1851599
NV_Contig38_1211_1290_5_5	SCAFFOLD15	1810694	1810773
NV_Contig39_8209_8288_3_2	SCAFFOLD15	2167007	2167086
NV_Contig39_8535_8614_5_4	SCAFFOLD15	2167333	2167412
NV_Contig39_3191_3270_6_5	SCAFFOLD15	2161989	2162068
NV_Contig40_4411_4490_9_4	SCAFFOLD15	882135	882214
NV_Contig43_1191_1270_6_3	SCAFFOLD15	2015450	2015529
NV_Contig43_24138_24217_4_3	SCAFFOLD15	2038397	2038476
NV_Contig43_20620_20699_4_4	SCAFFOLD15	2034879	2034958
NV_Contig43_51909_51988_11_6	SCAFFOLD15	2066168	2066247
NV_Contig44_21327_21406_7_1	SCAFFOLD15	662534	662613
NV_Contig44_30218_30297_4_1	SCAFFOLD15	671425	671504
NV_Contig44_39632_39711_5_2	SCAFFOLD15	680839	680918
NV_Contig44_20837_20916_5_3	SCAFFOLD15	662044	662123
NV_Contig44_15563_15642_5_6	SCAFFOLD15	656770	656849
NV_Contig48_18615_18694_6_4	SCAFFOLD84	503679	503758
NV_Contig51_7100_7179_4_1	SCAFFOLD84	478448	478527
NV_Contig55_5900_5979_9_2	SCAFFOLD4079	5900	5979
NV_Contig55_6387_6466_7_3	SCAFFOLD4079	6387	6466
NV_Contig56_11781_11860_4_2	SCAFFOLD39	582442	582521
NV_Contig56_33356_33435_5_5	SCAFFOLD39	604017	604096
NV_Contig57_5273_5352_5_3	SCAFFOLD39	694672	694751
NV_Contig57_5512_5591_4_3	SCAFFOLD39	694911	694990
NV_Contig57_6962_7041_7_4	SCAFFOLD39	696361	696440
NV_Contig58_32533_32612_11_2	SCAFFOLD39	286874	286953
NV_Contig58_19830_19909_10_5	SCAFFOLD39	274171	274250
NV_Contig58_30155_30234_8_5	SCAFFOLD39	284496	284575
NV_Contig59_4757_4836_4_2	SCAFFOLD39	1065020	1065099
NV_Contig59_10259_10338_4_2	SCAFFOLD39	1070522	1070601
NV_Contig59_5049_5128_6_3	SCAFFOLD39	1065312	1065391
NV_Contig59_7074_7153_6_3	SCAFFOLD39	1067337	1067416
NV_Contig59_9080_9159_5_10	SCAFFOLD39	1069343	1069422
NV_Contig60_19402_19481_11_2	SCAFFOLD39	413262	413341
NV_Contig60_42701_42780_15_4	SCAFFOLD39	436561	436640
NV_Contig61_4919_4998_4_1	SCAFFOLD39	190775	190854
NV_Contig63_10481_10560_6_2	SCAFFOLD39	530490	530569
NV_Contig64_1345_1424_6_5	SCAFFOLD39	966711	966790
NV_Contig65_11984_12063_5_1	SCAFFOLD39	181902	181981
NV_Contig66_19225_19304_10_1	SCAFFOLD39	90248	90327
NV_Contig66_16207_16286_5_2	SCAFFOLD39	87230	87309
NV_Contig66_3662_3741_7_3	SCAFFOLD39	74685	74764
NV_Contig66_7257_7336_6_3	SCAFFOLD39	78280	78359
NV_Contig66_21010_21089_8_5	SCAFFOLD39	92033	92112
NV_Contig67_8847_8926_6_2	SCAFFOLD39	359301	359380
NV_Contig67_9969_10048_4_2	SCAFFOLD39	360423	360502
NV_Contig67_10149_10228_7_2	SCAFFOLD39	360603	360682
NV_Contig68_19303_19382_6_1	SCAFFOLD39	1093161	1093240
NV_Contig68_16557_16636_7_3	SCAFFOLD39	1090415	1090494
NV_Contig68_16751_16830_6_3	SCAFFOLD39	1090609	1090688
NV_Contig68_3696_3775_6_4	SCAFFOLD39	1077554	1077633
NV_Contig68_8397_8476_5_4	SCAFFOLD39	1082255	1082334
NV_Contig68_14472_14551_5_4	SCAFFOLD39	1088330	1088409
NV_Contig69_1894_1973_7_7	SCAFFOLD39	34491	34570
NV_Contig70_17559_17638_4_1	SCAFFOLD39	825301	825380
NV_Contig70_53917_53996_5_1	SCAFFOLD39	861659	861738
NV_Contig70_8526_8605_7_2	SCAFFOLD39	816268	816347
NV_Contig70_11088_11167_7_2	SCAFFOLD39	818830	818909
NV_Contig70_40603_40682_4_2	SCAFFOLD39	848345	848424
NV_Contig70_41276_41355_4_2	SCAFFOLD39	849018	849097
NV_Contig70_44640_44719_7_2	SCAFFOLD39	852382	852461
NV_Contig70_4798_4877_5_3	SCAFFOLD39	812540	812619
NV_Contig70_38765_38844_5_3	SCAFFOLD39	846507	846586
NV_Contig70_48156_48235_4_3	SCAFFOLD39	855898	855977
NV_Contig70_76265_76344_7_3	SCAFFOLD39	884007	884086
NV_Contig70_8936_9015_6_4	SCAFFOLD39	816678	816757
NV_Contig70_39638_39717_4_4	SCAFFOLD39	847380	847459
NV_Contig70_75056_75135_5_4	SCAFFOLD39	882798	882877
NV_Contig70_37235_37314_6_5	SCAFFOLD39	844977	845056
NV_Contig71_6944_7023_9_5	SCAFFOLD39	121430	121509
NV_Contig72_4805_4884_5_1	SCAFFOLD39	780895	780974
NV_Contig72_5316_5395_4_2	SCAFFOLD39	781406	781485
NV_Contig72_12496_12575_5_3	SCAFFOLD39	788586	788665
NV_Contig78_6800_6879_4_1	SCAFFOLD1457	9600	9679
NV_Contig80_12708_12787_8_1	SCAFFOLD93	563074	563153
NV_Contig80_624_703_8_3	SCAFFOLD93	550990	551069
NV_Contig80_1388_1467_6_3	SCAFFOLD93	551754	551833
NV_Contig80_7538_7617_10_7	SCAFFOLD93	557904	557983
NV_Contig81_12838_12917_5_1	SCAFFOLD93	457776	457855
NV_Contig81_23955_24034_5_2	SCAFFOLD93	468893	468972
NV_Contig81_17720_17799_4_5	SCAFFOLD93	462658	462737
NV_Contig82_5307_5386_7_1	SCAFFOLD93	296478	296557
NV_Contig82_9415_9494_9_1	SCAFFOLD93	300586	300665
NV_Contig82_30850_30929_6_1	SCAFFOLD93	322021	322100
NV_Contig82_213_292_6_2	SCAFFOLD93	291384	291463
NV_Contig82_8644_8723_7_2	SCAFFOLD93	299815	299894
NV_Contig82_2233_2312_6_4	SCAFFOLD93	293404	293483
NV_Contig82_5803_5882_11_4	SCAFFOLD93	296974	297053
NV_Contig82_13329_13408_6_5	SCAFFOLD93	304500	304579
NV_Contig82_14433_14512_6_6	SCAFFOLD93	305604	305683
NV_Contig82_35641_35720_9_8	SCAFFOLD93	326812	326891
NV_Contig82_5614_5693_5_10	SCAFFOLD93	296785	296864
NV_Contig83_2223_2302_4_2	SCAFFOLD93	483472	483551
NV_Contig84_1188_1267_10_2	SCAFFOLD93	139084	139163
NV_Contig85_20808_20887_4_3	SCAFFOLD93	59502	59581
NV_Contig85_6438_6517_6_5	SCAFFOLD93	45132	45211
NV_Contig87_2267_2346_4_2	SCAFFOLD93	144280	144359
NV_Contig88_10379_10458_5_8	SCAFFOLD93	22947	23026
NV_Contig101_26904_26983_5_2	SCAFFOLD61	298143	298222
NV_Contig101_6160_6239_6_3	SCAFFOLD61	277399	277478
NV_Contig101_12518_12597_7_3	SCAFFOLD61	283757	283836
NV_Contig101_14333_14412_14_3	SCAFFOLD61	285572	285651
NV_Contig101_27436_27515_7_3	SCAFFOLD61	298675	298754
NV_Contig101_28375_28454_7_4	SCAFFOLD61	299614	299693
NV_Contig101_4962_5041_7_5	SCAFFOLD61	276201	276280
NV_Contig101_30862_30941_8_7	SCAFFOLD61	302101	302180
NV_Contig102_13258_13337_5_1	SCAFFOLD61	114316	114395
NV_Contig102_7700_7779_4_2	SCAFFOLD61	108758	108837
NV_Contig102_13435_13514_4_2	SCAFFOLD61	114493	114572
NV_Contig102_17582_17661_11_2	SCAFFOLD61	118640	118719
NV_Contig102_9974_10053_5_3	SCAFFOLD61	111032	111111
NV_Contig102_8431_8510_9_5	SCAFFOLD61	109489	109568
NV_Contig102_11528_11607_5_5	SCAFFOLD61	112586	112665
NV_Contig103_5067_5146_5_2	SCAFFOLD61	249327	249406
NV_Contig103_6091_6170_5_3	SCAFFOLD61	250351	250430
NV_Contig103_8277_8356_7_3	SCAFFOLD61	252537	252616
NV_Contig104_5208_5287_8_7	SCAFFOLD61	345979	346058
NV_Contig106_669_748_5_1	SCAFFOLD61	830138	830217
NV_Contig108_1661_1740_6_2	SCAFFOLD61	57142	57221
NV_Contig108_8831_8910_5_2	SCAFFOLD61	64312	64391
NV_Contig108_37228_37307_8_2	SCAFFOLD61	92709	92788
NV_Contig108_40387_40466_6_2	SCAFFOLD61	95868	95947
NV_Contig108_1856_1935_7_3	SCAFFOLD61	57337	57416
NV_Contig108_9163_9242_3_3	SCAFFOLD61	64644	64723
NV_Contig108_40144_40223_9_3	SCAFFOLD61	95625	95704
NV_Contig109_7752_7831_7_1	SCAFFOLD61	323884	323963
NV_Contig109_16253_16332_5_6	SCAFFOLD61	332385	332464
NV_Contig111_20242_20321_4_2	SCAFFOLD111	292102	292181
NV_Contig113_7141_7220_5_1	SCAFFOLD111	330834	330913
NV_Contig113_9038_9117_9_1	SCAFFOLD111	332731	332810
NV_Contig113_1460_1539_6_4	SCAFFOLD111	325153	325232
NV_Contig115_14095_14174_9_1	SCAFFOLD111	180985	181064
NV_Contig115_10883_10962_8_2	SCAFFOLD111	177773	177852
NV_Contig115_11198_11277_4_3	SCAFFOLD111	178088	178167
NV_Contig115_10663_10742_6_4	SCAFFOLD111	177553	177632
NV_Contig115_16252_16331_7_4	SCAFFOLD111	183142	183221
NV_Contig115_6446_6525_5_5	SCAFFOLD111	173336	173415
NV_Contig116_16923_17002_6_4	SCAFFOLD111	25310	25389
NV_Contig123_1610_1689_4_1	SCAFFOLD1258	14990	15069
NV_Contig123_4063_4142_4_2	SCAFFOLD1258	17443	17522
NV_Contig123_5578_5657_14_6	SCAFFOLD1258	18958	19037
NV_Contig128_7073_7152_8_2	SCAFFOLD806	38174	38253
NV_Contig129_19316_19395_12_1	SCAFFOLD206	19316	19395
NV_Contig129_12523_12602_5_2	SCAFFOLD206	12523	12602
NV_Contig129_7869_7948_4_3	SCAFFOLD206	7869	7948
NV_Contig132_7278_7357_5_1	SCAFFOLD403	7278	7357
NV_Contig133_8833_8912_8_3	SCAFFOLD403	176233	176312
NV_Contig133_19387_19466_8_3	SCAFFOLD403	186787	186866
NV_Contig137_17065_17144_3_1	SCAFFOLD19	1960584	1960663
NV_Contig137_38837_38916_9_1	SCAFFOLD19	1982356	1982435
NV_Contig137_6685_6764_6_2	SCAFFOLD19	1950204	1950283
NV_Contig138_530_609_5_4	SCAFFOLD19	332324	332403
NV_Contig139_18139_18218_5_2	SCAFFOLD19	329440	329519
NV_Contig139_19677_19756_3_2	SCAFFOLD19	330978	331057
NV_Contig139_221_300_5_4	SCAFFOLD19	311522	311601
NV_Contig139_15165_15244_3_4	SCAFFOLD19	326466	326545
NV_Contig140_19938_20017_11_1	SCAFFOLD19	2533741	2533820
NV_Contig140_42256_42335_5_1	SCAFFOLD19	2556059	2556138
NV_Contig140_27348_27427_5_2	SCAFFOLD19	2541151	2541230
NV_Contig140_34739_34818_12_2	SCAFFOLD19	2548542	2548621
NV_Contig142_30488_30567_7_1	SCAFFOLD19	894423	894502
NV_Contig142_40206_40285_5_1	SCAFFOLD19	904141	904220
NV_Contig142_22863_22942_6_2	SCAFFOLD19	886798	886877
NV_Contig142_23544_23623_8_2	SCAFFOLD19	887479	887558
NV_Contig142_33629_33708_8_2	SCAFFOLD19	897564	897643
NV_Contig142_10638_10717_4_3	SCAFFOLD19	874573	874652
NV_Contig142_19974_20053_5_3	SCAFFOLD19	883909	883988
NV_Contig142_27303_27382_5_3	SCAFFOLD19	891238	891317
NV_Contig142_25352_25431_10_4	SCAFFOLD19	889287	889366
NV_Contig142_34756_34835_5_4	SCAFFOLD19	898691	898770
NV_Contig142_40003_40082_8_5	SCAFFOLD19	903938	904017
NV_Contig143_31429_31508_4_2	SCAFFOLD19	1235073	1235152
NV_Contig143_10993_11072_4_3	SCAFFOLD19	1214637	1214716
NV_Contig143_16688_16767_4_4	SCAFFOLD19	1220332	1220411
NV_Contig143_39899_39978_5_4	SCAFFOLD19	1243543	1243622
NV_Contig144_56617_56696_4_1	SCAFFOLD19	1692393	1692472
NV_Contig144_18526_18605_4_2	SCAFFOLD19	1654302	1654381
NV_Contig144_47131_47210_4_4	SCAFFOLD19	1682907	1682986
NV_Contig144_66007_66086_10_5	SCAFFOLD19	1701783	1701862
NV_Contig145_24160_24239_7_1	SCAFFOLD19	2199012	2199091
NV_Contig145_31985_32064_5_3	SCAFFOLD19	2206837	2206916
NV_Contig146_6559_6638_9_1	SCAFFOLD19	2365994	2366073
NV_Contig146_21680_21759_6_1	SCAFFOLD19	2381115	2381194
NV_Contig146_27205_27284_4_1	SCAFFOLD19	2386640	2386719
NV_Contig146_5860_5939_6_2	SCAFFOLD19	2365295	2365374
NV_Contig146_26823_26902_8_4	SCAFFOLD19	2386258	2386337
NV_Contig146_22221_22300_9_7	SCAFFOLD19	2381656	2381735
NV_Contig149_7025_7104_4_1	SCAFFOLD19	2722481	2722560
NV_Contig149_1773_1852_9_2	SCAFFOLD19	2717229	2717308
NV_Contig149_8650_8729_14_2	SCAFFOLD19	2724106	2724185
NV_Contig149_9954_10033_7_2	SCAFFOLD19	2725410	2725489
NV_Contig150_3301_3380_5_1	SCAFFOLD19	2568972	2569051
NV_Contig150_19472_19551_6_2	SCAFFOLD19	2585143	2585222
NV_Contig151_35375_35454_4_1	SCAFFOLD19	1814924	1815003
NV_Contig151_63566_63645_13_1	SCAFFOLD19	1843115	1843194
NV_Contig151_44835_44914_6_2	SCAFFOLD19	1824384	1824463
NV_Contig151_49980_50059_5_2	SCAFFOLD19	1829529	1829608
NV_Contig151_63342_63421_4_2	SCAFFOLD19	1842891	1842970
NV_Contig151_64833_64912_6_2	SCAFFOLD19	1844382	1844461
NV_Contig151_2636_2715_4_3	SCAFFOLD19	1782185	1782264
NV_Contig151_13674_13753_5_3	SCAFFOLD19	1793223	1793302
NV_Contig152_27649_27728_7_2	SCAFFOLD19	2025324	2025403
NV_Contig152_31151_31230_4_2	SCAFFOLD19	2028826	2028905
NV_Contig152_52524_52603_5_2	SCAFFOLD19	2050199	2050278
NV_Contig153_28151_28230_10_1	SCAFFOLD19	1188259	1188338
NV_Contig153_10012_10091_5_2	SCAFFOLD19	1170120	1170199
NV_Contig153_32831_32910_5_2	SCAFFOLD19	1192939	1193018
NV_Contig153_40060_40139_8_2	SCAFFOLD19	1200168	1200247
NV_Contig153_12110_12189_6_3	SCAFFOLD19	1172218	1172297
NV_Contig153_20705_20784_4_3	SCAFFOLD19	1180813	1180892
NV_Contig153_39775_39854_5_3	SCAFFOLD19	1199883	1199962
NV_Contig153_33515_33594_6_5	SCAFFOLD19	1193623	1193702
NV_Contig153_41295_41374_13_8	SCAFFOLD19	1201403	1201482
NV_Contig154_19730_19809_4_2	SCAFFOLD19	2609013	2609092
NV_Contig154_3570_3649_7_4	SCAFFOLD19	2592853	2592932
NV_Contig154_10792_10871_4_4	SCAFFOLD19	2600075	2600154
NV_Contig154_21535_21614_7_5	SCAFFOLD19	2610818	2610897
NV_Contig155_1433_1512_5_2	SCAFFOLD19	1500641	1500720
NV_Contig155_2597_2676_3_3	SCAFFOLD19	1501805	1501884
NV_Contig155_5829_5908_5_3	SCAFFOLD19	1505037	1505116
NV_Contig155_25175_25254_4_3	SCAFFOLD19	1524383	1524462
NV_Contig155_5318_5397_6_4	SCAFFOLD19	1504526	1504605
NV_Contig156_4723_4802_5_2	SCAFFOLD19	500799	500878
NV_Contig156_20818_20897_10_2	SCAFFOLD19	516894	516973
NV_Contig156_25009_25088_5_2	SCAFFOLD19	521085	521164
NV_Contig156_30594_30673_6_2	SCAFFOLD19	526670	526749
NV_Contig156_48299_48378_4_2	SCAFFOLD19	544375	544454
NV_Contig156_52859_52938_3_2	SCAFFOLD19	548935	549014
NV_Contig156_2152_2231_6_3	SCAFFOLD19	498228	498307
NV_Contig157_3812_3891_5_1	SCAFFOLD19	623859	623938
NV_Contig157_6215_6294_6_1	SCAFFOLD19	626262	626341
NV_Contig157_29050_29129_8_1	SCAFFOLD19	649097	649176
NV_Contig157_35971_36050_6_2	SCAFFOLD19	656018	656097
NV_Contig157_33016_33095_5_3	SCAFFOLD19	653063	653142
NV_Contig157_32331_32410_10_4	SCAFFOLD19	652378	652457
NV_Contig158_5777_5856_4_2	SCAFFOLD19	1069240	1069319
NV_Contig158_7553_7632_4_2	SCAFFOLD19	1071016	1071095
NV_Contig158_7853_7932_4_2	SCAFFOLD19	1071316	1071395
NV_Contig158_17276_17355_10_2	SCAFFOLD19	1080739	1080818
NV_Contig158_23039_23118_4_2	SCAFFOLD19	1086502	1086581
NV_Contig158_14787_14866_5_3	SCAFFOLD19	1078250	1078329
NV_Contig158_22745_22824_7_3	SCAFFOLD19	1086208	1086287
NV_Contig158_24235_24314_5_3	SCAFFOLD19	1087698	1087777
NV_Contig158_24448_24527_8_3	SCAFFOLD19	1087911	1087990
NV_Contig158_15046_15125_11_4	SCAFFOLD19	1078509	1078588
NV_Contig158_3180_3259_5_6	SCAFFOLD19	1066643	1066722
NV_Contig160_9058_9137_12_2	SCAFFOLD19	2140380	2140459
NV_Contig161_4315_4394_5_2	SCAFFOLD19	1004300	1004379
NV_Contig161_7325_7404_6_2	SCAFFOLD19	1007310	1007389
NV_Contig161_4052_4131_6_4	SCAFFOLD19	1004037	1004116
NV_Contig161_5652_5731_6_4	SCAFFOLD19	1005637	1005716
NV_Contig161_7161_7240_5_5	SCAFFOLD19	1007146	1007225
NV_Contig164_7665_7744_4_1	SCAFFOLD19	2810441	2810520
NV_Contig164_47213_47292_6_2	SCAFFOLD19	2849989	2850068
NV_Contig164_3811_3890_5_3	SCAFFOLD19	2806587	2806666
NV_Contig164_13715_13794_7_3	SCAFFOLD19	2816491	2816570
NV_Contig164_106266_106345_8_3	SCAFFOLD19	2909042	2909121
NV_Contig164_35081_35160_8_4	SCAFFOLD19	2837857	2837936
NV_Contig164_64985_65064_6_4	SCAFFOLD19	2867761	2867840
NV_Contig164_15387_15466_14_6	SCAFFOLD19	2818163	2818242
NV_Contig164_94461_94540_4_6	SCAFFOLD19	2897237	2897316
NV_Contig165_6808_6887_5_2	SCAFFOLD19	2753954	2754033
NV_Contig166_4177_4256_4_1	SCAFFOLD19	2155665	2155744
NV_Contig167_8545_8624_8_2	SCAFFOLD19	2737144	2737223
NV_Contig168_48436_48515_4_1	SCAFFOLD19	425088	425167
NV_Contig168_952_1031_15_2	SCAFFOLD19	377604	377683
NV_Contig168_10799_10878_10_2	SCAFFOLD19	387451	387530
NV_Contig168_16018_16097_8_2	SCAFFOLD19	392670	392749
NV_Contig168_60594_60673_9_3	SCAFFOLD19	437246	437325
NV_Contig169_1818_1897_4_1	SCAFFOLD19	1400642	1400721
NV_Contig169_11422_11501_6_1	SCAFFOLD19	1410246	1410325
NV_Contig169_1543_1622_9_2	SCAFFOLD19	1400367	1400446
NV_Contig169_2126_2205_8_2	SCAFFOLD19	1400950	1401029
NV_Contig169_23726_23805_5_2	SCAFFOLD19	1422550	1422629
NV_Contig169_34847_34926_4_2	SCAFFOLD19	1433671	1433750
NV_Contig169_21251_21330_8_3	SCAFFOLD19	1420075	1420154
NV_Contig169_38934_39013_7_3	SCAFFOLD19	1437758	1437837
NV_Contig169_19432_19511_6_4	SCAFFOLD19	1418256	1418335
NV_Contig169_48349_48428_6_4	SCAFFOLD19	1447173	1447252
NV_Contig170_4320_4399_7_4	SCAFFOLD19	1603299	1603378
NV_Contig171_5088_5167_6_9	SCAFFOLD19	1550588	1550667
NV_Contig172_5233_5312_4_2	SCAFFOLD19	2940138	2940217
NV_Contig172_9452_9531_3_2	SCAFFOLD19	2944357	2944436
NV_Contig172_2591_2670_4_3	SCAFFOLD19	2937496	2937575
NV_Contig173_14769_14848_6_2	SCAFFOLD19	783640	783719
NV_Contig173_57303_57382_4_2	SCAFFOLD19	826174	826253
NV_Contig173_58462_58541_8_2	SCAFFOLD19	827333	827412
NV_Contig174_14203_14282_15_1	SCAFFOLD19	2276119	2276198
NV_Contig174_9708_9787_11_2	SCAFFOLD19	2271624	2271703
NV_Contig174_8766_8845_5_3	SCAFFOLD19	2270682	2270761
NV_Contig174_26619_26698_9_3	SCAFFOLD19	2288535	2288614
NV_Contig174_2861_2940_6_4	SCAFFOLD19	2264777	2264856
NV_Contig176_6819_6898_4_2	SCAFFOLD19	213041	213120
NV_Contig176_7178_7257_11_3	SCAFFOLD19	213400	213479
NV_Contig176_4054_4133_4_4	SCAFFOLD19	210276	210355
NV_Contig176_23112_23191_6_4	SCAFFOLD19	229334	229413
NV_Contig176_25756_25835_5_4	SCAFFOLD19	231978	232057
NV_Contig177_19940_20019_4_2	SCAFFOLD19	472917	472996
NV_Contig177_10064_10143_5_3	SCAFFOLD19	463041	463120
NV_Contig177_25160_25239_5_3	SCAFFOLD19	478137	478216
NV_Contig177_38247_38326_15_3	SCAFFOLD19	491224	491303
NV_Contig177_33751_33830_9_6	SCAFFOLD19	486728	486807
NV_Contig182_10581_10660_6_3	SCAFFOLD305	20518	20597
NV_Contig188_9755_9834_5_4	SCAFFOLD184	53227	53306
NV_Contig192_6756_6835_8_2	SCAFFOLD810	6756	6835
NV_Contig192_2370_2449_4_3	SCAFFOLD810	2370	2449
NV_Contig192_5799_5878_7_3	SCAFFOLD810	5799	5878
NV_Contig195_2077_2156_5_2	SCAFFOLD213	109657	109736
NV_Contig198_13174_13253_5_2	SCAFFOLD349	144609	144688
NV_Contig206_97_176_5_3	SCAFFOLD277	22971	23050
NV_Contig209_34307_34386_5_2	SCAFFOLD55	317914	317993
NV_Contig209_22629_22708_6_3	SCAFFOLD55	306236	306315
NV_Contig209_28400_28479_4_3	SCAFFOLD55	312007	312086
NV_Contig210_6913_6992_7_5	SCAFFOLD55	738311	738390
NV_Contig210_13038_13117_5_5	SCAFFOLD55	744436	744515
NV_Contig211_4643_4722_4_3	SCAFFOLD55	787677	787756
NV_Contig213_19217_19296_4_2	SCAFFOLD55	546478	546557
NV_Contig213_22722_22801_6_2	SCAFFOLD55	549983	550062
NV_Contig213_23257_23336_7_2	SCAFFOLD55	550518	550597
NV_Contig213_26257_26336_6_2	SCAFFOLD55	553518	553597
NV_Contig214_3242_3321_7_2	SCAFFOLD55	618307	618386
NV_Contig214_11939_12018_7_2	SCAFFOLD55	627004	627083
NV_Contig214_15245_15324_9_3	SCAFFOLD55	630310	630389
NV_Contig214_8191_8270_6_6	SCAFFOLD55	623256	623335
NV_Contig215_8649_8728_4_2	SCAFFOLD55	231258	231337
NV_Contig215_12300_12379_10_4	SCAFFOLD55	234909	234988
NV_Contig216_16631_16710_9_2	SCAFFOLD55	183610	183689
NV_Contig216_34981_35060_7_2	SCAFFOLD55	201960	202039
NV_Contig216_16812_16891_9_4	SCAFFOLD55	183791	183870
NV_Contig216_25109_25188_4_4	SCAFFOLD55	192088	192167
NV_Contig216_11861_11940_6_10	SCAFFOLD55	178840	178919
NV_Contig217_4680_4759_4_2	SCAFFOLD55	141199	141278
NV_Contig218_9336_9415_7_2	SCAFFOLD55	761799	761878
NV_Contig218_606_685_10_3	SCAFFOLD55	753069	753148
NV_Contig218_1420_1499_8_3	SCAFFOLD55	753883	753962
NV_Contig218_8478_8557_5_3	SCAFFOLD55	760941	761020
NV_Contig218_13258_13337_7_3	SCAFFOLD55	765721	765800
NV_Contig218_28714_28793_8_4	SCAFFOLD55	781177	781256
NV_Contig220_6645_6724_6_2	SCAFFOLD274	87844	87923
NV_Contig222_3346_3425_6_1	SCAFFOLD119	243648	243727
NV_Contig222_18245_18324_8_3	SCAFFOLD119	258547	258626
NV_Contig222_3143_3222_6_6	SCAFFOLD119	243445	243524
NV_Contig223_9258_9337_7_3	SCAFFOLD119	58748	58827
NV_Contig223_11923_12002_6_3	SCAFFOLD119	61413	61492
NV_Contig224_2722_2801_8_2	SCAFFOLD119	140417	140496
NV_Contig224_272_351_4_3	SCAFFOLD119	137967	138046
NV_Contig224_4313_4392_7_3	SCAFFOLD119	142008	142087
NV_Contig224_3044_3123_6_4	SCAFFOLD119	140739	140818
NV_Contig224_4787_4866_4_4	SCAFFOLD119	142482	142561
NV_Contig225_14725_14804_6_2	SCAFFOLD119	162224	162303
NV_Contig225_13954_14033_6_3	SCAFFOLD119	161453	161532
NV_Contig225_16379_16458_4_3	SCAFFOLD119	163878	163957
NV_Contig225_11896_11975_5_5	SCAFFOLD119	159395	159474
NV_Contig227_3542_3621_7_2	SCAFFOLD119	286291	286370
NV_Contig227_1296_1375_6_3	SCAFFOLD119	284045	284124
NV_Contig230_8960_9039_8_3	SCAFFOLD566	156165	156244
NV_Contig230_9246_9325_12_3	SCAFFOLD566	156451	156530
NV_Contig232_4841_4920_11_8	SCAFFOLD583	29386	29465
NV_Contig238_13487_13566_6_4	SCAFFOLD124	352377	352456
NV_Contig244_11477_11556_4_1	SCAFFOLD116	30495	30574
NV_Contig244_17796_17875_4_2	SCAFFOLD116	36814	36893
NV_Contig244_22255_22334_12_4	SCAFFOLD116	41273	41352
NV_Contig245_23196_23275_5_3	SCAFFOLD116	608369	608448
NV_Contig247_16667_16746_6_4	SCAFFOLD116	430278	430357
NV_Contig248_6141_6220_8_2	SCAFFOLD116	175027	175106
NV_Contig248_12874_12953_6_2	SCAFFOLD116	181760	181839
NV_Contig248_16872_16951_4_2	SCAFFOLD116	185758	185837
NV_Contig248_25678_25757_5_2	SCAFFOLD116	194564	194643
NV_Contig248_9834_9913_8_3	SCAFFOLD116	178720	178799
NV_Contig248_34357_34436_14_4	SCAFFOLD116	203243	203322
NV_Contig249_17359_17438_5_1	SCAFFOLD116	272687	272766
NV_Contig249_24073_24152_6_2	SCAFFOLD116	279401	279480
NV_Contig249_19488_19567_14_3	SCAFFOLD116	274816	274895
NV_Contig250_16658_16737_10_6	SCAFFOLD116	18578	18657
NV_Contig251_5077_5156_4_4	SCAFFOLD347	26813	26892
NV_Contig252_12978_13057_7_3	SCAFFOLD347	42355	42434
NV_Contig252_15018_15097_6_3	SCAFFOLD347	44395	44474
NV_Contig252_10454_10533_7_4	SCAFFOLD347	39831	39910
NV_Contig253_24647_24726_7_3	SCAFFOLD347	82893	82972
NV_Contig257_18982_19061_5_1	SCAFFOLD42	1284861	1284940
NV_Contig257_74990_75069_12_1	SCAFFOLD42	1340869	1340948
NV_Contig257_43628_43707_6_2	SCAFFOLD42	1309507	1309586
NV_Contig257_106318_106397_5_2	SCAFFOLD42	1372197	1372276
NV_Contig257_28729_28808_4_3	SCAFFOLD42	1294608	1294687
NV_Contig257_40686_40765_8_3	SCAFFOLD42	1306565	1306644
NV_Contig257_64365_64444_5_3	SCAFFOLD42	1330244	1330323
NV_Contig257_68494_68573_13_3	SCAFFOLD42	1334373	1334452
NV_Contig257_88886_88965_8_3	SCAFFOLD42	1354765	1354844
NV_Contig257_113915_113994_6_3	SCAFFOLD42	1379794	1379873
NV_Contig257_6310_6389_13_4	SCAFFOLD42	1272189	1272268
NV_Contig257_39793_39872_7_4	SCAFFOLD42	1305672	1305751
NV_Contig257_71295_71374_9_5	SCAFFOLD42	1337174	1337253
NV_Contig257_115857_115936_8_5	SCAFFOLD42	1381736	1381815
NV_Contig257_35149_35228_5_10	SCAFFOLD42	1301028	1301107
NV_Contig258_11848_11927_12_1	SCAFFOLD42	11848	11927
NV_Contig258_5626_5705_5_2	SCAFFOLD42	5626	5705
NV_Contig258_8241_8320_4_2	SCAFFOLD42	8241	8320
NV_Contig258_10752_10831_4_2	SCAFFOLD42	10752	10831
NV_Contig258_11101_11180_13_2	SCAFFOLD42	11101	11180
NV_Contig258_1476_1555_6_3	SCAFFOLD42	1476	1555
NV_Contig258_7260_7339_6_3	SCAFFOLD42	7260	7339
NV_Contig259_15230_15309_6_1	SCAFFOLD42	40718	40797
NV_Contig259_38461_38540_5_1	SCAFFOLD42	63949	64028
NV_Contig259_39796_39875_4_1	SCAFFOLD42	65284	65363
NV_Contig259_45182_45261_6_1	SCAFFOLD42	70670	70749
NV_Contig259_4049_4128_9_2	SCAFFOLD42	29537	29616
NV_Contig259_29461_29540_11_2	SCAFFOLD42	54949	55028
NV_Contig259_38255_38334_4_2	SCAFFOLD42	63743	63822
NV_Contig259_41040_41119_5_2	SCAFFOLD42	66528	66607
NV_Contig259_41592_41671_8_2	SCAFFOLD42	67080	67159
NV_Contig259_1876_1955_4_3	SCAFFOLD42	27364	27443
NV_Contig259_29204_29283_7_3	SCAFFOLD42	54692	54771
NV_Contig259_30174_30253_5_3	SCAFFOLD42	55662	55741
NV_Contig259_5266_5345_15_4	SCAFFOLD42	30754	30833
NV_Contig259_6524_6603_7_4	SCAFFOLD42	32012	32091
NV_Contig259_16477_16556_4_4	SCAFFOLD42	41965	42044
NV_Contig260_673_752_7_3	SCAFFOLD42	898685	898764
NV_Contig260_20415_20494_6_3	SCAFFOLD42	918427	918506
NV_Contig260_75953_76032_6_3	SCAFFOLD42	973965	974044
NV_Contig260_76131_76210_10_3	SCAFFOLD42	974143	974222
NV_Contig260_46578_46657_5_4	SCAFFOLD42	944590	944669
NV_Contig260_48515_48594_6_4	SCAFFOLD42	946527	946606
NV_Contig260_76901_76980_15_5	SCAFFOLD42	974913	974992
NV_Contig260_52605_52684_5_6	SCAFFOLD42	950617	950696
NV_Contig261_358_437_10_1	SCAFFOLD42	470040	470119
NV_Contig261_23310_23389_13_1	SCAFFOLD42	492992	493071
NV_Contig261_10286_10365_9_2	SCAFFOLD42	479968	480047
NV_Contig261_10581_10660_6_3	SCAFFOLD42	480263	480342
NV_Contig261_25376_25455_6_3	SCAFFOLD42	495058	495137
NV_Contig261_26684_26763_13_3	SCAFFOLD42	496366	496445
NV_Contig261_20844_20923_11_5	SCAFFOLD42	490526	490605
NV_Contig262_394_473_4_5	SCAFFOLD42	346314	346393
NV_Contig264_14288_14367_6_1	SCAFFOLD42	544786	544865
NV_Contig264_7358_7437_5_3	SCAFFOLD42	537856	537935
NV_Contig264_21071_21150_4_3	SCAFFOLD42	551569	551648
NV_Contig264_8556_8635_4_4	SCAFFOLD42	539054	539133
NV_Contig264_10072_10151_6_4	SCAFFOLD42	540570	540649
NV_Contig264_6936_7015_8_6	SCAFFOLD42	537434	537513
NV_Contig265_29315_29394_4_1	SCAFFOLD42	322060	322139
NV_Contig265_39151_39230_10_1	SCAFFOLD42	331896	331975
NV_Contig265_3628_3707_4_2	SCAFFOLD42	296373	296452
NV_Contig265_13888_13967_5_2	SCAFFOLD42	306633	306712
NV_Contig265_36920_36999_5_3	SCAFFOLD42	329665	329744
NV_Contig266_5345_5424_5_2	SCAFFOLD42	1087755	1087834
NV_Contig267_232_311_5_4	SCAFFOLD42	1140822	1140901
NV_Contig267_3406_3485_4_5	SCAFFOLD42	1143996	1144075
NV_Contig268_15105_15184_5_2	SCAFFOLD42	1724033	1724112
NV_Contig268_43392_43471_4_2	SCAFFOLD42	1752320	1752399
NV_Contig268_45378_45457_4_4	SCAFFOLD42	1754306	1754385
NV_Contig269_14699_14778_12_2	SCAFFOLD42	1020883	1020962
NV_Contig269_22627_22706_5_2	SCAFFOLD42	1028811	1028890
NV_Contig270_8532_8611_4_4	SCAFFOLD42	1601308	1601387
NV_Contig270_10018_10097_4_4	SCAFFOLD42	1602794	1602873
NV_Contig271_468_547_9_4	SCAFFOLD42	1168773	1168852
NV_Contig271_1784_1863_4_4	SCAFFOLD42	1170089	1170168
NV_Contig272_4030_4109_7_1	SCAFFOLD42	1496147	1496226
NV_Contig272_13314_13393_11_1	SCAFFOLD42	1505431	1505510
NV_Contig272_14362_14441_4_2	SCAFFOLD42	1506479	1506558
NV_Contig272_30454_30533_8_2	SCAFFOLD42	1522571	1522650
NV_Contig272_15661_15740_4_3	SCAFFOLD42	1507778	1507857
NV_Contig272_14200_14279_7_8	SCAFFOLD42	1506317	1506396
NV_Contig273_8809_8888_5_1	SCAFFOLD42	1860480	1860559
NV_Contig273_20469_20548_6_1	SCAFFOLD42	1872140	1872219
NV_Contig273_7815_7894_7_3	SCAFFOLD42	1859486	1859565
NV_Contig274_5209_5288_10_1	SCAFFOLD42	144390	144469
NV_Contig274_12809_12888_11_1	SCAFFOLD42	151990	152069
NV_Contig274_80141_80220_7_1	SCAFFOLD42	219322	219401
NV_Contig274_72964_73043_7_2	SCAFFOLD42	212145	212224
NV_Contig274_24060_24139_4_3	SCAFFOLD42	163241	163320
NV_Contig274_27681_27760_3_3	SCAFFOLD42	166862	166941
NV_Contig274_66460_66539_4_3	SCAFFOLD42	205641	205720
NV_Contig274_20025_20104_7_4	SCAFFOLD42	159206	159285
NV_Contig274_24492_24571_5_8	SCAFFOLD42	163673	163752
NV_Contig276_14787_14866_5_1	SCAFFOLD42	1632988	1633067
NV_Contig276_34067_34146_4_2	SCAFFOLD42	1652268	1652347
NV_Contig276_50449_50528_3_2	SCAFFOLD42	1668650	1668729
NV_Contig276_56418_56497_7_2	SCAFFOLD42	1674619	1674698
NV_Contig276_74218_74297_5_2	SCAFFOLD42	1692419	1692498
NV_Contig276_82148_82227_5_2	SCAFFOLD42	1700349	1700428
NV_Contig276_84558_84637_5_2	SCAFFOLD42	1702759	1702838
NV_Contig276_31477_31556_7_3	SCAFFOLD42	1649678	1649757
NV_Contig276_36751_36830_9_3	SCAFFOLD42	1654952	1655031
NV_Contig276_44328_44407_6_3	SCAFFOLD42	1662529	1662608
NV_Contig276_44699_44778_5_3	SCAFFOLD42	1662900	1662979
NV_Contig276_78429_78508_11_4	SCAFFOLD42	1696630	1696709
NV_Contig276_5502_5581_8_5	SCAFFOLD42	1623703	1623782
NV_Contig277_1580_1659_15_1	SCAFFOLD42	894170	894249
NV_Contig277_1909_1988_10_1	SCAFFOLD42	894499	894578
NV_Contig277_2487_2566_6_4	SCAFFOLD42	895077	895156
NV_Contig278_28675_28754_6_1	SCAFFOLD42	101075	101154
NV_Contig278_40492_40571_4_1	SCAFFOLD42	112892	112971
NV_Contig278_41962_42041_5_1	SCAFFOLD42	114362	114441
NV_Contig278_52943_53022_5_1	SCAFFOLD42	125343	125422
NV_Contig278_28003_28082_5_2	SCAFFOLD42	100403	100482
NV_Contig278_43726_43805_6_2	SCAFFOLD42	116126	116205
NV_Contig278_55620_55699_4_2	SCAFFOLD42	128020	128099
NV_Contig278_65427_65506_4_2	SCAFFOLD42	137827	137906
NV_Contig278_14575_14654_4_3	SCAFFOLD42	86975	87054
NV_Contig278_49914_49993_5_3	SCAFFOLD42	122314	122393
NV_Contig278_52292_52371_6_3	SCAFFOLD42	124692	124771
NV_Contig278_16607_16686_10_4	SCAFFOLD42	89007	89086
NV_Contig278_47872_47951_6_4	SCAFFOLD42	120272	120351
NV_Contig278_49424_49503_4_6	SCAFFOLD42	121824	121903
NV_Contig279_17333_17412_5_2	SCAFFOLD42	891591	891670
NV_Contig279_11939_12018_5_3	SCAFFOLD42	886197	886276
NV_Contig279_8174_8253_6_5	SCAFFOLD42	882432	882511
NV_Contig279_12420_12499_5_5	SCAFFOLD42	886678	886757
NV_Contig280_32135_32214_7_1	SCAFFOLD42	1466314	1466393
NV_Contig280_42625_42704_8_1	SCAFFOLD42	1476804	1476883
NV_Contig280_7041_7120_7_2	SCAFFOLD42	1441220	1441299
NV_Contig280_27759_27838_6_4	SCAFFOLD42	1461938	1462017
NV_Contig280_36698_36777_8_4	SCAFFOLD42	1470877	1470956
NV_Contig280_39303_39382_7_5	SCAFFOLD42	1473482	1473561
NV_Contig281_1120_1199_6_5	SCAFFOLD235	77254	77333
NV_Contig282_2989_3068_11_5	SCAFFOLD235	272067	272146
NV_Contig282_2717_2796_15_8	SCAFFOLD235	271795	271874
NV_Contig285_7163_7242_4_2	SCAFFOLD696	7163	7242
NV_Contig285_1551_1630_4_3	SCAFFOLD696	1551	1630
NV_Contig285_1766_1845_5_3	SCAFFOLD696	1766	1845
NV_Contig291_7430_7509_5_3	SCAFFOLD2242	17636	17715
NV_Contig292_20869_20948_4_1	SCAFFOLD24	1681927	1682006
NV_Contig292_22310_22389_6_2	SCAFFOLD24	1683368	1683447
NV_Contig292_42986_43065_4_3	SCAFFOLD24	1704044	1704123
NV_Contig292_13465_13544_6_4	SCAFFOLD24	1674523	1674602
NV_Contig292_35843_35922_7_4	SCAFFOLD24	1696901	1696980
NV_Contig292_31928_32007_7_5	SCAFFOLD24	1692986	1693065
NV_Contig292_36616_36695_9_5	SCAFFOLD24	1697674	1697753
NV_Contig292_33336_33415_5_10	SCAFFOLD24	1694394	1694473
NV_Contig293_20363_20442_5_2	SCAFFOLD24	2327472	2327551
NV_Contig293_25206_25285_5_2	SCAFFOLD24	2332315	2332394
NV_Contig293_3424_3503_8_3	SCAFFOLD24	2310533	2310612
NV_Contig293_28507_28586_11_3	SCAFFOLD24	2335616	2335695
NV_Contig293_22737_22816_4_4	SCAFFOLD24	2329846	2329925
NV_Contig295_16291_16370_5_1	SCAFFOLD24	1046951	1047030
NV_Contig295_1553_1632_5_2	SCAFFOLD24	1032213	1032292
NV_Contig295_25152_25231_4_2	SCAFFOLD24	1055812	1055891
NV_Contig295_42299_42378_8_2	SCAFFOLD24	1072959	1073038
NV_Contig295_5149_5228_5_3	SCAFFOLD24	1035809	1035888
NV_Contig295_34084_34163_4_4	SCAFFOLD24	1064744	1064823
NV_Contig295_6813_6892_5_6	SCAFFOLD24	1037473	1037552
NV_Contig296_3268_3347_4_2	SCAFFOLD24	563381	563460
NV_Contig296_17348_17427_5_3	SCAFFOLD24	577461	577540
NV_Contig296_5743_5822_4_4	SCAFFOLD24	565856	565935
NV_Contig296_23084_23163_9_7	SCAFFOLD24	583197	583276
NV_Contig297_1379_1458_6_1	SCAFFOLD24	962798	962877
NV_Contig297_36365_36444_5_1	SCAFFOLD24	997784	997863
NV_Contig297_15057_15136_11_3	SCAFFOLD24	976476	976555
NV_Contig298_9541_9620_5_2	SCAFFOLD24	1113462	1113541
NV_Contig298_25740_25819_6_2	SCAFFOLD24	1129661	1129740
NV_Contig298_26732_26811_5_2	SCAFFOLD24	1130653	1130732
NV_Contig298_25086_25165_15_3	SCAFFOLD24	1129007	1129086
NV_Contig298_29569_29648_5_4	SCAFFOLD24	1133490	1133569
NV_Contig298_9741_9820_4_7	SCAFFOLD24	1113662	1113741
NV_Contig299_3747_3826_5_4	SCAFFOLD24	11599	11678
NV_Contig300_35519_35598_10_1	SCAFFOLD24	1654701	1654780
NV_Contig300_15824_15903_7_2	SCAFFOLD24	1635006	1635085
NV_Contig300_29383_29462_4_4	SCAFFOLD24	1648565	1648644
NV_Contig300_35319_35398_11_4	SCAFFOLD24	1654501	1654580
NV_Contig300_9482_9561_7_6	SCAFFOLD24	1628664	1628743
NV_Contig300_37648_37727_12_7	SCAFFOLD24	1656830	1656909
NV_Contig301_3143_3222_11_5	SCAFFOLD24	273935	274014
NV_Contig302_35558_35637_5_1	SCAFFOLD24	250297	250376
NV_Contig302_28507_28586_5_3	SCAFFOLD24	243246	243325
NV_Contig302_35354_35433_6_6	SCAFFOLD24	250093	250172
NV_Contig304_6886_6965_6_1	SCAFFOLD24	902203	902282
NV_Contig304_19743_19822_6_2	SCAFFOLD24	915060	915139
NV_Contig304_24973_25052_4_2	SCAFFOLD24	920290	920369
NV_Contig304_6720_6799_8_3	SCAFFOLD24	902037	902116
NV_Contig304_29555_29634_6_3	SCAFFOLD24	924872	924951
NV_Contig304_63779_63858_5_3	SCAFFOLD24	959096	959175
NV_Contig304_3500_3579_8_4	SCAFFOLD24	898817	898896
NV_Contig304_8143_8222_5_4	SCAFFOLD24	903460	903539
NV_Contig306_2531_2610_8_1	SCAFFOLD24	318625	318704
NV_Contig306_15913_15992_7_2	SCAFFOLD24	332007	332086
NV_Contig306_2360_2439_6_3	SCAFFOLD24	318454	318533
NV_Contig308_6661_6740_4_2	SCAFFOLD24	354967	355046
NV_Contig308_12708_12787_5_6	SCAFFOLD24	361014	361093
NV_Contig309_484_563_13_1	SCAFFOLD24	480307	480386
NV_Contig309_10711_10790_4_9	SCAFFOLD24	490534	490613
NV_Contig311_5092_5171_6_2	SCAFFOLD24	383543	383622
NV_Contig311_12199_12278_5_2	SCAFFOLD24	390650	390729
NV_Contig311_13374_13453_9_2	SCAFFOLD24	391825	391904
NV_Contig312_7345_7424_9_2	SCAFFOLD24	2407446	2407525
NV_Contig313_57412_57491_7_1	SCAFFOLD24	2299998	2300077
NV_Contig313_7664_7743_9_2	SCAFFOLD24	2250250	2250329
NV_Contig313_22625_22704_4_2	SCAFFOLD24	2265211	2265290
NV_Contig313_22979_23058_5_3	SCAFFOLD24	2265565	2265644
NV_Contig313_24815_24894_6_4	SCAFFOLD24	2267401	2267480
NV_Contig316_11696_11775_5_3	SCAFFOLD24	656445	656524
NV_Contig316_12564_12643_4_3	SCAFFOLD24	657313	657392
NV_Contig316_6408_6487_10_4	SCAFFOLD24	651157	651236
NV_Contig316_7831_7910_6_7	SCAFFOLD24	652580	652659
NV_Contig317_18838_18917_11_1	SCAFFOLD24	1502395	1502474
NV_Contig317_17370_17449_6_3	SCAFFOLD24	1500927	1501006
NV_Contig318_9223_9302_5_1	SCAFFOLD24	454891	454970
NV_Contig319_945_1024_7_3	SCAFFOLD24	2452421	2452500
NV_Contig322_9783_9862_7_2	SCAFFOLD24	1316440	1316519
NV_Contig322_26822_26901_5_2	SCAFFOLD24	1333479	1333558
NV_Contig322_31146_31225_5_2	SCAFFOLD24	1337803	1337882
NV_Contig322_72898_72977_5_2	SCAFFOLD24	1379555	1379634
NV_Contig322_78484_78563_6_2	SCAFFOLD24	1385141	1385220
NV_Contig322_31912_31991_7_3	SCAFFOLD24	1338569	1338648
NV_Contig322_43003_43082_5_3	SCAFFOLD24	1349660	1349739
NV_Contig322_78991_79070_5_3	SCAFFOLD24	1385648	1385727
NV_Contig322_9489_9568_4_4	SCAFFOLD24	1316146	1316225
NV_Contig322_28949_29028_9_4	SCAFFOLD24	1335606	1335685
NV_Contig322_29979_30058_10_4	SCAFFOLD24	1336636	1336715
NV_Contig322_62130_62209_6_4	SCAFFOLD24	1368787	1368866
NV_Contig322_86643_86722_6_5	SCAFFOLD24	1393300	1393379
NV_Contig322_29113_29192_7_8	SCAFFOLD24	1335770	1335849
NV_Contig323_25690_25769_5_1	SCAFFOLD24	1451386	1451465
NV_Contig323_25503_25582_6_2	SCAFFOLD24	1451199	1451278
NV_Contig323_13810_13889_3_3	SCAFFOLD24	1439506	1439585
NV_Contig323_23496_23575_5_3	SCAFFOLD24	1449192	1449271
NV_Contig323_9638_9717_6_4	SCAFFOLD24	1435334	1435413
NV_Contig323_31163_31242_5_4	SCAFFOLD24	1456859	1456938
NV_Contig323_38500_38579_5_4	SCAFFOLD24	1464196	1464275
NV_Contig323_44870_44949_12_5	SCAFFOLD24	1470566	1470645
NV_Contig323_25182_25261_5_7	SCAFFOLD24	1450878	1450957
NV_Contig325_15576_15655_4_1	SCAFFOLD63	478795	478874
NV_Contig325_9277_9356_6_2	SCAFFOLD63	472496	472575
NV_Contig325_17683_17762_5_3	SCAFFOLD63	480902	480981
NV_Contig325_7491_7570_5_5	SCAFFOLD63	470710	470789
NV_Contig325_15411_15490_6_5	SCAFFOLD63	478630	478709
NV_Contig326_6620_6699_5_2	SCAFFOLD63	379032	379111
NV_Contig326_2432_2511_6_3	SCAFFOLD63	374844	374923
NV_Contig328_12084_12163_6_2	SCAFFOLD63	440749	440828
NV_Contig328_11875_11954_6_3	SCAFFOLD63	440540	440619
NV_Contig328_20452_20531_7_3	SCAFFOLD63	449117	449196
NV_Contig329_13441_13520_6_1	SCAFFOLD63	697845	697924
NV_Contig330_80_159_5_2	SCAFFOLD63	537026	537105
NV_Contig330_30610_30689_3_2	SCAFFOLD63	567556	567635
NV_Contig330_24581_24660_4_3	SCAFFOLD63	561527	561606
NV_Contig330_8842_8921_5_4	SCAFFOLD63	545788	545867
NV_Contig330_9672_9751_4_4	SCAFFOLD63	546618	546697
NV_Contig330_16050_16129_8_4	SCAFFOLD63	552996	553075
NV_Contig333_35886_35965_7_1	SCAFFOLD40	1535926	1536005
NV_Contig333_23685_23764_11_2	SCAFFOLD40	1523725	1523804
NV_Contig333_38714_38793_11_2	SCAFFOLD40	1538754	1538833
NV_Contig333_43655_43734_9_2	SCAFFOLD40	1543695	1543774
NV_Contig333_44722_44801_13_2	SCAFFOLD40	1544762	1544841
NV_Contig333_7258_7337_7_3	SCAFFOLD40	1507298	1507377
NV_Contig333_3142_3221_4_4	SCAFFOLD40	1503182	1503261
NV_Contig333_31768_31847_5_5	SCAFFOLD40	1531808	1531887
NV_Contig334_10176_10255_4_1	SCAFFOLD40	218883	218962
NV_Contig334_58428_58507_3_1	SCAFFOLD40	267135	267214
NV_Contig334_3106_3185_4_2	SCAFFOLD40	211813	211892
NV_Contig334_34625_34704_5_2	SCAFFOLD40	243332	243411
NV_Contig334_48632_48711_8_2	SCAFFOLD40	257339	257418
NV_Contig334_15749_15828_5_3	SCAFFOLD40	224456	224535
NV_Contig334_44067_44146_5_3	SCAFFOLD40	252774	252853
NV_Contig334_30707_30786_5_6	SCAFFOLD40	239414	239493
NV_Contig335_575_654_5_3	SCAFFOLD40	1238018	1238097
NV_Contig336_23849_23928_4_3	SCAFFOLD40	1270119	1270198
NV_Contig336_43772_43851_5_3	SCAFFOLD40	1290042	1290121
NV_Contig336_51315_51394_5_3	SCAFFOLD40	1297585	1297664
NV_Contig338_13020_13099_7_3	SCAFFOLD40	447811	447890
NV_Contig338_25626_25705_4_4	SCAFFOLD40	460417	460496
NV_Contig339_3092_3171_7_1	SCAFFOLD40	1746266	1746345
NV_Contig339_9310_9389_9_2	SCAFFOLD40	1752484	1752563
NV_Contig339_28520_28599_6_2	SCAFFOLD40	1771694	1771773
NV_Contig339_5167_5246_4_3	SCAFFOLD40	1748341	1748420
NV_Contig339_5503_5582_9_3	SCAFFOLD40	1748677	1748756
NV_Contig339_9949_10028_6_4	SCAFFOLD40	1753123	1753202
NV_Contig340_41101_41180_6_1	SCAFFOLD40	843641	843720
NV_Contig340_4905_4984_7_2	SCAFFOLD40	807445	807524
NV_Contig340_11257_11336_10_2	SCAFFOLD40	813797	813876
NV_Contig340_15335_15414_6_2	SCAFFOLD40	817875	817954
NV_Contig340_19702_19781_4_2	SCAFFOLD40	822242	822321
NV_Contig340_22482_22561_7_3	SCAFFOLD40	825022	825101
NV_Contig340_36432_36511_4_3	SCAFFOLD40	838972	839051
NV_Contig340_6485_6564_4_4	SCAFFOLD40	809025	809104
NV_Contig341_13556_13635_4_6	SCAFFOLD40	988719	988798
NV_Contig342_2564_2643_6_1	SCAFFOLD40	658227	658306
NV_Contig342_19141_19220_6_2	SCAFFOLD40	674804	674883
NV_Contig342_24304_24383_5_5	SCAFFOLD40	679967	680046
NV_Contig343_47723_47802_4_1	SCAFFOLD40	1148211	1148290
NV_Contig343_22901_22980_8_2	SCAFFOLD40	1123389	1123468
NV_Contig343_29146_29225_9_2	SCAFFOLD40	1129634	1129713
NV_Contig343_41324_41403_5_2	SCAFFOLD40	1141812	1141891
NV_Contig343_44011_44090_6_2	SCAFFOLD40	1144499	1144578
NV_Contig343_40160_40239_8_3	SCAFFOLD40	1140648	1140727
NV_Contig343_63238_63317_7_3	SCAFFOLD40	1163726	1163805
NV_Contig343_67972_68051_6_3	SCAFFOLD40	1168460	1168539
NV_Contig343_18099_18178_4_4	SCAFFOLD40	1118587	1118666
NV_Contig344_12835_12914_5_1	SCAFFOLD40	1740363	1740442
NV_Contig345_3751_3830_11_2	SCAFFOLD40	346913	346992
NV_Contig346_5821_5900_5_2	SCAFFOLD40	303972	304051
NV_Contig347_6135_6214_7_2	SCAFFOLD40	886929	887008
NV_Contig347_8555_8634_6_3	SCAFFOLD40	889349	889428
NV_Contig348_11696_11775_6_2	SCAFFOLD40	11696	11775
NV_Contig349_3786_3865_5_2	SCAFFOLD40	1001154	1001233
NV_Contig350_19067_19146_8_1	SCAFFOLD40	786869	786948
NV_Contig350_2665_2744_7_2	SCAFFOLD40	770467	770546
NV_Contig350_21156_21235_3_4	SCAFFOLD40	788958	789037
NV_Contig350_10172_10251_7_8	SCAFFOLD40	777974	778053
NV_Contig354_27256_27335_6_2	SCAFFOLD40	601983	602062
NV_Contig354_10962_11041_11_6	SCAFFOLD40	585689	585768
NV_Contig355_33501_33580_5_2	SCAFFOLD40	1866188	1866267
NV_Contig355_6023_6102_6_4	SCAFFOLD40	1838710	1838789
NV_Contig356_7093_7172_10_2	SCAFFOLD40	1084033	1084112
NV_Contig356_19165_19244_9_2	SCAFFOLD40	1096105	1096184
NV_Contig356_10605_10684_4_9	SCAFFOLD40	1087545	1087624
NV_Contig357_9128_9207_8_1	SCAFFOLD40	359011	359090
NV_Contig357_38317_38396_6_1	SCAFFOLD40	388200	388279
NV_Contig357_26967_27046_10_2	SCAFFOLD40	376850	376929
NV_Contig357_48157_48236_6_2	SCAFFOLD40	398040	398119
NV_Contig357_35430_35509_10_3	SCAFFOLD40	385313	385392
NV_Contig357_42201_42280_4_3	SCAFFOLD40	392084	392163
NV_Contig357_59576_59655_4_3	SCAFFOLD40	409459	409538
NV_Contig357_51280_51359_4_4	SCAFFOLD40	401163	401242
NV_Contig361_5605_5684_9_4	SCAFFOLD362	5605	5684
NV_Contig363_1405_1484_7_3	SCAFFOLD362	65074	65153
NV_Contig366_7289_7368_10_4	SCAFFOLD506	43515	43594
NV_Contig368_1458_1537_9_5	SCAFFOLD451	27559	27638
NV_Contig375_7576_7655_6_5	SCAFFOLD1143	9131	9210
NV_Contig377_4931_5010_7_3	SCAFFOLD182	29974	30053
NV_Contig380_11560_11639_5_2	SCAFFOLD182	161246	161325
NV_Contig380_17221_17300_7_2	SCAFFOLD182	166907	166986
NV_Contig385_8195_8274_4_10	SCAFFOLD36	624778	624857
NV_Contig386_810_889_7_2	SCAFFOLD36	743901	743980
NV_Contig386_12145_12224_7_5	SCAFFOLD36	755236	755315
NV_Contig387_1659_1738_7_4	SCAFFOLD36	333423	333502
NV_Contig389_18785_18864_6_3	SCAFFOLD36	308093	308172
NV_Contig390_36039_36118_5_4	SCAFFOLD36	255893	255972
NV_Contig390_30486_30565_5_5	SCAFFOLD36	250340	250419
NV_Contig391_460_539_6_2	SCAFFOLD36	757356	757435
NV_Contig393_396_475_5_3	SCAFFOLD36	269074	269153
NV_Contig393_1649_1728_4_3	SCAFFOLD36	270327	270406
NV_Contig393_4400_4479_5_3	SCAFFOLD36	273078	273157
NV_Contig394_8446_8525_6_2	SCAFFOLD36	1154330	1154409
NV_Contig394_11009_11088_4_2	SCAFFOLD36	1156893	1156972
NV_Contig394_15953_16032_14_5	SCAFFOLD36	1161837	1161916
NV_Contig395_2244_2323_5_2	SCAFFOLD36	659700	659779
NV_Contig395_5517_5596_10_4	SCAFFOLD36	662973	663052
NV_Contig396_1219_1298_6_1	SCAFFOLD36	75714	75793
NV_Contig401_10729_10808_4_2	SCAFFOLD36	359814	359893
NV_Contig401_2217_2296_4_3	SCAFFOLD36	351302	351381
NV_Contig402_8904_8983_6_1	SCAFFOLD36	474471	474550
NV_Contig402_23784_23863_10_2	SCAFFOLD36	489351	489430
NV_Contig402_36275_36354_6_2	SCAFFOLD36	501842	501921
NV_Contig402_50083_50162_5_2	SCAFFOLD36	515650	515729
NV_Contig402_19312_19391_6_3	SCAFFOLD36	484879	484958
NV_Contig402_23486_23565_5_3	SCAFFOLD36	489053	489132
NV_Contig402_24120_24199_5_3	SCAFFOLD36	489687	489766
NV_Contig402_26813_26892_5_3	SCAFFOLD36	492380	492459
NV_Contig402_32756_32835_4_3	SCAFFOLD36	498323	498402
NV_Contig402_33728_33807_12_3	SCAFFOLD36	499295	499374
NV_Contig402_34923_35002_4_3	SCAFFOLD36	500490	500569
NV_Contig402_43613_43692_5_3	SCAFFOLD36	509180	509259
NV_Contig402_14104_14183_8_4	SCAFFOLD36	479671	479750
NV_Contig402_49858_49937_5_4	SCAFFOLD36	515425	515504
NV_Contig402_43009_43088_4_5	SCAFFOLD36	508576	508655
NV_Contig403_39101_39180_6_2	SCAFFOLD36	1088943	1089022
NV_Contig403_1644_1723_6_3	SCAFFOLD36	1051486	1051565
NV_Contig403_31549_31628_8_3	SCAFFOLD36	1081391	1081470
NV_Contig403_41212_41291_14_3	SCAFFOLD36	1091054	1091133
NV_Contig404_7385_7464_6_1	SCAFFOLD127	751910	751989
NV_Contig404_15919_15998_5_8	SCAFFOLD127	760444	760523
NV_Contig405_46998_47077_8_1	SCAFFOLD127	150571	150650
NV_Contig405_40916_40995_8_2	SCAFFOLD127	144489	144568
NV_Contig405_6987_7066_6_3	SCAFFOLD127	110560	110639
NV_Contig405_32445_32524_6_3	SCAFFOLD127	136018	136097
NV_Contig405_50785_50864_5_3	SCAFFOLD127	154358	154437
NV_Contig406_22830_22909_9_1	SCAFFOLD127	185277	185356
NV_Contig406_24808_24887_9_3	SCAFFOLD127	187255	187334
NV_Contig406_28723_28802_5_3	SCAFFOLD127	191170	191249
NV_Contig406_39383_39462_5_3	SCAFFOLD127	201830	201909
NV_Contig406_12950_13029_4_4	SCAFFOLD127	175397	175476
NV_Contig406_55508_55587_8_4	SCAFFOLD127	217955	218034
NV_Contig406_29556_29635_6_7	SCAFFOLD127	192003	192082
NV_Contig406_14566_14645_7_10	SCAFFOLD127	177013	177092
NV_Contig407_19682_19761_4_4	SCAFFOLD127	653723	653802
NV_Contig408_9770_9849_4_1	SCAFFOLD127	9770	9849
NV_Contig408_45182_45261_4_1	SCAFFOLD127	45182	45261
NV_Contig408_62874_62953_7_1	SCAFFOLD127	62874	62953
NV_Contig408_895_974_4_2	SCAFFOLD127	895	974
NV_Contig408_42202_42281_4_2	SCAFFOLD127	42202	42281
NV_Contig408_11344_11423_7_3	SCAFFOLD127	11344	11423
NV_Contig408_39345_39424_5_3	SCAFFOLD127	39345	39424
NV_Contig408_15172_15251_7_4	SCAFFOLD127	15172	15251
NV_Contig409_8434_8513_6_6	SCAFFOLD127	731679	731758
NV_Contig410_20227_20306_4_1	SCAFFOLD127	501428	501507
NV_Contig410_13583_13662_8_2	SCAFFOLD127	494784	494863
NV_Contig410_18691_18770_6_2	SCAFFOLD127	499892	499971
NV_Contig410_2451_2530_6_3	SCAFFOLD127	483652	483731
NV_Contig410_23211_23290_9_3	SCAFFOLD127	504412	504491
NV_Contig410_23543_23622_10_3	SCAFFOLD127	504744	504823
NV_Contig410_14410_14489_5_4	SCAFFOLD127	495611	495690
NV_Contig410_18285_18364_4_4	SCAFFOLD127	499486	499565
NV_Contig411_14504_14583_7_4	SCAFFOLD301	40815	40894
NV_Contig411_25270_25349_6_5	SCAFFOLD301	51581	51660
NV_Contig411_15741_15820_10_9	SCAFFOLD301	42052	42131
NV_Contig415_6476_6555_7_1	SCAFFOLD516	32011	32090
NV_Contig415_8631_8710_4_3	SCAFFOLD516	34166	34245
NV_Contig418_6016_6095_7_6	SCAFFOLD416	17346	17425
NV_Contig432_302_381_6_4	SCAFFOLD50	554139	554218
NV_Contig432_1638_1717_13_5	SCAFFOLD50	555475	555554
NV_Contig434_7842_7921_5_2	SCAFFOLD50	354666	354745
NV_Contig434_4645_4724_9_3	SCAFFOLD50	351469	351548
NV_Contig434_5910_5989_5_3	SCAFFOLD50	352734	352813
NV_Contig434_958_1037_13_4	SCAFFOLD50	347782	347861
NV_Contig435_33_112_7_2	SCAFFOLD50	91130	91209
NV_Contig435_7789_7868_7_4	SCAFFOLD50	98886	98965
NV_Contig435_6039_6118_4_5	SCAFFOLD50	97136	97215
NV_Contig436_14829_14908_4_1	SCAFFOLD523	20731	20810
NV_Contig436_10975_11054_5_3	SCAFFOLD523	16877	16956
NV_Contig439_13956_14035_6_1	SCAFFOLD176	234867	234946
NV_Contig439_40285_40364_5_1	SCAFFOLD176	261196	261275
NV_Contig439_5987_6066_7_2	SCAFFOLD176	226898	226977
NV_Contig439_7640_7719_10_2	SCAFFOLD176	228551	228630
NV_Contig439_11669_11748_4_3	SCAFFOLD176	232580	232659
NV_Contig439_25023_25102_5_3	SCAFFOLD176	245934	246013
NV_Contig439_39906_39985_10_5	SCAFFOLD176	260817	260896
NV_Contig448_1016_1095_10_7	SCAFFOLD395	58070	58149
NV_Contig453_3378_3457_7_1	SCAFFOLD38	802933	803012
NV_Contig453_8445_8524_4_1	SCAFFOLD38	808000	808079
NV_Contig453_464_543_4_2	SCAFFOLD38	800019	800098
NV_Contig454_10606_10685_6_3	SCAFFOLD38	871590	871669
NV_Contig455_29702_29781_11_1	SCAFFOLD38	1218601	1218680
NV_Contig455_5544_5623_15_2	SCAFFOLD38	1194443	1194522
NV_Contig455_18348_18427_8_2	SCAFFOLD38	1207247	1207326
NV_Contig455_55343_55422_5_2	SCAFFOLD38	1244242	1244321
NV_Contig455_1377_1456_5_3	SCAFFOLD38	1190276	1190355
NV_Contig455_26956_27035_4_3	SCAFFOLD38	1215855	1215934
NV_Contig455_21831_21910_7_4	SCAFFOLD38	1210730	1210809
NV_Contig455_43256_43335_12_4	SCAFFOLD38	1232155	1232234
NV_Contig455_23649_23728_11_5	SCAFFOLD38	1212548	1212627
NV_Contig455_30343_30422_6_6	SCAFFOLD38	1219242	1219321
NV_Contig456_18215_18294_5_1	SCAFFOLD38	1524945	1525024
NV_Contig456_24902_24981_4_2	SCAFFOLD38	1531632	1531711
NV_Contig456_11582_11661_4_4	SCAFFOLD38	1518312	1518391
NV_Contig456_25410_25489_5_4	SCAFFOLD38	1532140	1532219
NV_Contig457_7434_7513_7_1	SCAFFOLD38	846597	846676
NV_Contig457_11392_11471_6_1	SCAFFOLD38	850555	850634
NV_Contig457_6039_6118_4_2	SCAFFOLD38	845202	845281
NV_Contig457_3383_3462_6_4	SCAFFOLD38	842546	842625
NV_Contig457_8983_9062_4_4	SCAFFOLD38	848146	848225
NV_Contig457_13308_13387_8_4	SCAFFOLD38	852471	852550
NV_Contig457_17254_17333_5_5	SCAFFOLD38	856417	856496
NV_Contig458_7030_7109_3_1	SCAFFOLD38	588595	588674
NV_Contig458_14294_14373_5_2	SCAFFOLD38	595859	595938
NV_Contig458_4668_4747_5_3	SCAFFOLD38	586233	586312
NV_Contig458_11530_11609_6_4	SCAFFOLD38	593095	593174
NV_Contig458_11864_11943_5_4	SCAFFOLD38	593429	593508
NV_Contig460_18377_18456_9_1	SCAFFOLD38	1670324	1670403
NV_Contig460_44060_44139_6_2	SCAFFOLD38	1696007	1696086
NV_Contig460_27899_27978_7_3	SCAFFOLD38	1679846	1679925
NV_Contig460_45212_45291_7_3	SCAFFOLD38	1697159	1697238
NV_Contig462_65796_65875_5_1	SCAFFOLD38	509049	509128
NV_Contig462_15252_15331_9_2	SCAFFOLD38	458505	458584
NV_Contig462_68772_68851_5_4	SCAFFOLD38	512025	512104
NV_Contig462_35030_35109_8_5	SCAFFOLD38	478283	478362
NV_Contig464_36163_36242_4_1	SCAFFOLD38	1064331	1064410
NV_Contig464_42925_43004_5_1	SCAFFOLD38	1071093	1071172
NV_Contig464_52723_52802_7_2	SCAFFOLD38	1080891	1080970
NV_Contig464_17124_17203_7_3	SCAFFOLD38	1045292	1045371
NV_Contig464_31393_31472_4_3	SCAFFOLD38	1059561	1059640
NV_Contig464_47917_47996_7_3	SCAFFOLD38	1076085	1076164
NV_Contig464_49870_49949_4_3	SCAFFOLD38	1078038	1078117
NV_Contig464_39408_39487_5_5	SCAFFOLD38	1067576	1067655
NV_Contig464_40386_40465_8_5	SCAFFOLD38	1068554	1068633
NV_Contig464_51035_51114_4_5	SCAFFOLD38	1079203	1079282
NV_Contig464_20421_20500_5_7	SCAFFOLD38	1048589	1048668
NV_Contig464_36478_36557_7_9	SCAFFOLD38	1064646	1064725
NV_Contig465_10967_11046_5_2	SCAFFOLD38	743970	744049
NV_Contig465_5772_5851_5_4	SCAFFOLD38	738775	738854
NV_Contig466_32410_32489_6_3	SCAFFOLD38	787680	787759
NV_Contig467_8916_8995_9_2	SCAFFOLD38	44733	44812
NV_Contig467_551_630_14_5	SCAFFOLD38	36368	36447
NV_Contig467_842_921_5_5	SCAFFOLD38	36659	36738
NV_Contig468_789_868_7_2	SCAFFOLD38	134350	134429
NV_Contig468_2422_2501_5_3	SCAFFOLD38	135983	136062
NV_Contig468_3071_3150_9_3	SCAFFOLD38	136632	136711
NV_Contig468_3489_3568_5_4	SCAFFOLD38	137050	137129
NV_Contig468_28564_28643_9_5	SCAFFOLD38	162125	162204
NV_Contig468_11462_11541_7_7	SCAFFOLD38	145023	145102
NV_Contig473_41290_41369_6_1	SCAFFOLD38	130857	130936
NV_Contig473_1428_1507_14_2	SCAFFOLD38	90995	91074
NV_Contig473_36481_36560_8_2	SCAFFOLD38	126048	126127
NV_Contig473_85_164_8_3	SCAFFOLD38	89652	89731
NV_Contig473_29695_29774_8_3	SCAFFOLD38	119262	119341
NV_Contig473_39938_40017_13_3	SCAFFOLD38	129505	129584
NV_Contig473_30068_30147_6_5	SCAFFOLD38	119635	119714
NV_Contig474_21186_21265_7_1	SCAFFOLD38	1165486	1165565
NV_Contig474_3004_3083_5_2	SCAFFOLD38	1147304	1147383
NV_Contig474_15014_15093_5_2	SCAFFOLD38	1159314	1159393
NV_Contig474_25351_25430_7_3	SCAFFOLD38	1169651	1169730
NV_Contig474_26333_26412_5_3	SCAFFOLD38	1170633	1170712
NV_Contig474_10479_10558_5_4	SCAFFOLD38	1154779	1154858
NV_Contig474_21666_21745_10_5	SCAFFOLD38	1165966	1166045
NV_Contig475_1521_1600_5_2	SCAFFOLD44	244257	244336
NV_Contig475_1851_1930_7_5	SCAFFOLD44	244587	244666
NV_Contig476_9195_9274_7_2	SCAFFOLD44	715570	715649
NV_Contig476_16466_16545_3_2	SCAFFOLD44	722841	722920
NV_Contig476_3489_3568_7_3	SCAFFOLD44	709864	709943
NV_Contig476_9426_9505_7_5	SCAFFOLD44	715801	715880
NV_Contig476_15220_15299_9_5	SCAFFOLD44	721595	721674
NV_Contig477_22312_22391_5_2	SCAFFOLD44	639761	639840
NV_Contig477_9519_9598_4_4	SCAFFOLD44	626968	627047
NV_Contig478_22683_22762_8_3	SCAFFOLD44	764946	765025
NV_Contig478_13999_14078_9_6	SCAFFOLD44	756262	756341
NV_Contig478_18508_18587_8_7	SCAFFOLD44	760771	760850
NV_Contig478_21091_21170_7_8	SCAFFOLD44	763354	763433
NV_Contig478_22290_22369_6_10	SCAFFOLD44	764553	764632
NV_Contig479_2445_2524_3_5	SCAFFOLD44	1206495	1206574
NV_Contig481_3655_3734_6_1	SCAFFOLD44	431340	431419
NV_Contig481_12016_12095_9_1	SCAFFOLD44	439701	439780
NV_Contig481_7831_7910_6_3	SCAFFOLD44	435516	435595
NV_Contig481_9393_9472_7_3	SCAFFOLD44	437078	437157
NV_Contig481_10520_10599_6_4	SCAFFOLD44	438205	438284
NV_Contig481_11036_11115_4_5	SCAFFOLD44	438721	438800
NV_Contig481_11488_11567_6_8	SCAFFOLD44	439173	439252
NV_Contig482_1912_1991_8_2	SCAFFOLD44	131898	131977
NV_Contig482_11068_11147_9_2	SCAFFOLD44	141054	141133
NV_Contig482_1469_1548_11_3	SCAFFOLD44	131455	131534
NV_Contig483_3196_3275_7_3	SCAFFOLD44	384321	384400
NV_Contig483_5465_5544_4_4	SCAFFOLD44	386590	386669
NV_Contig484_2260_2339_7_3	SCAFFOLD44	279753	279832
NV_Contig484_3798_3877_8_4	SCAFFOLD44	281291	281370
NV_Contig486_32097_32176_4_1	SCAFFOLD44	616083	616162
NV_Contig486_12232_12311_6_2	SCAFFOLD44	596218	596297
NV_Contig486_2154_2233_4_3	SCAFFOLD44	586140	586219
NV_Contig486_11776_11855_10_3	SCAFFOLD44	595762	595841
NV_Contig486_2509_2588_6_4	SCAFFOLD44	586495	586574
NV_Contig486_14274_14353_5_4	SCAFFOLD44	598260	598339
NV_Contig487_5584_5663_8_2	SCAFFOLD44	1044758	1044837
NV_Contig487_5956_6035_7_3	SCAFFOLD44	1045130	1045209
NV_Contig488_21527_21606_6_2	SCAFFOLD44	839898	839977
NV_Contig488_11418_11497_10_5	SCAFFOLD44	829789	829868
NV_Contig491_5157_5236_4_2	SCAFFOLD164	220647	220726
NV_Contig491_26849_26928_12_3	SCAFFOLD164	242339	242418
NV_Contig496_3629_3708_7_5	SCAFFOLD164	28162	28241
NV_Contig496_7452_7531_13_8	SCAFFOLD164	31985	32064
NV_Contig499_14548_14627_4_4	SCAFFOLD56	756297	756376
NV_Contig499_18441_18520_7_8	SCAFFOLD56	760190	760269
NV_Contig502_11476_11555_4_3	SCAFFOLD56	75403	75482
NV_Contig504_14045_14124_14_5	SCAFFOLD113	382748	382827
NV_Contig505_9263_9342_13_3	SCAFFOLD113	65706	65785
NV_Contig505_9585_9664_5_4	SCAFFOLD113	66028	66107
NV_Contig510_12716_12795_5_2	SCAFFOLD113	265356	265435
NV_Contig511_13510_13589_7_1	SCAFFOLD102	358849	358928
NV_Contig511_4003_4082_5_2	SCAFFOLD102	349342	349421
NV_Contig511_15873_15952_7_4	SCAFFOLD102	361212	361291
NV_Contig511_30477_30556_6_4	SCAFFOLD102	375816	375895
NV_Contig511_18453_18532_7_5	SCAFFOLD102	363792	363871
NV_Contig512_19492_19571_6_1	SCAFFOLD87	208228	208307
NV_Contig512_16462_16541_4_2	SCAFFOLD87	205198	205277
NV_Contig512_3838_3917_8_3	SCAFFOLD87	192574	192653
NV_Contig512_9748_9827_4_4	SCAFFOLD87	198484	198563
NV_Contig515_2294_2373_7_3	SCAFFOLD102	194112	194191
NV_Contig515_5122_5201_4_4	SCAFFOLD102	196940	197019
NV_Contig515_5906_5985_7_5	SCAFFOLD102	197724	197803
NV_Contig516_23538_23617_6_1	SCAFFOLD102	269024	269103
NV_Contig516_29306_29385_5_1	SCAFFOLD102	274792	274871
NV_Contig516_17275_17354_9_2	SCAFFOLD102	262761	262840
NV_Contig516_38475_38554_5_2	SCAFFOLD102	283961	284040
NV_Contig516_41108_41187_6_2	SCAFFOLD102	286594	286673
NV_Contig516_8284_8363_6_3	SCAFFOLD102	253770	253849
NV_Contig516_23853_23932_4_3	SCAFFOLD102	269339	269418
NV_Contig516_33875_33954_10_5	SCAFFOLD102	279361	279440
NV_Contig516_7097_7176_5_10	SCAFFOLD102	252583	252662
NV_Contig517_8454_8533_8_2	SCAFFOLD102	95612	95691
NV_Contig517_8238_8317_10_3	SCAFFOLD102	95396	95475
NV_Contig517_14404_14483_5_5	SCAFFOLD102	101562	101641
NV_Contig518_5211_5290_4_2	SCAFFOLD102	136128	136207
NV_Contig518_5658_5737_9_2	SCAFFOLD102	136575	136654
NV_Contig518_5048_5127_5_5	SCAFFOLD102	135965	136044
NV_Contig518_10804_10883_4_5	SCAFFOLD102	141721	141800
NV_Contig518_9862_9941_13_7	SCAFFOLD102	140779	140858
NV_Contig519_2329_2408_9_2	SCAFFOLD102	177601	177680
NV_Contig519_9499_9578_15_2	SCAFFOLD102	184771	184850
NV_Contig520_5324_5403_7_2	SCAFFOLD87	439793	439872
NV_Contig520_4898_4977_6_3	SCAFFOLD87	439367	439446
NV_Contig523_16645_16724_3_6	SCAFFOLD102	432767	432846
NV_Contig524_18773_18852_5_2	SCAFFOLD87	309186	309265
NV_Contig524_3132_3211_6_3	SCAFFOLD87	293545	293624
NV_Contig524_6615_6694_7_4	SCAFFOLD87	297028	297107
NV_Contig524_9803_9882_6_4	SCAFFOLD87	300216	300295
NV_Contig525_4105_4184_6_4	SCAFFOLD102	387818	387897
NV_Contig525_1844_1923_10_5	SCAFFOLD102	385557	385636
NV_Contig525_2727_2806_7_6	SCAFFOLD102	386440	386519
NV_Contig526_11213_11292_4_1	SCAFFOLD87	524615	524694
NV_Contig526_30446_30525_4_3	SCAFFOLD87	543848	543927
NV_Contig527_27160_27239_7_2	SCAFFOLD87	412518	412597
NV_Contig527_29215_29294_5_2	SCAFFOLD87	414573	414652
NV_Contig527_29479_29558_5_2	SCAFFOLD87	414837	414916
NV_Contig527_23486_23565_5_3	SCAFFOLD87	408844	408923
NV_Contig528_2323_2402_6_2	SCAFFOLD102	206227	206306
NV_Contig528_19198_19277_6_2	SCAFFOLD102	223102	223181
NV_Contig528_1447_1526_6_4	SCAFFOLD102	205351	205430
NV_Contig529_12175_12254_4_3	SCAFFOLD102	65696	65775
NV_Contig531_1237_1316_5_1	SCAFFOLD87	493305	493384
NV_Contig531_3221_3300_8_1	SCAFFOLD87	495289	495368
NV_Contig531_13418_13497_5_3	SCAFFOLD87	505486	505565
NV_Contig531_578_657_13_4	SCAFFOLD87	492646	492725
NV_Contig531_1432_1511_15_5	SCAFFOLD87	493500	493579
NV_Contig531_13792_13871_5_6	SCAFFOLD87	505860	505939
NV_Contig531_9376_9455_5_9	SCAFFOLD87	501444	501523
NV_Contig533_10037_10116_4_1	SCAFFOLD87	350336	350415
NV_Contig533_34715_34794_6_1	SCAFFOLD87	375014	375093
NV_Contig533_2474_2553_6_2	SCAFFOLD87	342773	342852
NV_Contig533_24831_24910_7_2	SCAFFOLD87	365130	365209
NV_Contig534_24866_24945_7_2	SCAFFOLD228	172962	173041
NV_Contig534_32448_32527_9_4	SCAFFOLD228	180544	180623
NV_Contig536_3530_3609_6_2	SCAFFOLD731	12041	12120
NV_Contig537_576_655_5_2	SCAFFOLD11	725774	725853
NV_Contig537_1915_1994_4_2	SCAFFOLD11	727113	727192
NV_Contig537_6312_6391_5_3	SCAFFOLD11	731510	731589
NV_Contig537_6556_6635_4_6	SCAFFOLD11	731754	731833
NV_Contig537_25685_25764_10_9	SCAFFOLD11	750883	750962
NV_Contig538_28493_28572_7_1	SCAFFOLD11	681011	681090
NV_Contig538_22112_22191_4_2	SCAFFOLD11	674630	674709
NV_Contig538_55297_55376_10_2	SCAFFOLD11	707815	707894
NV_Contig538_55650_55729_8_2	SCAFFOLD11	708168	708247
NV_Contig538_49818_49897_8_3	SCAFFOLD11	702336	702415
NV_Contig538_58270_58349_4_5	SCAFFOLD11	710788	710867
NV_Contig539_10308_10387_8_1	SCAFFOLD11	1219052	1219131
NV_Contig539_6548_6627_7_2	SCAFFOLD11	1215292	1215371
NV_Contig539_23368_23447_4_4	SCAFFOLD11	1232112	1232191
NV_Contig540_19478_19557_4_3	SCAFFOLD11	1337541	1337620
NV_Contig540_15901_15980_5_4	SCAFFOLD11	1333964	1334043
NV_Contig541_24997_25076_5_2	SCAFFOLD11	318662	318741
NV_Contig541_44229_44308_4_2	SCAFFOLD11	337894	337973
NV_Contig541_22882_22961_4_3	SCAFFOLD11	316547	316626
NV_Contig541_35016_35095_5_5	SCAFFOLD11	328681	328760
NV_Contig543_53014_53093_5_1	SCAFFOLD11	1040278	1040357
NV_Contig543_57721_57800_6_1	SCAFFOLD11	1044985	1045064
NV_Contig543_50610_50689_7_2	SCAFFOLD11	1037874	1037953
NV_Contig543_8499_8578_7_3	SCAFFOLD11	995763	995842
NV_Contig543_6502_6581_13_4	SCAFFOLD11	993766	993845
NV_Contig543_38526_38605_6_4	SCAFFOLD11	1025790	1025869
NV_Contig544_8502_8581_3_2	SCAFFOLD11	84232	84311
NV_Contig545_36403_36482_5_3	SCAFFOLD11	1411604	1411683
NV_Contig545_12359_12438_5_6	SCAFFOLD11	1387560	1387639
NV_Contig549_554_633_6_1	SCAFFOLD11	1488625	1488704
NV_Contig549_861_940_8_5	SCAFFOLD11	1488932	1489011
NV_Contig550_39272_39351_7_2	SCAFFOLD11	1151988	1152067
NV_Contig550_7487_7566_6_3	SCAFFOLD11	1120203	1120282
NV_Contig550_14576_14655_7_3	SCAFFOLD11	1127292	1127371
NV_Contig550_25091_25170_7_7	SCAFFOLD11	1137807	1137886
NV_Contig551_5603_5682_8_3	SCAFFOLD11	909513	909592
NV_Contig551_9739_9818_9_7	SCAFFOLD11	913649	913728
NV_Contig552_21424_21503_5_3	SCAFFOLD11	1083442	1083521
NV_Contig552_3667_3746_5_6	SCAFFOLD11	1065685	1065764
NV_Contig552_25425_25504_7_8	SCAFFOLD11	1087443	1087522
NV_Contig556_19860_19939_7_2	SCAFFOLD11	1776879	1776958
NV_Contig556_15471_15550_6_3	SCAFFOLD11	1772490	1772569
NV_Contig558_15457_15536_5_3	SCAFFOLD11	143608	143687
NV_Contig565_20694_20773_5_1	SCAFFOLD11	861790	861869
NV_Contig565_10468_10547_7_2	SCAFFOLD11	851564	851643
NV_Contig565_24389_24468_6_2	SCAFFOLD11	865485	865564
NV_Contig565_25216_25295_4_3	SCAFFOLD11	866312	866391
NV_Contig565_40961_41040_7_3	SCAFFOLD11	882057	882136
NV_Contig565_42664_42743_7_3	SCAFFOLD11	883760	883839
NV_Contig565_2915_2994_5_4	SCAFFOLD11	844011	844090
NV_Contig565_30349_30428_5_4	SCAFFOLD11	871445	871524
NV_Contig565_30808_30887_5_6	SCAFFOLD11	871904	871983
NV_Contig566_12969_13048_13_1	SCAFFOLD11	427475	427554
NV_Contig566_60054_60133_6_1	SCAFFOLD11	474560	474639
NV_Contig566_60462_60541_7_4	SCAFFOLD11	474968	475047
NV_Contig566_11923_12002_4_6	SCAFFOLD11	426429	426508
NV_Contig567_7301_7380_8_1	SCAFFOLD11	1104215	1104294
NV_Contig567_1402_1481_5_3	SCAFFOLD11	1098316	1098395
NV_Contig567_3434_3513_6_3	SCAFFOLD11	1100348	1100427
NV_Contig577_4789_4868_7_5	SCAFFOLD1150	30375	30454
NV_Contig578_11938_12017_6_1	SCAFFOLD14	2448696	2448775
NV_Contig578_1079_1158_10_6	SCAFFOLD14	2437837	2437916
NV_Contig582_31063_31142_6_2	SCAFFOLD14	1591823	1591902
NV_Contig582_4242_4321_5_3	SCAFFOLD14	1565002	1565081
NV_Contig582_39860_39939_4_3	SCAFFOLD14	1600620	1600699
NV_Contig582_12537_12616_7_4	SCAFFOLD14	1573297	1573376
NV_Contig582_40353_40432_6_5	SCAFFOLD14	1601113	1601192
NV_Contig582_32542_32621_6_6	SCAFFOLD14	1593302	1593381
NV_Contig582_37263_37342_13_7	SCAFFOLD14	1598023	1598102
NV_Contig583_7324_7403_5_2	SCAFFOLD14	279840	279919
NV_Contig583_19133_19212_6_9	SCAFFOLD14	291649	291728
NV_Contig586_12067_12146_4_1	SCAFFOLD14	998823	998902
NV_Contig586_14960_15039_7_1	SCAFFOLD14	1001716	1001795
NV_Contig586_12386_12465_7_3	SCAFFOLD14	999142	999221
NV_Contig586_19642_19721_6_4	SCAFFOLD14	1006398	1006477
NV_Contig587_22896_22975_7_2	SCAFFOLD14	3139899	3139978
NV_Contig587_1173_1252_3_3	SCAFFOLD14	3118176	3118255
NV_Contig587_24288_24367_6_3	SCAFFOLD14	3141291	3141370
NV_Contig587_27176_27255_6_3	SCAFFOLD14	3144179	3144258
NV_Contig587_29598_29677_8_3	SCAFFOLD14	3146601	3146680
NV_Contig588_50599_50678_6_1	SCAFFOLD14	1226745	1226824
NV_Contig588_4936_5015_5_2	SCAFFOLD14	1181082	1181161
NV_Contig588_5494_5573_8_2	SCAFFOLD14	1181640	1181719
NV_Contig588_17764_17843_6_2	SCAFFOLD14	1193910	1193989
NV_Contig588_28296_28375_6_2	SCAFFOLD14	1204442	1204521
NV_Contig588_2455_2534_14_3	SCAFFOLD14	1178601	1178680
NV_Contig588_5260_5339_15_3	SCAFFOLD14	1181406	1181485
NV_Contig588_1450_1529_4_4	SCAFFOLD14	1177596	1177675
NV_Contig589_5055_5134_8_1	SCAFFOLD14	1521011	1521090
NV_Contig589_21699_21778_4_1	SCAFFOLD14	1537655	1537734
NV_Contig589_16380_16459_7_2	SCAFFOLD14	1532336	1532415
NV_Contig589_17827_17906_5_2	SCAFFOLD14	1533783	1533862
NV_Contig589_14189_14268_4_3	SCAFFOLD14	1530145	1530224
NV_Contig589_12116_12195_4_4	SCAFFOLD14	1528072	1528151
NV_Contig589_27253_27332_5_4	SCAFFOLD14	1543209	1543288
NV_Contig592_21434_21513_15_2	SCAFFOLD14	3439271	3439350
NV_Contig592_8745_8824_6_9	SCAFFOLD14	3426582	3426661
NV_Contig593_11300_11379_6_4	SCAFFOLD14	2504876	2504955
NV_Contig594_10768_10847_5_2	SCAFFOLD14	3519598	3519677
NV_Contig594_9212_9291_5_3	SCAFFOLD14	3518042	3518121
NV_Contig594_11457_11536_8_3	SCAFFOLD14	3520287	3520366
NV_Contig594_9442_9521_6_5	SCAFFOLD14	3518272	3518351
NV_Contig595_11513_11592_6_2	SCAFFOLD14	230094	230173
NV_Contig595_12843_12922_12_2	SCAFFOLD14	231424	231503
NV_Contig595_21593_21672_5_7	SCAFFOLD14	240174	240253
NV_Contig596_1469_1548_5_4	SCAFFOLD14	1493700	1493779
NV_Contig597_34105_34184_5_1	SCAFFOLD14	938071	938150
NV_Contig597_43001_43080_8_2	SCAFFOLD14	946967	947046
NV_Contig597_20381_20460_4_3	SCAFFOLD14	924347	924426
NV_Contig597_31814_31893_5_3	SCAFFOLD14	935780	935859
NV_Contig597_35630_35709_4_3	SCAFFOLD14	939596	939675
NV_Contig597_37701_37780_7_4	SCAFFOLD14	941667	941746
NV_Contig598_12181_12260_4_2	SCAFFOLD14	3310926	3311005
NV_Contig598_25523_25602_6_4	SCAFFOLD14	3324268	3324347
NV_Contig598_25877_25956_6_6	SCAFFOLD14	3324622	3324701
NV_Contig598_40734_40813_4_7	SCAFFOLD14	3339479	3339558
NV_Contig598_7470_7549_8_10	SCAFFOLD14	3306215	3306294
NV_Contig599_206_285_5_1	SCAFFOLD14	2518832	2518911
NV_Contig600_4461_4540_5_3	SCAFFOLD14	246868	246947
NV_Contig601_24465_24544_6_1	SCAFFOLD14	3069261	3069340
NV_Contig601_4691_4770_5_2	SCAFFOLD14	3049487	3049566
NV_Contig601_5818_5897_5_2	SCAFFOLD14	3050614	3050693
NV_Contig601_15925_16004_4_3	SCAFFOLD14	3060721	3060800
NV_Contig601_19770_19849_4_4	SCAFFOLD14	3064566	3064645
NV_Contig602_34401_34480_5_1	SCAFFOLD14	1344918	1344997
NV_Contig602_38155_38234_5_2	SCAFFOLD14	1348672	1348751
NV_Contig602_36217_36296_4_3	SCAFFOLD14	1346734	1346813
NV_Contig602_15235_15314_4_5	SCAFFOLD14	1325752	1325831
NV_Contig603_17751_17830_9_4	SCAFFOLD14	1040891	1040970
NV_Contig604_14477_14556_6_2	SCAFFOLD14	1470932	1471011
NV_Contig605_17550_17629_6_3	SCAFFOLD14	2784214	2784293
NV_Contig605_26376_26455_6_8	SCAFFOLD14	2793040	2793119
NV_Contig606_82_161_7_1	SCAFFOLD14	1978275	1978354
NV_Contig606_5428_5507_5_2	SCAFFOLD14	1983621	1983700
NV_Contig606_19540_19619_6_3	SCAFFOLD14	1997733	1997812
NV_Contig607_16728_16807_6_3	SCAFFOLD14	2471161	2471240
NV_Contig607_16926_17005_8_3	SCAFFOLD14	2471359	2471438
NV_Contig607_4926_5005_5_6	SCAFFOLD14	2459359	2459438
NV_Contig607_4685_4764_10_7	SCAFFOLD14	2459118	2459197
NV_Contig607_5837_5916_13_9	SCAFFOLD14	2460270	2460349
NV_Contig611_1089_1168_4_3	SCAFFOLD14	113037	113116
NV_Contig612_824_903_5_2	SCAFFOLD14	2688394	2688473
NV_Contig612_3261_3340_5_2	SCAFFOLD14	2690831	2690910
NV_Contig613_7328_7407_6_3	SCAFFOLD14	661570	661649
NV_Contig614_188_267_7_2	SCAFFOLD14	2703091	2703170
NV_Contig615_4552_4631_4_2	SCAFFOLD14	1175028	1175107
NV_Contig615_4792_4871_6_2	SCAFFOLD14	1175268	1175347
NV_Contig617_1697_1776_6_1	SCAFFOLD14	575065	575144
NV_Contig617_2014_2093_6_1	SCAFFOLD14	575382	575461
NV_Contig617_5695_5774_4_1	SCAFFOLD14	579063	579142
NV_Contig617_21808_21887_7_5	SCAFFOLD14	595176	595255
NV_Contig617_25589_25668_8_5	SCAFFOLD14	598957	599036
NV_Contig618_3173_3252_6_3	SCAFFOLD14	610887	610966
NV_Contig618_18290_18369_5_3	SCAFFOLD14	626004	626083
NV_Contig618_19416_19495_5_3	SCAFFOLD14	627130	627209
NV_Contig618_39761_39840_5_8	SCAFFOLD14	647475	647554
NV_Contig619_7377_7456_8_1	SCAFFOLD14	2914351	2914430
NV_Contig619_5069_5148_6_5	SCAFFOLD14	2912043	2912122
NV_Contig620_19833_19912_4_2	SCAFFOLD14	1420897	1420976
NV_Contig620_30803_30882_6_2	SCAFFOLD14	1431867	1431946
NV_Contig620_35318_35397_4_2	SCAFFOLD14	1436382	1436461
NV_Contig621_19866_19945_8_1	SCAFFOLD14	1253592	1253671
NV_Contig621_35282_35361_6_1	SCAFFOLD14	1269008	1269087
NV_Contig621_3513_3592_4_2	SCAFFOLD14	1237239	1237318
NV_Contig621_3806_3885_5_2	SCAFFOLD14	1237532	1237611
NV_Contig621_30999_31078_5_2	SCAFFOLD14	1264725	1264804
NV_Contig621_39590_39669_7_2	SCAFFOLD14	1273316	1273395
NV_Contig621_49726_49805_5_2	SCAFFOLD14	1283452	1283531
NV_Contig621_67796_67875_4_2	SCAFFOLD14	1301522	1301601
NV_Contig621_47175_47254_9_3	SCAFFOLD14	1280901	1280980
NV_Contig621_61719_61798_4_3	SCAFFOLD14	1295445	1295524
NV_Contig621_44588_44667_5_4	SCAFFOLD14	1278314	1278393
NV_Contig621_57780_57859_6_4	SCAFFOLD14	1291506	1291585
NV_Contig621_42766_42845_5_5	SCAFFOLD14	1276492	1276571
NV_Contig621_57300_57379_13_5	SCAFFOLD14	1291026	1291105
NV_Contig621_20874_20953_9_6	SCAFFOLD14	1254600	1254679
NV_Contig622_16725_16804_5_1	SCAFFOLD14	2266090	2266169
NV_Contig622_17733_17812_6_1	SCAFFOLD14	2267098	2267177
NV_Contig622_29955_30034_4_1	SCAFFOLD14	2279320	2279399
NV_Contig622_54030_54109_5_1	SCAFFOLD14	2303395	2303474
NV_Contig622_73077_73156_6_1	SCAFFOLD14	2322442	2322521
NV_Contig622_57828_57907_4_2	SCAFFOLD14	2307193	2307272
NV_Contig622_60851_60930_6_2	SCAFFOLD14	2310216	2310295
NV_Contig622_65482_65561_12_2	SCAFFOLD14	2314847	2314926
NV_Contig622_60598_60677_8_3	SCAFFOLD14	2309963	2310042
NV_Contig622_69364_69443_6_3	SCAFFOLD14	2318729	2318808
NV_Contig622_98472_98551_9_3	SCAFFOLD14	2347837	2347916
NV_Contig622_105950_106029_4_4	SCAFFOLD14	2355315	2355394
NV_Contig622_41377_41456_8_5	SCAFFOLD14	2290742	2290821
NV_Contig622_44495_44574_5_5	SCAFFOLD14	2293860	2293939
NV_Contig622_69769_69848_6_5	SCAFFOLD14	2319134	2319213
NV_Contig622_105199_105278_8_6	SCAFFOLD14	2354564	2354643
NV_Contig623_2768_2847_10_1	SCAFFOLD14	56124	56203
NV_Contig623_21560_21639_7_2	SCAFFOLD14	74916	74995
NV_Contig623_26896_26975_4_3	SCAFFOLD14	80252	80331
NV_Contig623_5155_5234_5_8	SCAFFOLD14	58511	58590
NV_Contig623_25758_25837_9_9	SCAFFOLD14	79114	79193
NV_Contig625_7881_7960_5_1	SCAFFOLD14	3169881	3169960
NV_Contig625_30168_30247_5_1	SCAFFOLD14	3192168	3192247
NV_Contig625_32296_32375_5_1	SCAFFOLD14	3194296	3194375
NV_Contig625_17553_17632_6_2	SCAFFOLD14	3179553	3179632
NV_Contig625_29331_29410_6_2	SCAFFOLD14	3191331	3191410
NV_Contig625_32522_32601_4_2	SCAFFOLD14	3194522	3194601
NV_Contig625_33841_33920_5_2	SCAFFOLD14	3195841	3195920
NV_Contig625_11812_11891_9_3	SCAFFOLD14	3173812	3173891
NV_Contig625_16697_16776_4_3	SCAFFOLD14	3178697	3178776
NV_Contig625_20872_20951_6_3	SCAFFOLD14	3182872	3182951
NV_Contig625_21967_22046_5_3	SCAFFOLD14	3183967	3184046
NV_Contig625_15449_15528_11_4	SCAFFOLD14	3177449	3177528
NV_Contig625_22289_22368_12_4	SCAFFOLD14	3184289	3184368
NV_Contig625_25458_25537_6_4	SCAFFOLD14	3187458	3187537
NV_Contig625_7527_7606_4_6	SCAFFOLD14	3169527	3169606
NV_Contig625_34254_34333_4_8	SCAFFOLD14	3196254	3196333
NV_Contig626_36463_36542_7_1	SCAFFOLD14	1771820	1771899
NV_Contig626_2138_2217_8_3	SCAFFOLD14	1737495	1737574
NV_Contig626_22666_22745_5_3	SCAFFOLD14	1758023	1758102
NV_Contig626_36772_36851_5_3	SCAFFOLD14	1772129	1772208
NV_Contig626_12066_12145_9_5	SCAFFOLD14	1747423	1747502
NV_Contig627_1436_1515_5_3	SCAFFOLD14	2395649	2395728
NV_Contig627_9425_9504_5_3	SCAFFOLD14	2403638	2403717
NV_Contig627_35587_35666_8_3	SCAFFOLD14	2429800	2429879
NV_Contig627_6137_6216_7_4	SCAFFOLD14	2400350	2400429
NV_Contig627_32536_32615_7_7	SCAFFOLD14	2426749	2426828
NV_Contig628_46053_46132_8_2	SCAFFOLD14	531909	531988
NV_Contig628_35390_35469_11_3	SCAFFOLD14	521246	521325
NV_Contig628_29550_29629_7_4	SCAFFOLD14	515406	515485
NV_Contig628_11025_11104_4_5	SCAFFOLD14	496881	496960
NV_Contig628_42264_42343_14_5	SCAFFOLD14	528120	528199
NV_Contig629_28102_28181_6_1	SCAFFOLD14	2035656	2035735
NV_Contig629_8683_8762_6_3	SCAFFOLD14	2016237	2016316
NV_Contig629_22057_22136_8_4	SCAFFOLD14	2029611	2029690
NV_Contig629_27180_27259_4_7	SCAFFOLD14	2034734	2034813
NV_Contig630_2549_2628_5_2	SCAFFOLD14	2544053	2544132
NV_Contig630_17007_17086_5_2	SCAFFOLD14	2558511	2558590
NV_Contig630_20290_20369_10_2	SCAFFOLD14	2561794	2561873
NV_Contig630_45986_46065_4_3	SCAFFOLD14	2587490	2587569
NV_Contig630_20111_20190_5_4	SCAFFOLD14	2561615	2561694
NV_Contig630_26860_26939_5_8	SCAFFOLD14	2568364	2568443
NV_Contig632_6656_6735_7_3	SCAFFOLD689	30655	30734
NV_Contig632_7689_7768_4_5	SCAFFOLD689	31688	31767
NV_Contig632_10251_10330_13_7	SCAFFOLD689	34250	34329
NV_Contig647_26109_26188_5_2	SCAFFOLD198	207396	207475
NV_Contig651_10929_11008_7_3	SCAFFOLD104	156727	156806
NV_Contig658_15850_15929_4_1	SCAFFOLD5	1353185	1353264
NV_Contig658_41787_41866_6_2	SCAFFOLD5	1379122	1379201
NV_Contig659_36564_36643_5_3	SCAFFOLD5	3454707	3454786
NV_Contig659_31073_31152_7_4	SCAFFOLD5	3449216	3449295
NV_Contig661_4643_4722_5_1	SCAFFOLD5	4499212	4499291
NV_Contig661_5987_6066_7_1	SCAFFOLD5	4500556	4500635
NV_Contig661_30680_30759_6_1	SCAFFOLD5	4525249	4525328
NV_Contig661_28643_28722_8_2	SCAFFOLD5	4523212	4523291
NV_Contig661_30481_30560_7_2	SCAFFOLD5	4525050	4525129
NV_Contig661_42445_42524_12_2	SCAFFOLD5	4537014	4537093
NV_Contig661_15587_15666_7_3	SCAFFOLD5	4510156	4510235
NV_Contig661_31595_31674_4_3	SCAFFOLD5	4526164	4526243
NV_Contig661_42236_42315_6_3	SCAFFOLD5	4536805	4536884
NV_Contig661_19363_19442_4_4	SCAFFOLD5	4513932	4514011
NV_Contig661_21399_21478_5_4	SCAFFOLD5	4515968	4516047
NV_Contig661_19142_19221_5_6	SCAFFOLD5	4513711	4513790
NV_Contig663_1276_1355_7_7	SCAFFOLD5	3694776	3694855
NV_Contig664_2590_2669_10_1	SCAFFOLD5	3159179	3159258
NV_Contig664_46280_46359_6_1	SCAFFOLD5	3202869	3202948
NV_Contig664_2945_3024_5_2	SCAFFOLD5	3159534	3159613
NV_Contig664_66390_66469_7_2	SCAFFOLD5	3222979	3223058
NV_Contig664_29150_29229_5_3	SCAFFOLD5	3185739	3185818
NV_Contig664_1822_1901_6_4	SCAFFOLD5	3158411	3158490
NV_Contig664_31504_31583_3_5	SCAFFOLD5	3188093	3188172
NV_Contig665_5078_5157_4_1	SCAFFOLD5	445635	445714
NV_Contig665_5321_5400_5_2	SCAFFOLD5	445878	445957
NV_Contig667_1657_1736_4_2	SCAFFOLD5	3613447	3613526
NV_Contig668_4495_4574_5_2	SCAFFOLD5	3620725	3620804
NV_Contig668_9151_9230_11_2	SCAFFOLD5	3625381	3625460
NV_Contig668_9503_9582_6_4	SCAFFOLD5	3625733	3625812
NV_Contig669_10085_10164_4_2	SCAFFOLD5	4402320	4402399
NV_Contig669_3147_3226_7_3	SCAFFOLD5	4395382	4395461
NV_Contig669_11159_11238_6_3	SCAFFOLD5	4403394	4403473
NV_Contig670_17660_17739_8_2	SCAFFOLD5	394602	394681
NV_Contig670_22501_22580_5_2	SCAFFOLD5	399443	399522
NV_Contig670_30580_30659_9_2	SCAFFOLD5	407522	407601
NV_Contig670_9267_9346_5_3	SCAFFOLD5	386209	386288
NV_Contig670_19746_19825_6_3	SCAFFOLD5	396688	396767
NV_Contig670_9829_9908_7_4	SCAFFOLD5	386771	386850
NV_Contig671_30572_30651_8_1	SCAFFOLD5	738375	738454
NV_Contig671_4567_4646_6_2	SCAFFOLD5	712370	712449
NV_Contig671_35316_35395_13_2	SCAFFOLD5	743119	743198
NV_Contig671_35783_35862_6_2	SCAFFOLD5	743586	743665
NV_Contig671_284_363_9_3	SCAFFOLD5	708087	708166
NV_Contig671_17244_17323_12_7	SCAFFOLD5	725047	725126
NV_Contig672_24078_24157_4_1	SCAFFOLD5	1865499	1865578
NV_Contig672_4194_4273_7_4	SCAFFOLD5	1845615	1845694
NV_Contig673_5007_5086_6_5	SCAFFOLD5	2083591	2083670
NV_Contig674_15758_15837_4_3	SCAFFOLD5	467231	467310
NV_Contig675_24049_24128_5_1	SCAFFOLD5	3327622	3327701
NV_Contig675_35354_35433_4_1	SCAFFOLD5	3338927	3339006
NV_Contig675_29186_29265_14_2	SCAFFOLD5	3332759	3332838
NV_Contig675_37941_38020_6_2	SCAFFOLD5	3341514	3341593
NV_Contig675_30850_30929_9_3	SCAFFOLD5	3334423	3334502
NV_Contig677_4013_4092_4_2	SCAFFOLD5	3780151	3780230
NV_Contig677_7468_7547_4_2	SCAFFOLD5	3783606	3783685
NV_Contig677_7752_7831_5_4	SCAFFOLD5	3783890	3783969
NV_Contig678_13591_13670_6_2	SCAFFOLD5	3807981	3808060
NV_Contig679_39957_40036_8_1	SCAFFOLD5	3856704	3856783
NV_Contig679_41461_41540_6_1	SCAFFOLD5	3858208	3858287
NV_Contig679_8157_8236_6_2	SCAFFOLD5	3824904	3824983
NV_Contig679_9524_9603_5_2	SCAFFOLD5	3826271	3826350
NV_Contig679_44017_44096_6_3	SCAFFOLD5	3860764	3860843
NV_Contig679_12081_12160_6_10	SCAFFOLD5	3828828	3828907
NV_Contig680_250_329_5_3	SCAFFOLD5	1894382	1894461
NV_Contig682_14551_14630_9_1	SCAFFOLD5	2526462	2526541
NV_Contig682_14826_14905_7_1	SCAFFOLD5	2526737	2526816
NV_Contig683_7543_7622_4_3	SCAFFOLD5	324177	324256
NV_Contig683_11408_11487_6_4	SCAFFOLD5	328042	328121
NV_Contig686_5458_5537_3_4	SCAFFOLD5	1459293	1459372
NV_Contig686_4156_4235_5_5	SCAFFOLD5	1457991	1458070
NV_Contig688_10434_10513_5_1	SCAFFOLD5	4381506	4381585
NV_Contig688_13452_13531_5_2	SCAFFOLD5	4384524	4384603
NV_Contig688_16385_16464_15_5	SCAFFOLD5	4387457	4387536
NV_Contig688_3220_3299_4_7	SCAFFOLD5	4374292	4374371
NV_Contig688_12099_12178_14_9	SCAFFOLD5	4383171	4383250
NV_Contig689_881_960_4_1	SCAFFOLD5	651040	651119
NV_Contig689_8352_8431_6_1	SCAFFOLD5	658511	658590
NV_Contig689_4755_4834_8_2	SCAFFOLD5	654914	654993
NV_Contig690_902_981_8_3	SCAFFOLD5	3007737	3007816
NV_Contig690_30798_30877_7_3	SCAFFOLD5	3037633	3037712
NV_Contig691_1738_1817_5_1	SCAFFOLD5	1196565	1196644
NV_Contig691_29323_29402_4_2	SCAFFOLD5	1224150	1224229
NV_Contig691_35357_35436_5_3	SCAFFOLD5	1230184	1230263
NV_Contig692_4985_5064_5_2	SCAFFOLD5	2131231	2131310
NV_Contig693_12450_12529_6_2	SCAFFOLD5	4303231	4303310
NV_Contig693_32473_32552_6_2	SCAFFOLD5	4323254	4323333
NV_Contig693_16443_16522_4_3	SCAFFOLD5	4307224	4307303
NV_Contig693_20099_20178_3_3	SCAFFOLD5	4310880	4310959
NV_Contig693_36201_36280_3_3	SCAFFOLD5	4326982	4327061
NV_Contig693_12199_12278_6_4	SCAFFOLD5	4302980	4303059
NV_Contig694_28507_28586_10_2	SCAFFOLD5	1098992	1099071
NV_Contig699_30687_30766_6_3	SCAFFOLD5	2506768	2506847
NV_Contig699_29879_29958_5_4	SCAFFOLD5	2505960	2506039
NV_Contig699_18357_18436_5_7	SCAFFOLD5	2494438	2494517
NV_Contig700_1610_1689_5_2	SCAFFOLD5	3240550	3240629
NV_Contig700_17454_17533_11_2	SCAFFOLD5	3256394	3256473
NV_Contig700_2882_2961_6_3	SCAFFOLD5	3241822	3241901
NV_Contig700_18177_18256_6_3	SCAFFOLD5	3257117	3257196
NV_Contig701_10062_10141_7_1	SCAFFOLD5	3942942	3943021
NV_Contig701_13979_14058_4_1	SCAFFOLD5	3946859	3946938
NV_Contig701_9860_9939_4_2	SCAFFOLD5	3942740	3942819
NV_Contig701_14986_15065_6_3	SCAFFOLD5	3947866	3947945
NV_Contig702_11665_11744_5_3	SCAFFOLD5	565672	565751
NV_Contig702_14272_14351_15_3	SCAFFOLD5	568279	568358
NV_Contig702_24715_24794_14_3	SCAFFOLD5	578722	578801
NV_Contig702_1301_1380_5_4	SCAFFOLD5	555308	555387
NV_Contig703_7484_7563_6_1	SCAFFOLD5	1248458	1248537
NV_Contig703_4589_4668_5_3	SCAFFOLD5	1245563	1245642
NV_Contig704_7707_7786_5_1	SCAFFOLD5	35432	35511
NV_Contig704_29403_29482_6_2	SCAFFOLD5	57128	57207
NV_Contig705_12667_12746_9_2	SCAFFOLD5	3718234	3718313
NV_Contig706_28606_28685_7_1	SCAFFOLD5	3751495	3751574
NV_Contig706_12020_12099_6_2	SCAFFOLD5	3734909	3734988
NV_Contig706_26072_26151_6_2	SCAFFOLD5	3748961	3749040
NV_Contig711_5774_5853_5_2	SCAFFOLD5	1525944	1526023
NV_Contig711_10883_10962_6_3	SCAFFOLD5	1531053	1531132
NV_Contig714_15808_15887_15_2	SCAFFOLD5	2295634	2295713
NV_Contig714_18988_19067_7_2	SCAFFOLD5	2298814	2298893
NV_Contig714_39135_39214_4_2	SCAFFOLD5	2318961	2319040
NV_Contig714_9891_9970_8_3	SCAFFOLD5	2289717	2289796
NV_Contig715_4617_4696_6_4	SCAFFOLD5	1506837	1506916
NV_Contig716_5754_5833_5_3	SCAFFOLD5	1145490	1145569
NV_Contig716_29509_29588_5_3	SCAFFOLD5	1169245	1169324
NV_Contig716_15016_15095_12_4	SCAFFOLD5	1154752	1154831
NV_Contig718_19558_19637_12_3	SCAFFOLD5	4274609	4274688
NV_Contig718_27466_27545_6_3	SCAFFOLD5	4282517	4282596
NV_Contig718_28238_28317_8_4	SCAFFOLD5	4283289	4283368
NV_Contig719_2137_2216_14_1	SCAFFOLD5	333422	333501
NV_Contig719_38410_38489_5_1	SCAFFOLD5	369695	369774
NV_Contig719_42392_42471_11_2	SCAFFOLD5	373677	373756
NV_Contig719_23448_23527_7_3	SCAFFOLD5	354733	354812
NV_Contig719_29261_29340_7_3	SCAFFOLD5	360546	360625
NV_Contig719_29434_29513_4_3	SCAFFOLD5	360719	360798
NV_Contig719_40814_40893_4_3	SCAFFOLD5	372099	372178
NV_Contig719_23004_23083_15_4	SCAFFOLD5	354289	354368
NV_Contig719_35595_35674_7_4	SCAFFOLD5	366880	366959
NV_Contig721_23899_23978_3_2	SCAFFOLD5	964096	964175
NV_Contig722_2323_2402_6_2	SCAFFOLD5	2910117	2910196
NV_Contig723_21974_22053_3_2	SCAFFOLD5	830417	830496
NV_Contig723_62512_62591_6_2	SCAFFOLD5	870955	871034
NV_Contig723_2410_2489_7_3	SCAFFOLD5	810853	810932
NV_Contig723_45670_45749_10_3	SCAFFOLD5	854113	854192
NV_Contig723_79_158_13_5	SCAFFOLD5	808522	808601
NV_Contig723_33149_33228_11_6	SCAFFOLD5	841592	841671
NV_Contig723_66520_66599_14_7	SCAFFOLD5	874963	875042
NV_Contig723_36988_37067_12_8	SCAFFOLD5	845431	845510
NV_Contig724_11816_11895_4_1	SCAFFOLD5	4174873	4174952
NV_Contig724_81452_81531_11_1	SCAFFOLD5	4244509	4244588
NV_Contig724_69461_69540_6_2	SCAFFOLD5	4232518	4232597
NV_Contig724_78114_78193_4_2	SCAFFOLD5	4241171	4241250
NV_Contig724_78642_78721_5_2	SCAFFOLD5	4241699	4241778
NV_Contig724_52757_52836_3_3	SCAFFOLD5	4215814	4215893
NV_Contig724_64537_64616_4_3	SCAFFOLD5	4227594	4227673
NV_Contig724_75118_75197_4_4	SCAFFOLD5	4238175	4238254
NV_Contig724_59459_59538_10_5	SCAFFOLD5	4222516	4222595
NV_Contig724_69299_69378_9_5	SCAFFOLD5	4232356	4232435
NV_Contig724_64349_64428_4_6	SCAFFOLD5	4227406	4227485
NV_Contig724_40046_40125_9_7	SCAFFOLD5	4203103	4203182
NV_Contig724_65122_65201_6_7	SCAFFOLD5	4228179	4228258
NV_Contig725_8425_8504_4_3	SCAFFOLD5	2203388	2203467
NV_Contig725_20097_20176_5_4	SCAFFOLD5	2215060	2215139
NV_Contig725_11118_11197_7_6	SCAFFOLD5	2206081	2206160
NV_Contig725_9500_9579_6_10	SCAFFOLD5	2204463	2204542
NV_Contig726_24487_24566_5_1	SCAFFOLD5	917961	918040
NV_Contig726_16654_16733_4_2	SCAFFOLD5	910128	910207
NV_Contig726_27558_27637_5_2	SCAFFOLD5	921032	921111
NV_Contig727_10931_11010_6_2	SCAFFOLD5	3078104	3078183
NV_Contig729_14031_14110_6_1	SCAFFOLD5	2839332	2839411
NV_Contig729_8962_9041_7_2	SCAFFOLD5	2834263	2834342
NV_Contig729_18770_18849_5_2	SCAFFOLD5	2844071	2844150
NV_Contig729_8116_8195_12_3	SCAFFOLD5	2833417	2833496
NV_Contig729_38500_38579_5_3	SCAFFOLD5	2863801	2863880
NV_Contig729_31043_31122_4_4	SCAFFOLD5	2856344	2856423
NV_Contig731_3547_3626_5_1	SCAFFOLD653	25570	25649
NV_Contig740_68840_68919_4_1	SCAFFOLD16	3156289	3156368
NV_Contig740_21339_21418_5_2	SCAFFOLD16	3108788	3108867
NV_Contig740_31593_31672_5_2	SCAFFOLD16	3119042	3119121
NV_Contig740_61844_61923_8_2	SCAFFOLD16	3149293	3149372
NV_Contig740_77125_77204_8_2	SCAFFOLD16	3164574	3164653
NV_Contig740_81424_81503_7_3	SCAFFOLD16	3168873	3168952
NV_Contig740_84761_84840_11_3	SCAFFOLD16	3172210	3172289
NV_Contig740_1041_1120_3_4	SCAFFOLD16	3088490	3088569
NV_Contig740_82004_82083_6_4	SCAFFOLD16	3169453	3169532
NV_Contig740_99619_99698_10_4	SCAFFOLD16	3187068	3187147
NV_Contig740_107672_107751_5_5	SCAFFOLD16	3195121	3195200
NV_Contig740_45838_45917_5_6	SCAFFOLD16	3133287	3133366
NV_Contig740_63685_63764_15_6	SCAFFOLD16	3151134	3151213
NV_Contig740_76338_76417_13_6	SCAFFOLD16	3163787	3163866
NV_Contig740_87500_87579_10_6	SCAFFOLD16	3174949	3175028
NV_Contig740_87269_87348_10_8	SCAFFOLD16	3174718	3174797
NV_Contig744_11545_11624_6_2	SCAFFOLD16	1591678	1591757
NV_Contig744_16924_17003_5_2	SCAFFOLD16	1597057	1597136
NV_Contig744_17527_17606_4_2	SCAFFOLD16	1597660	1597739
NV_Contig744_48655_48734_12_2	SCAFFOLD16	1628788	1628867
NV_Contig744_8644_8723_7_3	SCAFFOLD16	1588777	1588856
NV_Contig744_9950_10029_7_3	SCAFFOLD16	1590083	1590162
NV_Contig744_15406_15485_4_3	SCAFFOLD16	1595539	1595618
NV_Contig744_59534_59613_10_3	SCAFFOLD16	1639667	1639746
NV_Contig744_60319_60398_5_3	SCAFFOLD16	1640452	1640531
NV_Contig744_18891_18970_14_4	SCAFFOLD16	1599024	1599103
NV_Contig745_24044_24123_4_3	SCAFFOLD16	3401216	3401295
NV_Contig745_12357_12436_8_5	SCAFFOLD16	3389529	3389608
NV_Contig745_14488_14567_6_5	SCAFFOLD16	3391660	3391739
NV_Contig747_12577_12656_6_1	SCAFFOLD16	3421314	3421393
NV_Contig747_1219_1298_9_4	SCAFFOLD16	3409956	3410035
NV_Contig747_22312_22391_9_7	SCAFFOLD16	3431049	3431128
NV_Contig748_13584_13663_4_1	SCAFFOLD16	470520	470599
NV_Contig748_5035_5114_6_2	SCAFFOLD16	461971	462050
NV_Contig748_23557_23636_8_3	SCAFFOLD16	480493	480572
NV_Contig748_34517_34596_6_3	SCAFFOLD16	491453	491532
NV_Contig748_31308_31387_10_4	SCAFFOLD16	488244	488323
NV_Contig748_33677_33756_7_4	SCAFFOLD16	490613	490692
NV_Contig748_38824_38903_5_4	SCAFFOLD16	495760	495839
NV_Contig748_24186_24265_5_5	SCAFFOLD16	481122	481201
NV_Contig748_23875_23954_5_8	SCAFFOLD16	480811	480890
NV_Contig749_3826_3905_6_2	SCAFFOLD16	987712	987791
NV_Contig749_46123_46202_4_2	SCAFFOLD16	1030009	1030088
NV_Contig749_48091_48170_7_3	SCAFFOLD16	1031977	1032056
NV_Contig749_8749_8828_11_4	SCAFFOLD16	992635	992714
NV_Contig750_12953_13032_6_1	SCAFFOLD16	2124832	2124911
NV_Contig750_4533_4612_6_3	SCAFFOLD16	2116412	2116491
NV_Contig750_17593_17672_5_3	SCAFFOLD16	2129472	2129551
NV_Contig751_7928_8007_5_2	SCAFFOLD16	3478485	3478564
NV_Contig752_7350_7429_12_9	SCAFFOLD16	220986	221065
NV_Contig753_15021_15100_9_2	SCAFFOLD16	1479460	1479539
NV_Contig753_12792_12871_7_3	SCAFFOLD16	1477231	1477310
NV_Contig754_3322_3401_5_1	SCAFFOLD16	291380	291459
NV_Contig754_631_710_15_5	SCAFFOLD16	288689	288768
NV_Contig756_19431_19510_6_3	SCAFFOLD16	3713940	3714019
NV_Contig756_1389_1468_7_6	SCAFFOLD16	3695898	3695977
NV_Contig757_10531_10610_5_1	SCAFFOLD16	1111397	1111476
NV_Contig757_1433_1512_4_2	SCAFFOLD16	1102299	1102378
NV_Contig757_27523_27602_6_2	SCAFFOLD16	1128389	1128468
NV_Contig757_35381_35460_7_3	SCAFFOLD16	1136247	1136326
NV_Contig757_2156_2235_4_4	SCAFFOLD16	1103022	1103101
NV_Contig757_11409_11488_6_4	SCAFFOLD16	1112275	1112354
NV_Contig757_17153_17232_5_7	SCAFFOLD16	1118019	1118098
NV_Contig758_2698_2777_4_2	SCAFFOLD16	1789896	1789975
NV_Contig758_18855_18934_6_6	SCAFFOLD16	1806053	1806132
NV_Contig759_5460_5539_4_1	SCAFFOLD16	3632344	3632423
NV_Contig759_2905_2984_4_2	SCAFFOLD16	3629789	3629868
NV_Contig760_4475_4554_11_1	SCAFFOLD16	208767	208846
NV_Contig762_6728_6807_7_5	SCAFFOLD16	1052955	1053034
NV_Contig762_2811_2890_6_9	SCAFFOLD16	1049038	1049117
NV_Contig764_30204_30283_7_1	SCAFFOLD16	2511154	2511233
NV_Contig764_67892_67971_4_1	SCAFFOLD16	2548842	2548921
NV_Contig764_78655_78734_5_1	SCAFFOLD16	2559605	2559684
NV_Contig764_11383_11462_5_2	SCAFFOLD16	2492333	2492412
NV_Contig764_21094_21173_4_2	SCAFFOLD16	2502044	2502123
NV_Contig764_57194_57273_9_2	SCAFFOLD16	2538144	2538223
NV_Contig764_65760_65839_5_2	SCAFFOLD16	2546710	2546789
NV_Contig764_109953_110032_5_2	SCAFFOLD16	2590903	2590982
NV_Contig764_117298_117377_8_2	SCAFFOLD16	2598248	2598327
NV_Contig764_52725_52804_13_3	SCAFFOLD16	2533675	2533754
NV_Contig764_61612_61691_4_3	SCAFFOLD16	2542562	2542641
NV_Contig764_63716_63795_8_3	SCAFFOLD16	2544666	2544745
NV_Contig764_86127_86206_7_3	SCAFFOLD16	2567077	2567156
NV_Contig764_86549_86628_10_3	SCAFFOLD16	2567499	2567578
NV_Contig764_108464_108543_5_3	SCAFFOLD16	2589414	2589493
NV_Contig764_116959_117038_7_3	SCAFFOLD16	2597909	2597988
NV_Contig764_76034_76113_8_4	SCAFFOLD16	2556984	2557063
NV_Contig764_102889_102968_4_4	SCAFFOLD16	2583839	2583918
NV_Contig764_25591_25670_11_7	SCAFFOLD16	2506541	2506620
NV_Contig765_592_671_11_2	SCAFFOLD16	1555593	1555672
NV_Contig765_15724_15803_5_2	SCAFFOLD16	1570725	1570804
NV_Contig765_18761_18840_5_2	SCAFFOLD16	1573762	1573841
NV_Contig765_2409_2488_7_3	SCAFFOLD16	1557410	1557489
NV_Contig765_22567_22646_4_3	SCAFFOLD16	1577568	1577647
NV_Contig765_3938_4017_8_5	SCAFFOLD16	1558939	1559018
NV_Contig765_16849_16928_6_5	SCAFFOLD16	1571850	1571929
NV_Contig765_17055_17134_9_7	SCAFFOLD16	1572056	1572135
NV_Contig766_2456_2535_4_3	SCAFFOLD16	1085288	1085367
NV_Contig766_10644_10723_5_3	SCAFFOLD16	1093476	1093555
NV_Contig767_3813_3892_5_3	SCAFFOLD16	791417	791496
NV_Contig767_16255_16334_5_4	SCAFFOLD16	803859	803938
NV_Contig769_201_280_8_3	SCAFFOLD1227	10502	10581
NV_Contig771_26215_26294_4_1	SCAFFOLD16	2714767	2714846
NV_Contig771_17693_17772_8_2	SCAFFOLD16	2706245	2706324
NV_Contig772_18217_18296_8_5	SCAFFOLD16	2253770	2253849
NV_Contig773_2626_2705_6_2	SCAFFOLD16	1450659	1450738
NV_Contig773_2182_2261_4_3	SCAFFOLD16	1450215	1450294
NV_Contig773_2978_3057_6_5	SCAFFOLD16	1451011	1451090
NV_Contig774_2984_3063_4_2	SCAFFOLD16	1910386	1910465
NV_Contig775_4471_4550_8_2	SCAFFOLD16	1370515	1370594
NV_Contig777_16424_16503_5_5	SCAFFOLD16	3527817	3527896
NV_Contig777_27701_27780_15_7	SCAFFOLD16	3539094	3539173
NV_Contig779_31816_31895_5_1	SCAFFOLD16	2384799	2384878
NV_Contig779_33846_33925_10_1	SCAFFOLD16	2386829	2386908
NV_Contig779_9742_9821_5_2	SCAFFOLD16	2362725	2362804
NV_Contig779_20550_20629_4_3	SCAFFOLD16	2373533	2373612
NV_Contig779_22388_22467_7_3	SCAFFOLD16	2375371	2375450
NV_Contig779_25277_25356_5_4	SCAFFOLD16	2378260	2378339
NV_Contig779_13835_13914_7_5	SCAFFOLD16	2366818	2366897
NV_Contig780_50106_50185_4_2	SCAFFOLD16	1981660	1981739
NV_Contig780_68233_68312_3_2	SCAFFOLD16	1999787	1999866
NV_Contig780_86362_86441_7_2	SCAFFOLD16	2017916	2017995
NV_Contig780_86910_86989_4_2	SCAFFOLD16	2018464	2018543
NV_Contig780_90952_91031_6_2	SCAFFOLD16	2022506	2022585
NV_Contig780_30754_30833_6_3	SCAFFOLD16	1962308	1962387
NV_Contig780_31357_31436_6_3	SCAFFOLD16	1962911	1962990
NV_Contig780_53103_53182_5_3	SCAFFOLD16	1984657	1984736
NV_Contig780_72965_73044_5_3	SCAFFOLD16	2004519	2004598
NV_Contig780_80785_80864_7_3	SCAFFOLD16	2012339	2012418
NV_Contig780_83894_83973_4_3	SCAFFOLD16	2015448	2015527
NV_Contig780_10911_10990_4_4	SCAFFOLD16	1942465	1942544
NV_Contig780_49471_49550_4_4	SCAFFOLD16	1981025	1981104
NV_Contig780_53916_53995_7_4	SCAFFOLD16	1985470	1985549
NV_Contig780_80551_80630_5_4	SCAFFOLD16	2012105	2012184
NV_Contig780_64630_64709_5_5	SCAFFOLD16	1996184	1996263
NV_Contig780_81786_81865_5_9	SCAFFOLD16	2013340	2013419
NV_Contig781_18423_18502_6_3	SCAFFOLD16	2279895	2279974
NV_Contig781_16447_16526_7_5	SCAFFOLD16	2277919	2277998
NV_Contig782_8678_8757_4_1	SCAFFOLD16	1219889	1219968
NV_Contig782_11812_11891_5_2	SCAFFOLD16	1223023	1223102
NV_Contig783_2213_2292_8_1	SCAFFOLD16	1225606	1225685
NV_Contig783_3786_3865_7_2	SCAFFOLD16	1227179	1227258
NV_Contig783_1865_1944_6_4	SCAFFOLD16	1225258	1225337
NV_Contig783_16716_16795_11_6	SCAFFOLD16	1240109	1240188
NV_Contig784_31987_32066_5_1	SCAFFOLD16	605412	605491
NV_Contig784_50481_50560_7_1	SCAFFOLD16	623906	623985
NV_Contig784_50723_50802_11_1	SCAFFOLD16	624148	624227
NV_Contig784_487_566_9_2	SCAFFOLD16	573912	573991
NV_Contig784_13899_13978_10_3	SCAFFOLD16	587324	587403
NV_Contig784_29117_29196_4_3	SCAFFOLD16	602542	602621
NV_Contig784_59339_59418_5_7	SCAFFOLD16	632764	632843
NV_Contig785_8525_8604_6_2	SCAFFOLD16	2314615	2314694
NV_Contig786_63428_63507_11_2	SCAFFOLD16	3065412	3065491
NV_Contig786_57147_57226_7_3	SCAFFOLD16	3059131	3059210
NV_Contig786_62409_62488_7_3	SCAFFOLD16	3064393	3064472
NV_Contig786_66247_66326_5_3	SCAFFOLD16	3068231	3068310
NV_Contig786_43831_43910_6_5	SCAFFOLD16	3045815	3045894
NV_Contig786_75298_75377_12_5	SCAFFOLD16	3077282	3077361
NV_Contig788_9982_10061_6_1	SCAFFOLD16	1878265	1878344
NV_Contig788_21036_21115_4_3	SCAFFOLD16	1889319	1889398
NV_Contig788_20130_20209_6_4	SCAFFOLD16	1888413	1888492
NV_Contig788_38460_38539_6_4	SCAFFOLD16	1906743	1906822
NV_Contig795_7207_7286_6_2	SCAFFOLD287	83826	83905
NV_Contig795_7543_7622_7_3	SCAFFOLD287	84162	84241
NV_Contig795_7791_7870_7_4	SCAFFOLD287	84410	84489
NV_Contig795_5299_5378_11_9	SCAFFOLD287	81918	81997
NV_Contig799_2955_3034_7_3	SCAFFOLD3762	2955	3034
NV_Contig801_6146_6225_5_3	SCAFFOLD2166	6146	6225
NV_Contig802_4434_4513_6_3	SCAFFOLD114	55176	55255
NV_Contig805_4448_4527_7_4	SCAFFOLD748	50086	50165
NV_Contig810_8142_8221_6_1	SCAFFOLD246	39115	39194
NV_Contig812_23102_23181_6_2	SCAFFOLD672	49594	49673
NV_Contig813_4818_4897_5_3	SCAFFOLD360	11072	11151
NV_Contig815_1436_1515_14_3	SCAFFOLD22	2222646	2222725
NV_Contig815_9898_9977_6_3	SCAFFOLD22	2231108	2231187
NV_Contig815_15433_15512_4_7	SCAFFOLD22	2236643	2236722
NV_Contig816_45947_46026_8_1	SCAFFOLD22	2214144	2214223
NV_Contig816_9695_9774_6_3	SCAFFOLD22	2177892	2177971
NV_Contig816_11978_12057_6_3	SCAFFOLD22	2180175	2180254
NV_Contig816_25671_25750_8_3	SCAFFOLD22	2193868	2193947
NV_Contig816_15924_16003_5_4	SCAFFOLD22	2184121	2184200
NV_Contig816_26438_26517_11_4	SCAFFOLD22	2194635	2194714
NV_Contig816_14733_14812_6_6	SCAFFOLD22	2182930	2183009
NV_Contig816_29453_29532_5_6	SCAFFOLD22	2197650	2197729
NV_Contig817_102_181_8_2	SCAFFOLD115	317921	318000
NV_Contig817_36031_36110_6_2	SCAFFOLD115	353850	353929
NV_Contig817_3102_3181_7_3	SCAFFOLD115	320921	321000
NV_Contig817_1371_1450_6_4	SCAFFOLD115	319190	319269
NV_Contig817_25722_25801_6_5	SCAFFOLD115	343541	343620
NV_Contig818_15740_15819_4_1	SCAFFOLD115	413356	413435
NV_Contig818_33627_33706_5_1	SCAFFOLD115	431243	431322
NV_Contig818_24579_24658_5_2	SCAFFOLD115	422195	422274
NV_Contig818_18263_18342_6_3	SCAFFOLD115	415879	415958
NV_Contig818_19643_19722_5_3	SCAFFOLD115	417259	417338
NV_Contig818_25177_25256_4_3	SCAFFOLD115	422793	422872
NV_Contig818_11744_11823_6_4	SCAFFOLD115	409360	409439
NV_Contig819_3696_3775_5_2	SCAFFOLD115	167384	167463
NV_Contig819_4699_4778_6_3	SCAFFOLD115	168387	168466
NV_Contig821_11267_11346_4_2	SCAFFOLD115	451043	451122
NV_Contig822_9393_9472_5_4	SCAFFOLD115	474323	474402
NV_Contig823_4821_4900_6_1	SCAFFOLD115	313918	313997
NV_Contig823_6339_6418_7_3	SCAFFOLD115	315436	315515
NV_Contig828_2120_2199_5_3	SCAFFOLD955	7305	7384
NV_Contig838_20337_20416_6_1	SCAFFOLD236	289471	289550
NV_Contig838_22280_22359_8_1	SCAFFOLD236	291414	291493
NV_Contig838_7129_7208_4_3	SCAFFOLD236	276263	276342
NV_Contig848_19571_19650_5_4	SCAFFOLD130	172738	172817
NV_Contig849_5801_5880_7_2	SCAFFOLD130	189541	189620
NV_Contig849_26962_27041_5_2	SCAFFOLD130	210702	210781
NV_Contig849_34893_34972_7_2	SCAFFOLD130	218633	218712
NV_Contig849_10860_10939_7_3	SCAFFOLD130	194600	194679
NV_Contig849_25630_25709_6_3	SCAFFOLD130	209370	209449
NV_Contig849_18415_18494_5_4	SCAFFOLD130	202155	202234
NV_Contig849_30141_30220_5_4	SCAFFOLD130	213881	213960
NV_Contig849_20497_20576_5_7	SCAFFOLD130	204237	204316
NV_Contig849_5392_5471_5_9	SCAFFOLD130	189132	189211
NV_Contig851_5741_5820_6_5	SCAFFOLD130	36979	37058
NV_Contig852_15976_16055_5_1	SCAFFOLD130	58618	58697
NV_Contig852_4886_4965_5_4	SCAFFOLD130	47528	47607
NV_Contig862_11208_11287_5_3	SCAFFOLD20	1167042	1167121
NV_Contig862_19129_19208_11_5	SCAFFOLD20	1174963	1175042
NV_Contig863_18117_18196_6_2	SCAFFOLD20	280643	280722
NV_Contig863_1236_1315_10_3	SCAFFOLD20	263762	263841
NV_Contig863_39865_39944_4_3	SCAFFOLD20	302391	302470
NV_Contig863_43504_43583_4_3	SCAFFOLD20	306030	306109
NV_Contig863_33106_33185_3_4	SCAFFOLD20	295632	295711
NV_Contig864_4110_4189_4_3	SCAFFOLD20	1679523	1679602
NV_Contig864_5154_5233_8_3	SCAFFOLD20	1680567	1680646
NV_Contig865_26060_26139_7_1	SCAFFOLD20	1893641	1893720
NV_Contig865_127_206_9_2	SCAFFOLD20	1867708	1867787
NV_Contig865_41889_41968_7_2	SCAFFOLD20	1909470	1909549
NV_Contig865_25216_25295_6_4	SCAFFOLD20	1892797	1892876
NV_Contig865_25460_25539_7_4	SCAFFOLD20	1893041	1893120
NV_Contig865_28870_28949_4_4	SCAFFOLD20	1896451	1896530
NV_Contig865_10938_11017_12_10	SCAFFOLD20	1878519	1878598
NV_Contig867_2040_2119_6_2	SCAFFOLD20	143322	143401
NV_Contig867_27860_27939_6_2	SCAFFOLD20	169142	169221
NV_Contig868_15780_15859_5_2	SCAFFOLD20	515105	515184
NV_Contig868_20860_20939_5_2	SCAFFOLD20	520185	520264
NV_Contig870_4261_4340_4_6	SCAFFOLD20	213382	213461
NV_Contig870_2439_2518_14_8	SCAFFOLD20	211560	211639
NV_Contig872_4923_5002_6_1	SCAFFOLD20	565079	565158
NV_Contig873_14532_14611_11_1	SCAFFOLD20	40316	40395
NV_Contig873_10560_10639_8_2	SCAFFOLD20	36344	36423
NV_Contig873_17476_17555_5_2	SCAFFOLD20	43260	43339
NV_Contig873_9100_9179_5_4	SCAFFOLD20	34884	34963
NV_Contig875_10164_10243_6_2	SCAFFOLD20	778819	778898
NV_Contig875_13852_13931_6_7	SCAFFOLD20	782507	782586
NV_Contig876_1315_1394_4_3	SCAFFOLD20	1739393	1739472
NV_Contig879_37857_37936_9_4	SCAFFOLD20	1340139	1340218
NV_Contig879_28786_28865_4_8	SCAFFOLD20	1331068	1331147
NV_Contig881_6757_6836_6_2	SCAFFOLD20	127805	127884
NV_Contig882_1531_1610_4_1	SCAFFOLD20	1644006	1644085
NV_Contig882_5640_5719_10_1	SCAFFOLD20	1648115	1648194
NV_Contig882_2015_2094_7_3	SCAFFOLD20	1644490	1644569
NV_Contig882_5445_5524_5_10	SCAFFOLD20	1647920	1647999
NV_Contig883_8286_8365_7_4	SCAFFOLD20	256087	256166
NV_Contig884_554_633_4_1	SCAFFOLD20	535104	535183
NV_Contig884_13424_13503_6_3	SCAFFOLD20	547974	548053
NV_Contig884_130_209_9_4	SCAFFOLD20	534680	534759
NV_Contig885_4129_4208_7_2	SCAFFOLD20	975724	975803
NV_Contig885_20757_20836_7_3	SCAFFOLD20	992352	992431
NV_Contig885_3298_3377_4_4	SCAFFOLD20	974893	974972
NV_Contig885_41990_42069_9_4	SCAFFOLD20	1013585	1013664
NV_Contig885_44587_44666_4_4	SCAFFOLD20	1016182	1016261
NV_Contig885_2100_2179_7_5	SCAFFOLD20	973695	973774
NV_Contig885_44356_44435_6_5	SCAFFOLD20	1015951	1016030
NV_Contig885_35936_36015_5_6	SCAFFOLD20	1007531	1007610
NV_Contig885_24484_24563_7_8	SCAFFOLD20	996079	996158
NV_Contig886_8669_8748_6_1	SCAFFOLD20	828839	828918
NV_Contig886_7096_7175_4_3	SCAFFOLD20	827266	827345
NV_Contig886_9025_9104_7_3	SCAFFOLD20	829195	829274
NV_Contig886_10202_10281_6_3	SCAFFOLD20	830372	830451
NV_Contig886_6738_6817_4_4	SCAFFOLD20	826908	826987
NV_Contig887_14445_14524_5_1	SCAFFOLD20	815695	815774
NV_Contig888_360_439_7_1	SCAFFOLD20	567702	567781
NV_Contig888_8349_8428_11_1	SCAFFOLD20	575691	575770
NV_Contig888_643_722_7_2	SCAFFOLD20	567985	568064
NV_Contig888_4261_4340_4_3	SCAFFOLD20	571603	571682
NV_Contig888_6776_6855_12_3	SCAFFOLD20	574118	574197
NV_Contig888_14194_14273_8_3	SCAFFOLD20	581536	581615
NV_Contig888_2207_2286_4_4	SCAFFOLD20	569549	569628
NV_Contig888_12521_12600_8_6	SCAFFOLD20	579863	579942
NV_Contig889_18778_18857_5_1	SCAFFOLD20	742352	742431
NV_Contig889_33754_33833_4_1	SCAFFOLD20	757328	757407
NV_Contig889_24411_24490_4_2	SCAFFOLD20	747985	748064
NV_Contig889_6450_6529_7_3	SCAFFOLD20	730024	730103
NV_Contig889_5480_5559_5_4	SCAFFOLD20	729054	729133
NV_Contig890_914_993_14_2	SCAFFOLD20	760176	760255
NV_Contig891_5838_5917_6_2	SCAFFOLD20	176216	176295
NV_Contig891_6553_6632_5_3	SCAFFOLD20	176931	177010
NV_Contig891_10255_10334_9_3	SCAFFOLD20	180633	180712
NV_Contig891_14562_14641_5_3	SCAFFOLD20	184940	185019
NV_Contig892_591_670_7_3	SCAFFOLD20	1649991	1650070
NV_Contig897_6130_6209_5_3	SCAFFOLD1275	6130	6209
NV_Contig902_441_520_6_4	SCAFFOLD72	429624	429703
NV_Contig908_10148_10227_10_2	SCAFFOLD186	226633	226712
NV_Contig908_14622_14701_7_2	SCAFFOLD186	231107	231186
NV_Contig908_28150_28229_4_2	SCAFFOLD186	244635	244714
NV_Contig908_9086_9165_5_3	SCAFFOLD186	225571	225650
NV_Contig909_454_533_5_2	SCAFFOLD186	188876	188955
NV_Contig911_11623_11702_4_1	SCAFFOLD186	173019	173098
NV_Contig911_1200_1279_7_4	SCAFFOLD186	162596	162675
NV_Contig916_19281_19360_10_3	SCAFFOLD932	45115	45194
NV_Contig916_21168_21247_4_3	SCAFFOLD932	47002	47081
NV_Contig916_15402_15481_5_5	SCAFFOLD932	41236	41315
NV_Contig918_11644_11723_5_1	SCAFFOLD178	152683	152762
NV_Contig918_920_999_6_3	SCAFFOLD178	141959	142038
NV_Contig918_11814_11893_5_3	SCAFFOLD178	152853	152932
NV_Contig918_26877_26956_5_5	SCAFFOLD178	167916	167995
NV_Contig918_10996_11075_6_6	SCAFFOLD178	152035	152114
NV_Contig919_2033_2112_8_4	SCAFFOLD1956	9287	9366
NV_Contig925_33313_33392_6_3	SCAFFOLD86	169582	169661
NV_Contig925_33558_33637_6_3	SCAFFOLD86	169827	169906
NV_Contig925_35228_35307_7_4	SCAFFOLD86	171497	171576
NV_Contig936_12571_12650_6_1	SCAFFOLD51	41422	41501
NV_Contig936_518_597_7_2	SCAFFOLD51	29369	29448
NV_Contig936_3225_3304_7_2	SCAFFOLD51	32076	32155
NV_Contig936_20264_20343_11_2	SCAFFOLD51	49115	49194
NV_Contig936_1916_1995_7_3	SCAFFOLD51	30767	30846
NV_Contig936_4711_4790_5_4	SCAFFOLD51	33562	33641
NV_Contig937_14310_14389_5_3	SCAFFOLD51	823288	823367
NV_Contig938_26634_26713_4_1	SCAFFOLD51	772040	772119
NV_Contig938_20770_20849_7_3	SCAFFOLD51	766176	766255
NV_Contig938_31281_31360_11_6	SCAFFOLD51	776687	776766
NV_Contig939_4144_4223_5_1	SCAFFOLD51	397070	397149
NV_Contig939_19804_19883_8_1	SCAFFOLD51	412730	412809
NV_Contig939_3811_3890_4_2	SCAFFOLD51	396737	396816
NV_Contig939_14898_14977_4_2	SCAFFOLD51	407824	407903
NV_Contig939_21123_21202_6_2	SCAFFOLD51	414049	414128
NV_Contig939_23897_23976_6_2	SCAFFOLD51	416823	416902
NV_Contig939_4566_4645_6_3	SCAFFOLD51	397492	397571
NV_Contig939_16900_16979_6_3	SCAFFOLD51	409826	409905
NV_Contig939_11945_12024_7_4	SCAFFOLD51	404871	404950
NV_Contig939_29183_29262_7_4	SCAFFOLD51	422109	422188
NV_Contig939_1023_1102_4_9	SCAFFOLD51	393949	394028
NV_Contig940_16292_16371_6_2	SCAFFOLD51	975550	975629
NV_Contig940_7436_7515_7_3	SCAFFOLD51	966694	966773
NV_Contig940_4111_4190_4_4	SCAFFOLD51	963369	963448
NV_Contig940_16694_16773_7_4	SCAFFOLD51	975952	976031
NV_Contig941_24859_24938_10_2	SCAFFOLD51	1136864	1136943
NV_Contig941_40906_40985_5_2	SCAFFOLD51	1152911	1152990
NV_Contig941_11951_12030_10_5	SCAFFOLD51	1123956	1124035
NV_Contig942_6338_6417_6_2	SCAFFOLD51	173200	173279
NV_Contig942_1628_1707_6_4	SCAFFOLD51	168490	168569
NV_Contig942_674_753_5_5	SCAFFOLD51	167536	167615
NV_Contig943_5391_5470_4_7	SCAFFOLD51	432210	432289
NV_Contig945_38370_38449_5_3	SCAFFOLD51	1078661	1078740
NV_Contig947_1453_1532_8_2	SCAFFOLD51	654078	654157
NV_Contig947_18283_18362_5_3	SCAFFOLD51	670908	670987
NV_Contig947_4670_4749_3_4	SCAFFOLD51	657295	657374
NV_Contig947_17882_17961_4_5	SCAFFOLD51	670507	670586
NV_Contig948_3530_3609_4_1	SCAFFOLD51	274256	274335
NV_Contig948_43198_43277_7_1	SCAFFOLD51	313924	314003
NV_Contig948_1095_1174_7_2	SCAFFOLD51	271821	271900
NV_Contig948_9929_10008_4_2	SCAFFOLD51	280655	280734
NV_Contig948_37417_37496_5_3	SCAFFOLD51	308143	308222
NV_Contig948_37795_37874_5_3	SCAFFOLD51	308521	308600
NV_Contig948_38610_38689_6_3	SCAFFOLD51	309336	309415
NV_Contig948_6553_6632_4_4	SCAFFOLD51	277279	277358
NV_Contig948_19826_19905_6_4	SCAFFOLD51	290552	290631
NV_Contig948_37986_38065_4_4	SCAFFOLD51	308712	308791
NV_Contig949_10700_10779_9_2	SCAFFOLD51	248597	248676
NV_Contig949_15313_15392_4_2	SCAFFOLD51	253210	253289
NV_Contig949_27048_27127_5_2	SCAFFOLD51	264945	265024
NV_Contig949_2554_2633_14_4	SCAFFOLD51	240451	240530
NV_Contig949_2350_2429_4_5	SCAFFOLD51	240247	240326
NV_Contig950_10895_10974_5_3	SCAFFOLD51	512348	512427
NV_Contig950_9253_9332_8_5	SCAFFOLD51	510706	510785
NV_Contig950_12794_12873_13_5	SCAFFOLD51	514247	514326
NV_Contig951_27588_27667_6_2	SCAFFOLD51	925665	925744
NV_Contig951_8151_8230_9_4	SCAFFOLD51	906228	906307
NV_Contig951_11298_11377_4_6	SCAFFOLD51	909375	909454
NV_Contig958_5924_6003_6_3	SCAFFOLD155	31877	31956
NV_Contig961_7783_7862_4_2	SCAFFOLD69	439938	440017
NV_Contig962_635_714_6_2	SCAFFOLD69	485034	485113
NV_Contig962_8268_8347_5_2	SCAFFOLD69	492667	492746
NV_Contig963_23309_23388_6_3	SCAFFOLD69	468377	468456
NV_Contig963_1065_1144_15_4	SCAFFOLD69	446133	446212
NV_Contig964_2859_2938_8_1	SCAFFOLD69	346409	346488
NV_Contig964_4623_4702_6_2	SCAFFOLD69	348173	348252
NV_Contig964_499_578_6_4	SCAFFOLD69	344049	344128
NV_Contig965_1246_1325_4_2	SCAFFOLD69	213895	213974
NV_Contig965_7824_7903_6_3	SCAFFOLD69	220473	220552
NV_Contig965_1727_1806_11_4	SCAFFOLD69	214376	214455
NV_Contig965_24648_24727_6_4	SCAFFOLD69	237297	237376
NV_Contig966_7629_7708_6_3	SCAFFOLD69	479764	479843
NV_Contig967_23500_23579_4_2	SCAFFOLD69	586693	586772
NV_Contig967_25051_25130_7_2	SCAFFOLD69	588244	588323
NV_Contig967_8028_8107_10_3	SCAFFOLD69	571221	571300
NV_Contig967_23109_23188_8_3	SCAFFOLD69	586302	586381
NV_Contig967_30993_31072_7_3	SCAFFOLD69	594186	594265
NV_Contig968_13576_13655_6_2	SCAFFOLD69	53002	53081
NV_Contig968_10646_10725_6_3	SCAFFOLD69	50072	50151
NV_Contig968_5887_5966_6_4	SCAFFOLD69	45313	45392
NV_Contig969_6985_7064_8_1	SCAFFOLD69	365454	365533
NV_Contig969_4141_4220_11_2	SCAFFOLD69	362610	362689
NV_Contig969_7831_7910_4_3	SCAFFOLD69	366300	366379
NV_Contig970_468_547_6_2	SCAFFOLD69	468	547
NV_Contig970_7140_7219_15_2	SCAFFOLD69	7140	7219
NV_Contig970_33019_33098_8_2	SCAFFOLD69	33019	33098
NV_Contig970_15613_15692_5_3	SCAFFOLD69	15613	15692
NV_Contig970_24318_24397_6_3	SCAFFOLD69	24318	24397
NV_Contig971_15061_15140_6_3	SCAFFOLD69	405493	405572
NV_Contig972_9281_9360_6_2	SCAFFOLD91	340756	340835
NV_Contig977_4806_4885_8_3	SCAFFOLD728	31796	31875
NV_Contig979_17870_17949_6_3	SCAFFOLD110	305388	305467
NV_Contig979_31711_31790_4_3	SCAFFOLD110	319229	319308
NV_Contig980_16100_16179_4_1	SCAFFOLD110	347684	347763
NV_Contig980_19574_19653_7_3	SCAFFOLD110	351158	351237
NV_Contig980_35436_35515_7_3	SCAFFOLD110	367020	367099
NV_Contig980_10281_10360_4_4	SCAFFOLD110	341865	341944
NV_Contig982_3378_3457_5_2	SCAFFOLD110	486569	486648
NV_Contig982_4666_4745_6_2	SCAFFOLD110	487857	487936
NV_Contig982_19218_19297_6_2	SCAFFOLD110	502409	502488
NV_Contig982_24112_24191_7_2	SCAFFOLD110	507303	507382
NV_Contig982_4849_4928_6_3	SCAFFOLD110	488040	488119
NV_Contig982_21174_21253_12_5	SCAFFOLD110	504365	504444
NV_Contig987_727_806_4_1	SCAFFOLD204	125863	125942
NV_Contig987_6176_6255_4_3	SCAFFOLD204	131312	131391
NV_Contig988_28081_28160_7_2	SCAFFOLD204	231655	231734
NV_Contig988_23932_24011_7_4	SCAFFOLD204	227506	227585
NV_Contig990_19029_19108_4_1	SCAFFOLD204	262495	262574
NV_Contig990_6202_6281_14_2	SCAFFOLD204	249668	249747
NV_Contig990_4626_4705_5_4	SCAFFOLD204	248092	248171
NV_Contig990_3236_3315_7_5	SCAFFOLD204	246702	246781
NV_Contig992_19859_19938_8_1	SCAFFOLD34	965861	965940
NV_Contig992_22806_22885_5_2	SCAFFOLD34	968808	968887
NV_Contig992_25172_25251_7_2	SCAFFOLD34	971174	971253
NV_Contig992_7855_7934_7_3	SCAFFOLD34	953857	953936
NV_Contig994_3610_3689_9_1	SCAFFOLD34	468475	468554
NV_Contig995_33504_33583_5_1	SCAFFOLD34	49389	49468
NV_Contig995_10466_10545_8_3	SCAFFOLD34	26351	26430
NV_Contig995_27082_27161_4_3	SCAFFOLD34	42967	43046
NV_Contig995_29916_29995_6_3	SCAFFOLD34	45801	45880
NV_Contig995_31795_31874_6_3	SCAFFOLD34	47680	47759
NV_Contig995_37497_37576_6_3	SCAFFOLD34	53382	53461
NV_Contig995_19032_19111_8_4	SCAFFOLD34	34917	34996
NV_Contig995_30802_30881_7_4	SCAFFOLD34	46687	46766
NV_Contig995_55074_55153_9_4	SCAFFOLD34	70959	71038
NV_Contig996_5186_5265_6_1	SCAFFOLD34	1296921	1297000
NV_Contig996_9292_9371_6_1	SCAFFOLD34	1301027	1301106
NV_Contig996_3105_3184_4_2	SCAFFOLD34	1294840	1294919
NV_Contig996_3286_3365_11_9	SCAFFOLD34	1295021	1295100
NV_Contig997_22243_22322_6_2	SCAFFOLD34	785003	785082
NV_Contig997_8262_8341_7_5	SCAFFOLD34	771022	771101
NV_Contig999_7565_7644_3_1	SCAFFOLD34	1159636	1159715
NV_Contig999_5152_5231_5_2	SCAFFOLD34	1157223	1157302
NV_Contig1002_11388_11467_5_1	SCAFFOLD34	924508	924587
NV_Contig1005_641_720_10_1	SCAFFOLD34	514233	514312
NV_Contig1005_4399_4478_6_3	SCAFFOLD34	517991	518070
NV_Contig1006_11905_11984_6_3	SCAFFOLD34	320012	320091
NV_Contig1008_193_272_8_3	SCAFFOLD34	799806	799885
NV_Contig1009_4884_4963_5_2	SCAFFOLD34	794150	794229
NV_Contig1009_5834_5913_14_2	SCAFFOLD34	795100	795179
NV_Contig1009_5511_5590_4_3	SCAFFOLD34	794777	794856
NV_Contig1012_2278_2357_4_1	SCAFFOLD34	584927	585006
NV_Contig1012_19996_20075_8_1	SCAFFOLD34	602645	602724
NV_Contig1012_2060_2139_8_3	SCAFFOLD34	584709	584788
NV_Contig1012_17164_17243_8_3	SCAFFOLD34	599813	599892
NV_Contig1012_16802_16881_14_4	SCAFFOLD34	599451	599530
NV_Contig1012_17577_17656_5_5	SCAFFOLD34	600226	600305
NV_Contig1012_23460_23539_6_6	SCAFFOLD34	606109	606188
NV_Contig1014_1223_1302_6_1	SCAFFOLD34	84959	85038
NV_Contig1014_14331_14410_5_1	SCAFFOLD34	98067	98146
NV_Contig1014_18149_18228_5_1	SCAFFOLD34	101885	101964
NV_Contig1014_15179_15258_5_2	SCAFFOLD34	98915	98994
NV_Contig1014_26083_26162_5_2	SCAFFOLD34	109819	109898
NV_Contig1014_32525_32604_5_4	SCAFFOLD34	116261	116340
NV_Contig1014_9431_9510_5_7	SCAFFOLD34	93167	93246
NV_Contig1015_4474_4553_5_3	SCAFFOLD34	863240	863319
NV_Contig1017_5844_5923_6_2	SCAFFOLD34	810363	810442
NV_Contig1018_2351_2430_4_2	SCAFFOLD34	618135	618214
NV_Contig1018_4150_4229_5_2	SCAFFOLD34	619934	620013
NV_Contig1018_6772_6851_6_2	SCAFFOLD34	622556	622635
NV_Contig1019_21057_21136_7_1	SCAFFOLD34	1038628	1038707
NV_Contig1019_29600_29679_10_1	SCAFFOLD34	1047171	1047250
NV_Contig1019_40812_40891_4_1	SCAFFOLD34	1058383	1058462
NV_Contig1019_37402_37481_6_2	SCAFFOLD34	1054973	1055052
NV_Contig1019_42493_42572_5_3	SCAFFOLD34	1060064	1060143
NV_Contig1019_41939_42018_11_4	SCAFFOLD34	1059510	1059589
NV_Contig1020_13995_14074_5_1	SCAFFOLD34	835178	835257
NV_Contig1020_8912_8991_7_2	SCAFFOLD34	830095	830174
NV_Contig1020_12808_12887_7_2	SCAFFOLD34	833991	834070
NV_Contig1020_16694_16773_7_2	SCAFFOLD34	837877	837956
NV_Contig1020_17762_17841_8_2	SCAFFOLD34	838945	839024
NV_Contig1020_18302_18381_4_2	SCAFFOLD34	839485	839564
NV_Contig1020_6239_6318_8_3	SCAFFOLD34	827422	827501
NV_Contig1020_7275_7354_6_3	SCAFFOLD34	828458	828537
NV_Contig1020_20927_21006_8_3	SCAFFOLD34	842110	842189
NV_Contig1020_8291_8370_6_5	SCAFFOLD34	829474	829553
NV_Contig1023_18584_18663_8_3	SCAFFOLD245	20051	20130
NV_Contig1023_10977_11056_14_5	SCAFFOLD245	12444	12523
NV_Contig1028_25342_25421_5_2	SCAFFOLD1253	25342	25421
NV_Contig1029_4866_4945_4_1	SCAFFOLD280	126834	126913
NV_Contig1029_30976_31055_6_1	SCAFFOLD280	152944	153023
NV_Contig1029_49611_49690_4_1	SCAFFOLD280	171579	171658
NV_Contig1029_47433_47512_4_2	SCAFFOLD280	169401	169480
NV_Contig1029_60237_60316_5_2	SCAFFOLD280	182205	182284
NV_Contig1029_50178_50257_6_3	SCAFFOLD280	172146	172225
NV_Contig1029_57746_57825_4_3	SCAFFOLD280	179714	179793
NV_Contig1029_58511_58590_14_3	SCAFFOLD280	180479	180558
NV_Contig1029_31657_31736_7_4	SCAFFOLD280	153625	153704
NV_Contig1029_41330_41409_7_4	SCAFFOLD280	163298	163377
NV_Contig1029_55016_55095_6_4	SCAFFOLD280	176984	177063
NV_Contig1029_28551_28630_4_5	SCAFFOLD280	150519	150598
NV_Contig1029_51905_51984_5_5	SCAFFOLD280	173873	173952
NV_Contig1029_53994_54073_4_5	SCAFFOLD280	175962	176041
NV_Contig1029_52724_52803_6_7	SCAFFOLD280	174692	174771
[truncated: 17,708 more rows]
