# Supplementary material for: Fine-Scale Mapping of the Nasonia Genome to Chromosomes Using a High-Density Genotyping Microarray
Source: G3 (Bethesda). 2013 Feb 1;3(2):205–15. doi: 10.1534/g3.112.004739 (PMC3564981; doi:10.1534/g3.112.004739)
Supplement: Supporting Information [file supp_3.2.205_FileS2.zip › nasoniaGenotyper_v0.94/arrayLib/processRawArrayII.pl]

#!/usr/bin/env perl
#
# processRawArray.pl
#
# v1 processes raw genotyping array .pair file from CGB
# v2 includes processing for large indel oligos

use strict;
use warnings;
use Data::Dumper;

my $usage = "usage: $0 input_file indel_info_file > output_file\n";

my $infilename = $ARGV[0] or die $usage;
my $ifilename = $ARGV[1] or die $usage;
chomp $ifilename;

### read in indel name info

unless (open (IFILE, $ifilename)) {
    die "File not found.\n";
}
my @ifile = <IFILE>;
close IFILE;

my %itype;
my %newname;

foreach my $i (@ifile) {
    chomp $i;
    my @x = split (/\t/, $i);
    my $indel;
    if ($x[0] =~ /(\S+)_del/) {
        $indel = $1;
    } else {
        $indel = $x[0];
    }
    $itype{$indel} = $x[4];
    $newname{$indel} = $indel.'_'.$x[1].'_'.$x[2].'_'.$x[3].'_'.$x[4];
}

#print Dumper(\%itype);

#### read in test file to process

unless (open (INFILE, $infilename)) {
    die "File not found.\n";
}
my @infile = <INFILE>;
close INFILE;

my %v;
my %g;
my @oligos;

foreach my $in (@infile) {
    chomp $in;
    my @x = split (/\t/, $in);
    #print "$x[3]\t$x[9]\n";
    if ($x[3] =~ /control/) {
    } elsif ($x[3] =~ /NV_(Contig\d+_\d+_\d+_\d+_\d+)/) {
        $v{$1} = $x[9];
        push (@oligos, $1);
    } elsif ($x[3] =~ /NG_(Contig\d+_\d+_\d+_\d+_\d+)/) {
        $g{$1} = $x[9];
    } elsif ($x[3] =~ /(NBWB\S+A)$/) {
        my $iname = $1;
        push (@oligos, $iname);
        if ($itype{$iname}) {
        } else {
            print "$iname UNDEFINED\n";
        }
        if ($itype{$iname} eq 'INS_V') {
            $v{$1} = $x[9];
        } elsif ($itype{$iname} eq 'DEL_V') {
            $g{$1} = $x[9];
        }
    } elsif ($x[3] =~ /(NBWB\S+)_del$/) {
        my $iname = $1;
        if ($itype{$iname} eq 'INS_V') {
            $g{$1} = $x[9];
        } elsif ($itype{$iname} eq 'DEL_V') {
            $v{$1} = $x[9];
        } 
    }
}

print "# Oligo_Name\t(V-G)/(V+G)\tRaw_V\tRaw_G\n";
foreach my $o (@oligos) {
    my $ratio;
    if ($v{$o} == 0 and $g{$o} == 0) {
        $ratio = 0;
    } else {
        $ratio = ($v{$o}-$g{$o})/($v{$o}+$g{$o});
    }
    if ($o =~ /^NBWB/) {
        print "$newname{$o}\t$ratio\t";
    } else {
        print "NV_$o\t$ratio\t";
    }
    print "$v{$o}\t$g{$o}\n";
}

exit;
