# Supplementary material for: Fine-Scale Mapping of the Nasonia Genome to Chromosomes Using a High-Density Genotyping Microarray
Source: G3 (Bethesda). 2013 Feb 1;3(2):205–15. doi: 10.1534/g3.112.004739 (PMC3564981; doi:10.1534/g3.112.004739)
Supplement: Supporting Information [file supp_3.2.205_FileS2.zip › nasoniaGenotyper_v0.94/arrayLib/smoothGenotypesIII.pl]

#!/usr/bin/env perl
#
# smoothGenotypesII.pl
#
# includes sortGenotypes.pl
# smooths genotypes based on neighbors
# does not affect single oligo scaffolds

use strict;
use warnings;
use Data::Dumper;

my $usage = "usage: $0 input_file > output_file\n";

# min_os = minimum number of nearby oligos needed for smoothing

my $infilename = $ARGV[0] or die $usage;
chomp $infilename;

unless (open (INFILE, $infilename)) { 
    die "File not found\n";
}

my @in1 = <INFILE>;                                                  ## parse out comment lines
foreach my $in1 (@in1) {
    chomp $in1;
    if ($in1 =~ /^\#/) {
       my $comment = shift @in1;
       print "$comment\n";
    }
}

my @in = map {$_->[0]}                                               ## sort oligos
         sort {$a->[2] cmp $b->[2] ||
               $a->[3] <=> $b->[3]}
         map {chomp;[$_,split(/\t/)]} @in1;
close INFILE;

my %opos;             ## position for each oligo
my %ocall;            ## genotype for each oligo
my %sopos;            ## hash of oligos per position for each scaffold
my $lastscaff = '';
my $lasto = '';
my $i = 0;

foreach my $in (@in) {  ## read in oligo data
    if ($in =~ /^# call/) {
        print "$in\n";
    } elsif ($in =~ /^# Oligo/) {
        my @x = split (/\t/, $in);
        print "$x[0]\t$x[1]\t$x[2]\t$x[3]\t$x[4]\t$x[5]\t$x[6]\tOrig_Call\tSmoothed_Call\n";
    } else {
        chomp $in;
        my @x = split (/\t/, $in);
        if ($x[1] eq $lastscaff) {    
        } else {
             $i = 0;
        }
        ++$i;
        $opos{$x[0]} = $i;
        $ocall{$x[0]} = $x[7];
        $sopos{$x[1]}{$i} = $x[0];
        $lastscaff = $x[1];
    }
}

#print Dumper (\%sopos);

my $total = 0;
my $smoothed = 0;

foreach my $in (@in) {
    if ($in =~ /^#/) {
    } else {
        my @x = split (/\t/, $in);
        my $near1 = 'X';
        my $near2 = 'X';
        my $newcall = 'X';
        ++$total;
        print "$x[0]\t$x[1]\t$x[2]\t$x[3]\t$x[4]\t$x[5]\t$x[6]\t$x[7]\t";

        if ($sopos{$x[1]}{($opos{$x[0]})-1}) {                       ## find nearby genotypes
            $near1 = $ocall{$sopos{$x[1]}{($opos{$x[0]})-1}};
        } elsif ($sopos{$x[1]}{($opos{$x[0]})+2}) {
            $near1 = $ocall{$sopos{$x[1]}{($opos{$x[0]})+2}};
        }
        
        if ($sopos{$x[1]}{($opos{$x[0]})+1}) {
            $near2 = $ocall{$sopos{$x[1]}{($opos{$x[0]})+1}};
        } elsif ($sopos{$x[1]}{($opos{$x[0]})-2}) {
            $near2 = $ocall{$sopos{$x[1]}{($opos{$x[0]})-2}};
        }
        
        if ($ocall{$x[0]} eq 'V') {                                  ## compare genotypes
            if ($near1 eq 'G' and $near2 ne 'V') {
                $newcall = 'U';
            } elsif ($near1 ne 'V' and $near2 eq 'G') {
                $newcall = 'U';
            }
            
        } elsif ($ocall{$x[0]} eq 'G') {
            if ($near1 eq 'V' and $near2 ne 'G') {
                $newcall = 'U';
            } elsif ($near1 ne 'G' and $near2 eq 'V') {
                $newcall = 'U';
            }
        }

        #print "$opos{$x[0]}\t$near1\t$near2\t";
        if ($newcall eq 'U') {
            print "U\n";
            ++$smoothed;
        } else {
            print "$ocall{$x[0]}\n";
        }
    }
}

print STDERR "$smoothed smoothed calls out of $total total calls\n";

exit;

######
