# Supplementary material for: Fine-Scale Mapping of the Nasonia Genome to Chromosomes Using a High-Density Genotyping Microarray
Source: G3 (Bethesda). 2013 Feb 1;3(2):205–15. doi: 10.1534/g3.112.004739 (PMC3564981; doi:10.1534/g3.112.004739)
Supplement: Supporting Information [file supp_3.2.205_FileS2.zip › nasoniaGenotyper_v0.94/callNasoniaGenotypes.pl]

#!/usr/bin/env perl
#
#
# 12/08/11 updated to new map

use strict;
use warnings;
use Data::Dumper;
use FindBin;

my $usage = "usage: $0 file_of_datafilenames oligo_control_file confidence min_prob\n";

# for genotypeCallerV.pl
# oligo_control_file = contains control hybridization information
# confidence = ratio of higher allele to lower allele required for genotype call
# min_prob = minimum probability required for genotype call

my $utildir = $FindBin::Bin;

my $datafilenames = $ARGV[0] or die $usage;
my $controlfilename = $ARGV[1] or die $usage;
my $confidence = $ARGV[2] or die $usage;
my $min_prob = $ARGV[3] or die $usage;
chomp $min_prob;

unless (open (DATAFILE, $datafilenames)) { 
    die "File of filenames $datafilenames not found\n";
}

print STDERR "Reading data file $datafilenames\n";
foreach my $in (<DATAFILE>) {
    chomp $in;
    if ($in =~ /\S+/) {
        eval { 
            my $calledfilename = $in . ".$confidence$min_prob.calls.tmp";
            print STDERR "Calling genotypes for file $in\n";
            &process_cmd("$utildir/arrayLib/genotypeCallerV.pl $controlfilename $in $utildir/arrayLib/oligo2scaff.link $confidence $min_prob > $calledfilename");
        
            my $smoothedfilename = $in . ".calls";
            print STDERR "Smoothing genotypes for file $in to file $smoothedfilename\n";
            &process_cmd("$utildir/arrayLib/smoothGenotypesIII.pl $calledfilename > $smoothedfilename");
            &process_cmd("rm $calledfilename");
            
            my $mappedfilename = $smoothedfilename . ".mapped";
            print STDERR "Mapping genotypes from file $smoothedfilename to file $mappedfilename\n";
            &process_cmd("$utildir/arrayLib/genotypes2map.pl $smoothedfilename 8 $utildir/arrayLib/Desjardins_markers_120811.txt no_bound > $mappedfilename");
        };
        
        if ($@) {
		    print STDERR "$@\n";
	    }
    }
}
close DATAFILE;

exit;

####

sub process_cmd {
	my ($cmd) = @_;

	my $ret = system($cmd);
	
	if ($ret) {
		die "Error, cmd $cmd died with ret $ret";
	}
	
}
