# Supplementary material for: Fine-Scale Mapping of the Nasonia Genome to Chromosomes Using a High-Density Genotyping Microarray
Source: G3 (Bethesda). 2013 Feb 1;3(2):205–15. doi: 10.1534/g3.112.004739 (PMC3564981; doi:10.1534/g3.112.004739)
Supplement: Supporting Information [file supp_3.2.205_FileS2.zip › nasoniaGenotyper_v0.94/callNasoniaProportions.pl]

#!/usr/bin/env perl
#
# pipeline for analysis of processed bulk sample data
#
# 3/26/11 adjusted for new map
# 12/08/11 removed 2map function
# 12/08/11 updated to new map
# 12/08/11 updated to use arrayPropV.pl
# 12/12/11 added condense2map.pl

use strict;
use warnings;
use Data::Dumper;
use FindBin;

my $usage = "usage: $0 file_of_datafilenames oligo_control_file\n";

# oligo_control_file = contains control hybridization information

my $utildir = $FindBin::Bin;

my $datafilenames = $ARGV[0] or die $usage;
my $controlfilename = $ARGV[1] or die $usage;
chomp $controlfilename;

unless (open (DATAFILE, $datafilenames)) { 
    die "File of filenames $datafilenames not found\n";
}

print STDERR "Reading data file $datafilenames\n";
foreach my $in (<DATAFILE>) {
    if ($in =~ /\S+/) {
        chomp $in;        
        eval {
            my $propfilename = $in . ".prop";
            print STDERR "Calling proportions for file $in to file $propfilename\n";
            &process_cmd("$utildir/arrayLib/arrayPropV.pl $controlfilename $in $utildir/arrayLib/oligo2scaff.link bound > $propfilename");

            my $mappedfilename = $propfilename . ".mapped";
            print STDERR "Mapping proportions from file $propfilename to file $mappedfilename\n";
            &process_cmd("$utildir/arrayLib/genotypes2map.pl $propfilename 4 $utildir/arrayLib/Desjardins_markers_120811.txt bound > $mappedfilename");

            #my $unbounded_propfilename = $in . ".uprop";
            #print STDERR "Calling unbounded proportions for file $in to file $unbounded_propfilename\n";
            #&process_cmd("$utildir/arrayLib/arrayPropV.pl $controlfilename $in $utildir/arrayLib/oligo2scaff.link no_bound > $unbounded_propfilename");

            #my $unbounded_mappedfilename = $propfilename . ".umapped";
            #print STDERR "Mapping proportions from file $unbounded_propfilename to file $unbounded_mappedfilename\n";
            #&process_cmd("$utildir/arrayLib/genotypes2map.pl $unbounded_propfilename 4 $utildir/arrayLib/Desjardins_markers_120811.txt no_bound > $unbounded_mappedfilename");

            #my $clusteredfilename = $propfilename . ".clusters";
            #print STDERR "Clustering proportions from file $unbounded_mappedfilename to file $clusteredfilename\n";
            #&process_cmd("$utildir/arrayLib/condense2map.pl $unbounded_mappedfilename > $clusteredfilename");

            #print STDERR "Removing temporary files\n";
            #&process_cmd("rm $unbounded_propfilename");
            #&process_cmd("rm $unbounded_mappedfilename");

        };
        if ($@) {
		    print STDERR "$@\n";
	    }	        
    }
}
close DATAFILE;

exit;

####

sub process_cmd {
	my ($cmd) = @_;

	my $ret = system($cmd);
	
	if ($ret) {
		die "Error, cmd $cmd died with ret $ret";
	}
	
}
