# Supplementary material for: Fine-Scale Mapping of the Nasonia Genome to Chromosomes Using a High-Density Genotyping Microarray
Source: G3 (Bethesda). 2013 Feb 1;3(2):205–15. doi: 10.1534/g3.112.004739 (PMC3564981; doi:10.1534/g3.112.004739)
Supplement: Supporting Information [file supp_3.2.205_FileS2.zip › nasoniaGenotyper_v0.94/processNasoniaArray.pl]

#!/usr/bin/env perl
#
#

use strict;
use warnings;
use Data::Dumper;
use FindBin;

my $usage = "usage: $0 file_of_datafilenames\n";

my $utildir = $FindBin::Bin;

my $datafilenames = $ARGV[0] or die $usage;
chomp $datafilenames;

unless (open (DATAFILE, $datafilenames)) { 
    die "File of filenames $datafilenames not found\n";
}

print STDERR "Reading data file $datafilenames\n";
foreach my $in (<DATAFILE>) {
    if ($in =~ /\S+/) {
        eval {
            chomp $in;  
            my $calledfilename = $in . ".data";
            print STDERR "Processing pair file $in into data file $calledfilename\n";
            &process_cmd("$utildir/arrayLib/processRawArrayII.pl $in $utildir/arrayLib/indel_oligo.info > $calledfilename");
        };
        
        if ($@) {
		    print STDERR "$@\n";
	    }
    }
}
close DATAFILE;

exit;

####

sub process_cmd {
	my ($cmd) = @_;

	my $ret = system($cmd);
	
	if ($ret) {
		die "Error, cmd $cmd died with ret $ret";
	}
	
}
