# Supplementary material for: Fine-Scale Mapping of the Nasonia Genome to Chromosomes Using a High-Density Genotyping Microarray
Source: G3 (Bethesda). 2013 Feb 1;3(2):205–15. doi: 10.1534/g3.112.004739 (PMC3564981; doi:10.1534/g3.112.004739)
Supplement: Supporting Information [file supp_3.2.205_TableS1.xlsx]

## Sheet: Table S1
Table S1. Cluster-level details of the genetic map.
Cluster	cM	Kb	Kb/cM	Niehuis 2010 Cluster	# of scaffolds	scaffold #s	# of markers
1	0	270184	.	.	1	16	22
1.001	1.5	152338	220.3	1.02	1	16	6
1.002	2.2	62239	189.1	.	1	16	4
1.003	2.9	50153	204.5	.	1	16	4
1.004	3.7	194332	305.3	.	1	16	14
1.005	4.4	213498	361.2	1.03	1	16	22
1.006	5.1	97841.5	157.4	.	1	16	6
1.007	6.6	34992	366.5	.	1	16	3
1.008	7.3	673454	664.2	1.04	1	16	78
1.009	8	221392	638.8	1.04	1	16	23
1.01	8.8	63355	229.4	.	1	16	14
1.011	9.5	59337.5	116.2	.	1	16	5
1.012	10.2	39990	116.2	.	1	16	2
1.013	11	75003.5	117.5	.	1	16	9
1.014	11.7	61206.5	173.5	1.05	1	16	4
1.015	12.4	106658	154.1	.	1	16	11
1.016	13.1	47875	221.9	.	1	16	9
1.017	13.9	178340	233.6	1.06	1	16	23
1.018	14.6	124194	220.7	1.07	1	16	11
1.019	15.3	6382	130.2	.	1	1227	2
1.02	16.1	64667.5	79.2	.	1	16	3
1.021	16.8	47806.5	118.8	.	1	16	3
1.022	17.5	53843.5	111.5	.	1	16	1
1.023	18.3	65642	257.6	.	1	16	7
1.024	19.7	447320	305.2	1.09	1	16	38
1.025	20.4	127870	470.6	1.1	1	16	11
1.026	21.2	130666	104.7	.	1	16	6
1.027	23.4	55496.5	68.9	1.11	1	16	1
1.028	24.1	13589	54.5	.	1	16	3
1.029	24.8	7195	32.5	.	1	16	1
1.03	25.6	27946	126.8	.	1	16	9
1.031	26.3	155012	141.7	1.12	2	16 126	18
1.032	27	15418	162.3	.	1	126	4
1.033	27.7	56842.5	45.6	.	1	126	3
1.034	29.2	28122	64.8	.	1	126	2
1.035	29.9	57587.5	73.4	1.13	1	126	6
1.036	30.7	24344.5	137.9	.	1	126	2
1.037	31.4	124858	341.3	.	1	126	14
1.038	32.1	328646	550.6	1.13	2	126 62	45
1.039	32.9	372340	517.7	1.13	1	62	43
1.04	33.6	75542.5	225.7	.	1	62	4
1.041	35	26143	122.8	.	1	62	3
1.042	35.8	168410	105.2	1.14	1	62	15
1.043	38	121188	154.5	.	1	62	5
1.044	38.7	158576	259	1.15	1	62	8
1.045	40.9	471360	260.8	1.16	2	62 127	46
1.046	41.6	126392	490.7	.	1	127	17
1.047	42.3	89272	260.2	.	1	127	9
1.048	43.1	174628	583	1.17	1	127	14
1.049	43.8	610618	1498.5	1.18	3	127 1329 24	67
1.05	44.5	1312710	1680.8	1.19	4	24 7 21 12	134
1.051	45.3	597806	2743.4	1.2	1	12	69
1.052	46	2.20464e+06	3109.9	1.21	2	12 102	208
1.053	46.7	1.55147e+06	3621.1	1.22	5	102 283 115 87 36	178
1.054	47.5	1.67556e+06	2611.9	1.23	2	36 39	212
1.055	48.2	690811	20619.8	1.24	2	39 47	51
1.056	48.9	26501333	22484.5	1.25	116	47 41 32 59 61 63 64 67 68 69 73 74 84 86 95 96 97 99 106 107 120 129 131 132 135 138 139 142 147 149 150 156 158 160 161 164 166 167 168 170 171 175 182 183 189 197 198 199 202 230 234 236 237 245 249 251 258 263 264 273 278 279 283 286 287 299 304 327 339 345 348 351 359 367 381 390 395 399 436 438 464 470 481 486 493 494 506 540 551 559 572 574 595 601 604 612 619 658 659 737 891 915 931 935 9…	1127
1.057	49.6	4286143	20784.6	1.25	17	144 5 17 25 53 57 60 159 373 732 889 895 1587 2079 2233 3009 58	484
1.058	50.4	389430	3494.7	1.26	1	58	24
1.059	51.1	566473	2181.8	.	2	58 53	63
1.06	51.8	2098592	2075.9	1.27	5	39 53 83 312 33	296
1.061	52.6	448741	2303.7	1.28	1	33	32
1.062	53.3	908273	1587.6	1.29	4	33 100 181 5362	94
1.063	54	865586	1225.7	1.29	1	1	104
1.064	54.8	64658.5	717.8	.	1	1	3
1.065	55.5	146526	247	1.3	1	1	18
1.066	56.2	134548	222.5	1.31	1	1	10
1.067	56.9	30488	143.6	.	1	1	1
1.068	57.7	50328.5	180.4	.	1	1	4
1.069	58.4	189714	230.5	1.32	1	1	5
1.07	59.1	82723.5	295.6	1.33	1	1	7
1.071	59.9	170906	414.7	.	1	1	10
1.072	60.6	368410	318.4	1.34	1	1	36
1.073	62.1	161206	245.3	1.35	1	1	13
1.074	62.8	9983.5	131.1	.	1	1	1
1.075	64.2	104154	78.1	1.36	1	1	11
1.076	65	57790	102	1.37	1	1	11
1.077	66.4	62530	72.5	1.38	1	1	10
1.078	67.2	39158.5	111.3	1.38	1	1	3
1.079	67.9	65295	221.7	1.38	1	1	4
1.08	68.6	205934	204.1	1.39	1	1	26
1.081	69.4	34847	195.3	1.4	1	1	3
1.082	70.1	52228	82.5	1.41	1	1	9
1.083	70.8	28382	143.3	1.41	1	1	2
1.084	71.5	119964	95.7	1.42	1	1	4
1.085	73	62102.5	143.8	1.43	1	1	2
1.086	73.7	134346	140.1	1.44	1	1	11
1.087	74.5	13699	112.5	.	1	1	3
1.088	75.2	20644.5	84.4	1.45	1	1	1
1.089	75.9	83823	111.4	1.46	1	1	2
1.09	77.4	140626	184.1	1.47	1	1	9
1.091	78.8	309348	162.5	1.49	1	1	26
1.092	80.3	21284	239.8	.	1	1	1
1.093	81	196835	127.1	1.5	1	1	25
1.094	82.5	61531.5	377.2	1.52	1	1	6
1.095	83.2	496112	.	1.52	1	1	52
1.096	83.2	75283	595.3	1.52	1	1	5
1.097	84	260064	549.1	1.53	1	1	36
1.098	85.4	376652	272	1.54	1	1	43
1.099	86.9	152172	203.8	.	1	1	24
1.1	88.3	62123.5	106.5	.	1	1	9
1.101	89.8	94669	168	1.57	1	1	5
1.102	90.5	62144.5	.	1.58	1	1	5
1.103	90.5	150626	128.2	1.58	1	1	16
1.104	93.4	154074	125.9	1.59	1	7	12
1.105	94.2	99061.5	196.5	1.6	1	7	10
1.106	95.6	158505	.		1	7	7
1.107	95.6	20618	.	1.61	1	7	2
2	0	132557	.	2.01	1	116	1
2.001	0.7	324743	544.8	2.01	1	116	17
2.002	1.5	359860	593.1	2.02	2	116 8	28
2.003	2.2	205105	445.5	2.02	1	8	13
2.004	2.9	58775.5	262.1	.	1	8	4
2.005	3.6	103121	184	.	1	8	7
2.006	4.4	114080	189.7	.	1	8	13
2.007	5.1	67284	248.8	.	1	8	9
2.008	5.8	166901	195.6	2.04	2	8 1099	13
2.009	6.6	59191	241.6	2.05	1	3	2
2.01	8	305466	248.3	2.06	1	3	43
2.011	8.8	181550	427.7	.	1	3	16
2.012	9.5	154482	286.2	2.08	1	3	12
2.013	10.2	64651.5	246	.	1	3	4
2.014	10.9	125290	199.8	.	1	3	7
2.015	11.7	109738	166.5	2.09	1	3	7
2.016	12.4	14716.5	173.4	.	1	3	2
2.017	13.1	118364	121.5	2.1	1	3	9
2.018	13.9	49134	190.6	.	1	3	4
2.019	14.6	118411	139.4	2.11	1	3	18
2.02	16.1	139243	161.6	.	1	3	15
2.021	16.8	97815	169.7	2.12	1	3	12
2.022	19	255102	146.1	2.13	1	3	10
2.023	19.7	70643	344	.	1	3	6
2.024	20.4	155912	886.6	.	1	3	16
2.025	21.2	1103329	1056.7	2.14	1	3	115
2.026	21.9	325758	705.3	2.15	1	3	14
2.027	23.4	122490	267.2	2.16	1	3	7
2.028	24.1	139629	403.1	.	1	3	14
2.029	24.8	302186	498.6	2.17	1	3	34
2.03	25.6	306128	641	2.18	1	3	29
2.031	26.3	353242	513	.	1	3	27
2.032	27	58887	314.6	.	1	3	2
2.033	27.7	28243	319	.	1	3	5
2.034	28.5	391338	980.4	2.2	1	3	26
2.035	29.2	1051071	945.4	2.22	2	3 93	126
2.036	30.7	637384	1095.9	2.23	2	80 31	64
2.037	31.4	722467	2903.2	2.24	1	31	55
2.038	32.1	2.70464e+06	2789.4	2.25	2	31 5	226
2.039	32.9	757040	2356.6	2.26	1	5	34
2.04	33.6	73202.5	655.3	.	1	5	2
2.041	34.3	87140	127.3	.	1	5	3
2.042	35	17812	108.8	.	1	5	1
2.043	35.8	58247	427	.	1	5	2
2.044	36.5	564390	495.9	2.27	1	5	29
2.045	37.2	71671	13709.7	.	1	5	3
2.046	38	19928530	13380.6	2.28	91	5 15 48 54 70 75 76 79 80 98 104 105 113 114 121 122 128 137 141 145 148 180 184 188 190 198 200 206 209 211 212 219 226 238 248 266 267 269 270 272 274 277 281 285 288 300 313 322 324 329 337 342 377 389 408 409 415 423 469 479 505 516 528 539 566 584 598 625 637 651 674 682 696 735 739 755 845 945 970 1039 1082 1354 1516 1523 1532 1573 2210 2229 5038 5454 11	944
2.047	38.7	70656	16891.9	.	1	11	5
2.048	39.4	3649406	2501.5	2.29	5	11 81 179 1669 13	367
2.049	40.2	32254.5	2862.3	.	1	13	2
2.05	40.9	611743	601.6	2.3	1	13	45
2.051	41.6	198186	597.1	2.31	1	13	14
2.052	42.3	26049.5	195.8	.	1	13	2
2.053	43.1	69527	1028.9	2.32	1	13	9
2.054	43.8	1447822	1165.3	2.32	1	13	170
2.055	44.5	114046	895.4	.	1	13	13
2.056	46	408094	283.5	2.33	2	13 19	33
2.057	46.7	101504	406.7	.	1	19	11
2.058	47.5	100434	241.9	.	1	19	7
2.059	48.2	160983	540.5	2.34	1	19	20
2.06	48.9	495290	894.3	2.35	1	19	72
2.061	49.6	595686	1034.3	2.36	1	19	84
2.062	50.4	460463	791.4	2.38	1	19	37
2.063	51.1	131000	457.4	.	1	19	8
2.064	51.8	48843.5	371.2	.	1	19	5
2.065	52.6	376960	308.1	2.39	1	19	43
2.066	53.3	36341.5	218.4	.	1	19	2
2.067	54.8	67089	160.2	2.4	1	19	5
2.068	55.5	249106	243.5	2.41	1	19	23
2.069	56.2	24768.5	351.5	.	1	21	4
2.07	57.7	499511	264.5	2.42	1	21	47
2.071	59.1	242814	380.5	2.43	1	21	33
2.072	59.9	94712.5	296.2	2.43	1	21	8
2.073	60.6	106756	299.9	2.44	1	21	4
2.074	61.3	218449	618.1	2.45	1	21	11
2.075	62.1	601912	629	2.46	1	21	62
2.076	62.8	123134	625.2	2.47	1	21	25
2.077	63.5	150173	264.1	2.48	1	21	11
2.078	64.2	96436.5	66.5	.	1	21	6
2.079	67.9	46057.5	39.1	.	1	21	4
2.08	68.6	29366	60.1	.	1	21	4
2.081	69.4	14675	106.1	.	1	21	1
2.082	70.1	115172	134.4	2.49	1	21	16
2.083	70.8	58324.5	241.2	.	1	21	5
2.084	71.5	164230	206.9	.	2	21 24	13
2.085	72.3	87778.5	218	2.5	1	24	7
2.086	73	75057	101.3	2.51	1	24	6
2.087	74.5	60117.5	80.7	.	1	24	5
2.088	75.9	98737.5	95.3	.	1	24	3
2.089	76.7	50716.5	115	.	1	24	3
2.09	77.4	23107.5	137.4	.	1	24	6
2.091	78.8	214794	256.6	2.53	1	24	21
2.092	79.6	326715	414.5	2.53	1	24	25
2.093	80.3	80267.5	311.5	.	1	24	10
2.094	81	29114.5	91.8	.	1	24	1
2.095	81.8	28389.5	261.4	2.54	1	24	2
2.096	82.5	334598	317.5	2.55	1	24	30
2.097	83.2	81447.5	301.4	2.55	1	24	6
2.098	84	36123.5	104.4	2.56	1	24	3
2.099	84.7	39084	149.1	.	1	24	3
2.1	85.4	133580	167.2	2.57	1	24	11
2.101	86.9	195106	.	2.58	2	24 309	12
3	0	236843	.	3.01	1	18	1
3.001	0.7	260598	850.4	3.03	1	18	5
3.002	1.5	778176	722.4	3.04	1	18	91
3.003	2.2	44863	676.2	.	1	18	9
3.004	2.9	123637	158.3	3.05	1	18	14
3.005	3.6	53120.5	144.6	.	1	18	3
3.006	4.4	40091.5	254.2	.	1	18	5
3.007	5.1	288102	539.9	3.06	1	18	24
3.008	5.8	427732	556	3.07	1	18	36
3.009	6.6	118093	336.1	.	1	18	5
3.01	8	193497	227.5	3.08	1	18	19
3.011	8.8	188878	280.2	3.09	1	18	17
3.012	9.5	37920	1008.3	3.1	1	18	2
3.013	10.2	1.18488e+06	914.9	3.1	3	18 42 1011	149
3.014	10.9	58104	889.7	.	1	42	2
3.015	11.7	91497.5	138.2	.	1	42	9
3.016	12.4	57733	207	.	1	42	2
3.017	13.9	306066	315.1	3.11	1	42	36
3.018	14.6	329428	289	3.12	1	42	47
3.019	16.8	202546	227.8	3.13	1	42	15
3.02	17.5	128603	265.9	3.14	1	42	17
3.021	18.3	67720	167.7	.	1	42	10
3.022	19	55274.5	113.1	.	1	42	6
3.023	20.4	114594	128.3	.	1	42	16
3.024	21.2	112326	201.5	3.15	1	42	13
3.025	21.9	75397	455.9	.	1	42	3
3.026	22.6	450584	546	3.16	2	42 6	49
3.027	23.4	293029	538.3	3.17	1	6	25
3.028	24.1	63784	280.1	.	1	6	10
3.029	24.8	35295.5	506.5	.	1	6	6
3.03	25.6	660622	720.1	3.18	1	6	76
3.031	26.3	384250	790.2	3.19	1	6	42
3.032	27	61436.5	475.8	.	1	6	4
3.033	27.7	220438	226.5	3.21	1	6	18
3.034	28.5	57909.5	312.8	.	1	6	2
3.035	29.2	190786	157.8	3.22	1	6	22
3.036	30.7	98362	121.5	.	1	6	6
3.037	32.1	63190.5	133.8	.	1	6	8
3.038	32.9	132750	154.4	3.23	1	6	24
3.039	33.6	35607.5	633.9	.	1	6	1
3.04	34.3	719164	1162.7	3.24	2	6 172	82
3.041	35	872942	1081.7	3.25	1	6	85
3.042	35.8	30442.5	1202.4	.	1	6	2
3.043	36.5	900220	1214.5	3.26	2	6 89	67
3.044	37.2	769585	11673.8	3.27	3	89 477 44	83
3.045	38	1.5841e+07	11800.1	3.28	81	20 30 37 44 49 50 51 54 55 63 71 74 78 90 94 100 106 111 140 152 155 157 172 176 194 207 209 210 213 215 217 218 220 243 252 253 254 275 292 328 347 351 356 396 403 433 439 452 471 499 544 552 575 596 603 616 666 689 782 878 932 1034 1089 1157 1318 1376 1419 1536 1563 1791 1933 2016 2078 2120 2382 2924 3524 4034 4329 5126 5584	866
3.046	38.7	1089621	12193.6	3.28	1	20	107
3.047	39.4	140458	2550.6	3.29	1	20	10
3.048	40.2	2595749	1848	3.3	1	8	355
3.049	40.9	35777	1909.7	.	1	8	5
3.05	41.6	42051.5	215.9	.	1	8	7
3.051	42.3	224482	366.4	3.31	1	22	21
3.052	43.1	283112	714.4	3.32	1	22	31
3.053	43.8	563958	781.6	3.33	1	22	58
3.054	44.5	247116	701.6	3.34	1	22	17
3.055	45.3	241347	344.6	3.34	1	22	15
3.056	46	28376	305.9	.	1	22	1
3.057	46.7	158548	400.8	.	1	22	21
3.058	47.5	414212	410.7	3.35	1	22	44
3.059	48.2	43317	336.8	.	1	22	6
3.06	48.9	14005.5	83.4	.	1	22	1
3.061	49.6	59461	86.8	3.36	1	22	5
3.062	50.4	56786.5	91.6	.	1	22	7
3.063	51.1	21195	122	.	1	22	1
3.064	51.8	92813.5	361.6	3.37	1	22	5
3.065	52.6	428344	359.6	3.38	2	22 17	49
3.066	53.3	18208	367.2	3.39	1	17	1
3.067	54	67466	194.3	.	1	17	6
3.068	54.8	205724	232.9	3.4	1	17	10
3.069	55.5	76130.5	208.7	.	1	17	10
3.07	56.2	10394.5	114.1	.	1	17	1
3.071	56.9	73280	68.2	3.41	1	17	8
3.072	57.7	18616.5	175.4	.	1	17	1
3.073	58.4	171272	168.1	.	1	17	14
3.074	59.1	45475.5	170.7	.	1	17	4
3.075	59.9	39285.5	74.9	3.42	1	17	2
3.076	60.6	27583.5	35.8	.	1	17	1
3.077	63.5	61891.5	48.5	.	1	17	3
3.078	64.2	85296	101.5	3.43	1	17	4
3.079	65	5105	111.7	.	1	17	1
3.08	65.7	77151	52.7	.	1	17	9
3.081	67.2	33773.5	53.9	.	1	17	1
3.082	67.9	7617	109.8	.	1	17	1
3.083	68.6	112352	319.5	3.44	1	17	14
3.084	69.4	359314	382.3	3.45	1	17	33
3.085	70.1	101794	262.6	.	1	17	6
3.086	71.5	90307.5	158.5	3.46	1	17	10
3.087	73	267656	182.3	.	1	17	27
3.088	74.5	188809	239.1	3.48	1	28	14
3.089	75.2	69472.5	194.5	3.48	1	28	2
3.09	75.9	14056	76.9	.	1	28	1
3.091	76.7	31853.5	178.5	.	1	28	3
3.092	77.4	221808	297.6	.	1	28	15
3.093	78.1	162936	276.3	.	1	28	15
3.094	79.6	223098	232.8	3.49	1	28	17
3.095	80.3	126096	229.5	3.49	1	28	7
3.096	81.8	155650	177.1	3.5	1	28	6
3.097	82.5	107822	238.9	3.5	1	28	9
3.098	83.2	70975	172.4	3.51	1	28	2
3.099	84	79775	54.5	3.51	1	28	3
3.1	86.9	50911	70.4	.	1	28	4
3.101	88.3	171946	125.5	3.52	1	28	9
3.102	89.1	53351	252.5	.	1	28	2
3.103	89.8	153504	.	3.53	1	28	8
4	0	293567	.	4.01	1	4	13
4.001	1.5	78720.5	352.3	.	1	4	2
4.002	2.2	402728	429	4.02	1	4	13
4.003	2.9	119144	393.2	.	1	4	4
4.004	3.7	67869	309.8	.	1	4	5
4.005	4.4	277628	220.3	4.03	1	4	22
4.006	5.8	117057	316	4.03	1	4	11
4.007	6.6	300574	296.7	4.04	1	4	11
4.008	7.3	27460.5	303.9	.	1	4	1
4.009	8	97440	167.9	4.05	1	4	8
4.01	8.8	126914	200.9	.	1	4	8
4.011	9.5	76942.5	199.1	.	1	4	5
4.012	10.2	74840.5	89.9	4.06	1	4	3
4.013	11.7	46087	72.7	.	1	4	1
4.014	12.4	38965.5	134.3	.	1	4	1
4.015	13.1	103006	230.8	4.07	1	4	12
4.016	13.9	204242	250.9	4.08	1	4	14
4.017	14.6	69123	133.9	.	1	4	3
4.018	16.8	114980	94.1	.	1	4	3
4.019	17.5	88834	297.2	4.1	1	4	6
4.02	18.3	241974	252.8	.	1	4	17
4.021	19	48405.5	293.4	4.11	1	4	5
4.022	19.7	120418	174.8	.	1	4	10
4.023	20.4	75904.5	101.8	4.11	1	4	4
4.024	21.9	27625.5	127.3	.	1	4	1
4.025	22.6	176586	258.5	.	1	4	21
4.026	23.4	183587	261.7	4.12	1	4	17
4.027	24.1	32329.5	232.2	.	1	4	2
4.028	24.8	109230	168.7	4.13	1	4	7
4.029	26.3	229522	215.1	4.13	1	4	19
4.03	27	134424	270.6	.	1	4	10
4.031	27.7	14832.5	388.8	.	1	4	3
4.032	28.5	433870	326.4	4.14	1	4	51
4.033	29.2	40927.5	273.8	4.14	1	4	4
4.034	30.7	127498	76.3	.	1	4	6
4.035	32.1	52948.5	118.6	.	1	4	3
4.036	33.6	163614	149.5	.	1	4	16
4.037	34.3	112278	267.9	.	1	4	12
4.038	35	99141	187.6	.	1	4	10
4.039	35.8	69936	126.7	4.15	1	4	6
4.04	36.5	21024.5	272.1	.	1	4	2
4.041	37.2	289966	174	4.16	1	23	12
4.042	38.7	71814.5	197	.	1	23	5
4.043	39.4	71647	131.2	.	1	23	7
4.044	40.2	53282	50.3	.	1	23	6
4.045	42.4	25971.5	35	4.17	1	23	1
4.046	43.1	22384.5	61.5	.	1	23	1
4.047	43.8	37680.5	218.5	.	1	23	4
4.048	44.6	267736	242.8	4.18	1	23	14
4.049	45.3	58767.5	413.2	.	1	23	6
4.05	46	252028	819.5	4.2	1	23	10
4.051	47.5	1492077	859.8	4.2	2	23 29	72
4.052	48.2	147354	1683.1	4.2	1	29	9
4.053	48.9	716942	1667.9	4.2	1	29	44
4.054	49.7	1637507	4785.2	4.2	5	29 108 174 178 414	91
4.055	50.4	3699044	.	4.2	10	3046 1920 627 457 334 291 193 119 52 35	161
4.056	50.4	113412	.	4.2	1	17	5
4.057	50.4	1.01088e+06	4745.6	4.2	3	17 636 34	51
4.058	51.1	183062	5230.5	.	1	34	18
4.059	51.9	2839396	2084.8	4.21	4	34 26 123 51	189
4.06	52.6	104698	13929.6	4.22	1	51	8
4.061	53.3	190898	.	4.22	1	51	7
4.062	53.3	899097	.	4.22	6	51 1702 204 205 245 66	40
4.063	53.3	136458	.		1	66	4
4.064	53.3	473129	.	4.22	2	66 43	15
4.065	53.3	14857794	11531.6	4.22	64	43 45 46 49 56 65 72 82 88 91 92 101 109 113 118 124 130 133 141 143 153 154 192 201 203 208 223 227 261 276 280 282 289 293 295 307 319 340 343 349 350 368 372 384 397 418 447 468 475 500 501 579 606 663 728 810 814 827 930 1360 1433 1578 1581 1818	328
4.066	54.1	635291	11522.3	4.23	3	77 185 187	41
4.067	54.8	90781	733	.	1	187	6
4.068	55.5	300140	298.5	4.25	2	187 40	13
4.069	56.2	26961	242.9	.	1	40	3
4.07	57	37236.5	57	.	1	40	5
4.071	57.7	21376.5	115.7	.	1	40	5
4.072	58.4	103356	212.4	.	1	40	12
4.073	59.2	193886	212.2	4.26	1	40	18
4.074	59.9	21084.5	228.7	.	1	40	1
4.075	60.6	105266	275.1	4.27	1	40	8
4.076	62.1	478968	309.3	4.27	1	40	22
4.077	62.8	96248.5	298.4	.	1	40	7
4.078	64.3	81279	136.4	.	1	40	7
4.079	65	122586	95.4	4.28	1	40	3
4.08	67.2	72732	337.3	.	1	40	2
4.081	67.9	782743	599.5	4.29	2	40 9	44
4.082	68.7	43717	764.4	.	1	9	2
4.083	69.4	320078	346.4	.	1	9	15
4.084	70.1	121189	440.2	4.3	1	9	7
4.085	70.8	175021	211.5	4.31	1	9	8
4.086	71.6	21073.5	72.9	.	1	9	2
4.087	73.8	22491	50	.	1	9	1
4.088	75.2	136595	89.8	4.32	1	9	12
4.089	76	38561	207.1	.	1	9	4
4.09	76.7	135464	214.8	4.33	1	9	15
4.091	77.4	126695	178.9	4.34	1	9	13
4.092	78.9	131397	81.4	4.35	1	9	8
4.093	81.1	43061	64.1	.	1	9	5
4.094	81.8	11564	152.9	.	1	9	2
4.095	82.5	159419	131.6	4.36	1	9	9
4.096	84	118631	319.8	.	1	9	6
4.097	84.7	425490	442.3	4.37	1	9	22
4.098	85.4	75097.5	573.8	.	1	9	6
4.099	86.2	360166	912.7	4.38	1	9	17
4.1	86.9	933738	1048.9	4.39	1	9	62
4.101	87.6	174591	538.4	4.4	1	9	8
4.102	89.1	76154.5	260.1	.	1	9	4
4.103	90.6	529449	.	4.41	1	9	25
5	0	519015	.	5.02	1	14	45
5.001	1.5	282818	422.8	5.03	1	14	21
5.002	2.2	128310	898.7	.	1	14	7
5.003	2.9	847020	897.3	5.04	1	14	91
5.004	3.7	370569	824.6	5.04	1	14	60
5.005	4.4	19364	449.9	.	1	14	1
5.006	5.1	239904	304.9	5.05	1	14	37
5.007	5.8	167631	391.3	5.06	1	14	14
5.008	6.6	179448	263.2	.	1	14	9
5.009	7.3	47703.5	133.2	.	1	14	3
5.01	8.8	65852	131.4	5.07	1	14	5
5.011	9.5	175475	136.6	5.08	1	14	10
5.012	11	59201	80	.	1	14	2
5.013	13.1	53176.5	88.7	.	1	14	2
5.014	13.9	144858	610.5	5.09	1	14	23
5.015	14.6	717733	1139	5.1	2	14 38	53
5.016	15.3	732032	2331.7	5.11	1	38	82
5.017	16.1	2047723	1893.1	5.13	2	38 7	219
5.018	16.8	59950	1579.6	.	1	7	5
5.019	17.5	103828	161.7	5.14	1	7	7
5.02	18.3	78728	282.8	.	1	7	6
5.021	19	241622	236.7	5.15	1	7	25
5.022	19.7	11054.5	248.1	.	1	7	1
5.023	20.4	94711	120.4	.	1	7	8
5.024	21.9	159199	160.7	5.16	1	7	15
5.025	22.6	99577.5	166.6	5.16	1	7	13
5.026	24.1	107638	106.4	5.17	1	7	14
5.027	24.8	26897.5	281.8	.	1	7	8
5.028	25.6	288200	275.2	5.18	1	7	28
5.029	26.3	97690.5	332.2	.	1	7	13
5.03	27	79130	148.4	.	1	7	5
5.031	27.7	30944.5	860.1	.	1	7	2
5.032	28.5	1.18007e+06	876.5	5.19	2	7 1	103
5.033	29.2	103699	1003.6	5.19	1	1	11
5.034	29.9	121300	381.6	5.2	1	1	11
5.035	30.7	347384	447.1	5.21	1	1	40
5.036	31.4	202007	1087.6	5.22	1	1	32
5.037	32.1	973268	1167.9	5.23	1	1	106
5.038	32.9	576574	1246	5.24	1	1	47
5.039	33.6	319182	799.4	5.25	1	1	26
5.04	34.3	223432	935.5	5.25	1	1	26
5.041	35	88159.5	.	5.26	1	1	5
5.042	35	678888	732.2	5.26	1	27	48
5.043	35.8	107893	5762.3	5.26	1	27	12
5.044	36.5	7683132	.	5.27	43	27 85 103 122 133 134 136 146 151 177 186 196 228 231 233 244 250 262 271 290 301 305 311 354 361 380 393 400 401 404 407 429 495 532 557 590 657 873 1107 1153 1225 1315 2085	295
5.045	36.5	85399	5775.9	.	1	163	1
5.046	37.2	209900	5748.2	5.28	1	163	14
5.047	38	643872	906.7	5.29	3	163 110 10	49
5.048	38.7	506276	1353.9	5.3	1	10	41
5.049	39.4	745356	938.7	5.31	1	10	67
5.05	40.2	156350	850.3	5.32	1	10	7
5.051	40.9	373784	594.2	5.33	1	10	25
5.052	41.6	301694	529.3	5.34	1	10	33
5.053	42.3	65532	555.1	.	1	10	2
5.054	43.1	465434	1447.8	5.35	1	10	56
5.055	43.8	355740	.	5.35	1	10	31
5.056	43.8	1.28502e+06	1743.5	5.35	4	10 112 176 2	146
5.057	44.5	334749	1817.6	5.36	1	2	44
5.058	45.3	750867	764.6	5.37	1	2	76
5.059	46	61279.5	381.9	.	1	2	4
5.06	47.5	28134.5	84.6	5.38	1	2	1
5.061	48.2	96780	140.5	5.38	1	2	7
5.062	49.6	170142	173.5	.	1	2	7
5.063	50.4	114698	217.5	5.39	1	2	11
5.064	51.1	41374.5	78.2	.	1	2	4
5.065	52.6	15867.5	46.2	.	1	2	1
5.066	53.3	44454	343	.	1	2	2
5.067	54	419930	351.9	5.4	1	2	63
5.068	54.8	63495	484.9	5.41	1	2	4
5.069	55.5	243934	411.8	5.41	1	2	21
5.07	56.2	269103	652	5.42	1	2	24
5.071	56.9	399696	894.8	5.42	1	2	50
5.072	57.7	673341	782.2	5.43	1	2	64
5.073	58.4	100324	1537.4	5.43	1	2	16
5.074	59.1	1.37867e+06	1124.3	5.44	1	2	173
5.075	59.9	207468	1197.4	5.44	1	2	19
5.076	60.6	209976	201.1	.	1	2	23
5.077	62.1	25027	126.3	5.45	1	2	3
5.078	62.8	42752	142.3	.	1	2	3
5.079	63.5	131382	233.9	.	1	2	8
5.08	64.2	153256	230.4	5.46	1	2	12
5.081	65	60928.5	189.5	.	1	2	9
5.082	65.7	69997.5	174.7	5.47	1	2	11
5.083	66.4	113624	201.7	5.48	1	2	9
5.084	67.2	118939	174.2	.	1	2	12
5.085	67.9	28750	150.2	.	1	2	3
5.086	68.6	62594	166.6	5.49	1	2	5
5.087	69.4	158626	172.8	5.5	1	2	10
5.088	70.1	37978	137.2	.	1	2	2
5.089	71.5	91521.5	100.6	.	1	2	9
5.09	72.3	91816.5	595.2	.	1	2	12
5.091	73	709462	.	5.51	1	2	48
