# Supplementary material for: Fine-Scale Mapping of the Nasonia Genome to Chromosomes Using a High-Density Genotyping Microarray
Source: G3 (Bethesda). 2013 Feb 1;3(2):205–15. doi: 10.1534/g3.112.004739 (PMC3564981; doi:10.1534/g3.112.004739)
Supplement: Supporting Information [file supp_3.2.205_TableS2.xlsx]

## Sheet: Table S2
Table S2. Marker-level details of the genetic map.
Cluster	cM	Marker	Marker Number
1	0	SCAFFOLD_16_11337_11416	1
1	0	SCAFFOLD_16_13402_13481	2
1	0	SCAFFOLD_16_14175_14254	3
1	0	SCAFFOLD_16_14585_14664	4
1	0	SCAFFOLD_16_14829_14908	5
1	0	SCAFFOLD_16_16418_16497	6
1	0	SCAFFOLD_16_16767_16846	7
1	0	SCAFFOLD_16_20055_20134	8
1	0	SCAFFOLD_16_32702_32781	9
1	0	SCAFFOLD_16_37274_37353	10
1	0	SCAFFOLD_16_50765_50844	11
1	0	SCAFFOLD_16_55997_56076	12
1	0	SCAFFOLD_16_63648_63727	13
1	0	SCAFFOLD_16_74546_74625	14
1	0	SCAFFOLD_16_83356_83435	15
1	0	SCAFFOLD_16_118443_118522	16
1	0	SCAFFOLD_16_130477_130556	17
1	0	SCAFFOLD_16_155920_155999	18
1	0	SCAFFOLD_16_163194_163273	19
1	0	SCAFFOLD_16_208767_208846	20
1	0	SCAFFOLD_16_211915_211994	21
1	0	SCAFFOLD_16_220986_221065	22
1.001	1.5	SCAFFOLD_16_319225_319304	23
1.001	1.5	SCAFFOLD_16_323984_324063	24
1.001	1.5	SCAFFOLD_16_334452_334531	25
1.001	1.5	SCAFFOLD_16_347089_347168	26
1.001	1.5	SCAFFOLD_16_348831_348910	27
1.001	1.5	SCAFFOLD_16_374368_374447	28
1.002	2.2	SCAFFOLD_16_470520_470599	29
1.002	2.2	SCAFFOLD_16_480493_480572	30
1.002	2.2	SCAFFOLD_16_480811_480890	31
1.002	2.2	SCAFFOLD_16_481122_481201	32
1.003	2.9	SCAFFOLD_16_488244_488323	33
1.003	2.9	SCAFFOLD_16_490613_490692	34
1.003	2.9	SCAFFOLD_16_491453_491532	35
1.003	2.9	SCAFFOLD_16_495760_495839	36
1.004	3.7	SCAFFOLD_16_573912_573991	37
1.004	3.7	SCAFFOLD_16_587324_587403	38
1.004	3.7	SCAFFOLD_16_602542_602621	39
1.004	3.7	SCAFFOLD_16_605412_605491	40
1.004	3.7	SCAFFOLD_16_623906_623985	41
1.004	3.7	SCAFFOLD_16_624148_624227	42
1.004	3.7	SCAFFOLD_16_632764_632843	43
1.004	3.7	SCAFFOLD_16_695042_695121	44
1.004	3.7	SCAFFOLD_16_696128_696207	45
1.004	3.7	SCAFFOLD_16_703124_703203	46
1.004	3.7	SCAFFOLD_16_707272_707351	47
1.004	3.7	SCAFFOLD_16_716912_716991	48
1.004	3.7	SCAFFOLD_16_720777_720856	49
1.004	3.7	SCAFFOLD_16_721228_721307	50
1.005	4.4	SCAFFOLD_16_737109_737188	51
1.005	4.4	SCAFFOLD_16_745760_745839	52
1.005	4.4	SCAFFOLD_16_746229_746308	53
1.005	4.4	SCAFFOLD_16_757029_757108	54
1.005	4.4	SCAFFOLD_16_758471_758550	55
1.005	4.4	SCAFFOLD_16_763389_763468	56
1.005	4.4	SCAFFOLD_16_767341_767420	57
1.005	4.4	SCAFFOLD_16_780656_780735	58
1.005	4.4	SCAFFOLD_16_803859_803938	59
1.005	4.4	SCAFFOLD_16_816761_816840	60
1.005	4.4	SCAFFOLD_16_822644_822723	61
1.005	4.4	SCAFFOLD_16_826957_827036	62
1.005	4.4	SCAFFOLD_16_847061_847140	63
1.005	4.4	SCAFFOLD_16_847973_848052	64
1.005	4.4	SCAFFOLD_16_864955_865034	65
1.005	4.4	SCAFFOLD_16_903495_903574	66
1.005	4.4	SCAFFOLD_16_911220_911299	67
1.005	4.4	SCAFFOLD_16_912253_912332	68
1.005	4.4	SCAFFOLD_16_915705_915784	69
1.005	4.4	SCAFFOLD_16_915980_916059	70
1.005	4.4	SCAFFOLD_16_921953_922032	71
1.005	4.4	SCAFFOLD_16_922129_922208	72
1.006	5.1	SCAFFOLD_16_963203_963282	73
1.006	5.1	SCAFFOLD_16_972530_972599	74
1.006	5.1	SCAFFOLD_16_987712_987791	75
1.006	5.1	SCAFFOLD_16_992635_992714	76
1.006	5.1	SCAFFOLD_16_1030009_1030088	77
1.006	5.1	SCAFFOLD_16_1031977_1032056	78
1.007	6.6	SCAFFOLD_16_1049038_1049117	79
1.007	6.6	SCAFFOLD_16_1052955_1053034	80
1.007	6.6	SCAFFOLD_16_1065711_1065790	81
1.008	7.3	SCAFFOLD_16_1085288_1085367	82
1.008	7.3	SCAFFOLD_16_1093476_1093555	83
1.008	7.3	SCAFFOLD_16_1102299_1102378	84
1.008	7.3	SCAFFOLD_16_1103022_1103101	85
1.008	7.3	SCAFFOLD_16_1111397_1111476	86
1.008	7.3	SCAFFOLD_16_1112275_1112354	87
1.008	7.3	SCAFFOLD_16_1128389_1128468	88
1.008	7.3	SCAFFOLD_16_1136247_1136326	89
1.008	7.3	SCAFFOLD_16_1154321_1154400	90
1.008	7.3	SCAFFOLD_16_1156620_1156699	91
1.008	7.3	SCAFFOLD_16_1160632_1160711	92
1.008	7.3	SCAFFOLD_16_1168873_1168952	93
1.008	7.3	SCAFFOLD_16_1172677_1172756	94
1.008	7.3	SCAFFOLD_16_1179664_1179743	95
1.008	7.3	SCAFFOLD_16_1181612_1181691	96
1.008	7.3	SCAFFOLD_16_1182144_1182223	97
1.008	7.3	SCAFFOLD_16_1199071_1199150	98
1.008	7.3	SCAFFOLD_16_1201829_1201908	99
1.008	7.3	SCAFFOLD_16_1207804_1207883	100
1.008	7.3	SCAFFOLD_16_1219889_1219968	101
1.008	7.3	SCAFFOLD_16_1223023_1223102	102
1.008	7.3	SCAFFOLD_16_1225258_1225337	103
1.008	7.3	SCAFFOLD_16_1225606_1225685	104
1.008	7.3	SCAFFOLD_16_1227179_1227258	105
1.008	7.3	SCAFFOLD_16_1240109_1240188	106
1.008	7.3	SCAFFOLD_16_1253663_1253742	107
1.008	7.3	SCAFFOLD_16_1258224_1258303	108
1.008	7.3	SCAFFOLD_16_1261349_1261428	109
1.008	7.3	SCAFFOLD_16_1292303_1292382	110
1.008	7.3	SCAFFOLD_16_1316322_1316401	111
1.008	7.3	SCAFFOLD_16_1328867_1328946	112
1.008	7.3	SCAFFOLD_16_1330199_1330278	113
1.008	7.3	SCAFFOLD_16_1337143_1337222	114
1.008	7.3	SCAFFOLD_16_1359859_1359938	115
1.008	7.3	SCAFFOLD_16_1370515_1370594	116
1.008	7.3	SCAFFOLD_16_1388596_1388665	117
1.008	7.3	SCAFFOLD_16_1389730_1389809	118
1.008	7.3	SCAFFOLD_16_1394832_1394911	119
1.008	7.3	SCAFFOLD_16_1396794_1396873	120
1.008	7.3	SCAFFOLD_16_1423197_1423276	121
1.008	7.3	SCAFFOLD_16_1427353_1427432	122
1.008	7.3	SCAFFOLD_16_1439453_1439532	123
1.008	7.3	SCAFFOLD_16_1441283_1441362	124
1.008	7.3	SCAFFOLD_16_1450215_1450294	125
1.008	7.3	SCAFFOLD_16_1450659_1450738	126
1.008	7.3	SCAFFOLD_16_1451011_1451090	127
1.008	7.3	SCAFFOLD_16_1457771_1457850	128
1.008	7.3	SCAFFOLD_16_1477231_1477310	129
1.008	7.3	SCAFFOLD_16_1479460_1479539	130
1.008	7.3	SCAFFOLD_16_1500720_1500799	131
1.008	7.3	SCAFFOLD_16_1503894_1503973	132
1.008	7.3	SCAFFOLD_16_1514057_1514136	133
1.008	7.3	SCAFFOLD_16_1514350_1514429	134
1.008	7.3	SCAFFOLD_16_1518101_1518180	135
1.008	7.3	SCAFFOLD_16_1534433_1534502	136
1.008	7.3	SCAFFOLD_16_1542636_1542715	137
1.008	7.3	SCAFFOLD_16_1549751_1549830	138
1.008	7.3	SCAFFOLD_16_1551081_1551160	139
1.008	7.3	SCAFFOLD_16_1555593_1555672	140
1.008	7.3	SCAFFOLD_16_1557410_1557489	141
1.008	7.3	SCAFFOLD_16_1558939_1559018	142
1.008	7.3	SCAFFOLD_16_1570725_1570804	143
1.008	7.3	SCAFFOLD_16_1572056_1572135	144
1.008	7.3	SCAFFOLD_16_1577568_1577647	145
1.008	7.3	SCAFFOLD_16_1588777_1588856	146
1.008	7.3	SCAFFOLD_16_1590083_1590162	147
1.008	7.3	SCAFFOLD_16_1591678_1591757	148
1.008	7.3	SCAFFOLD_16_1593654_1593723	149
1.008	7.3	SCAFFOLD_16_1595539_1595618	150
1.008	7.3	SCAFFOLD_16_1597057_1597136	151
1.008	7.3	SCAFFOLD_16_1597660_1597739	152
1.008	7.3	SCAFFOLD_16_1599024_1599103	153
1.008	7.3	SCAFFOLD_16_1628788_1628867	154
1.008	7.3	SCAFFOLD_16_1639667_1639746	155
1.008	7.3	SCAFFOLD_16_1640452_1640531	156
1.008	7.3	SCAFFOLD_16_1654158_1654227	157
1.008	7.3	SCAFFOLD_16_1721469_1721548	158
1.008	7.3	SCAFFOLD_16_1723150_1723229	159
1.009	8	SCAFFOLD_16_1774758_1774837	160
1.009	8	SCAFFOLD_16_1776946_1777025	161
1.009	8	SCAFFOLD_16_1784598_1784677	162
1.009	8	SCAFFOLD_16_1784845_1784924	163
1.009	8	SCAFFOLD_16_1789896_1789975	164
1.009	8	SCAFFOLD_16_1807977_1808056	165
1.009	8	SCAFFOLD_16_1809385_1809464	166
1.009	8	SCAFFOLD_16_1812439_1812518	167
1.009	8	SCAFFOLD_16_1836079_1836158	168
1.009	8	SCAFFOLD_16_1837916_1837995	169
1.009	8	SCAFFOLD_16_1842084_1842163	170
1.009	8	SCAFFOLD_16_1846975_1847054	171
1.009	8	SCAFFOLD_16_1853094_1853173	172
1.009	8	SCAFFOLD_16_1853267_1853346	173
1.009	8	SCAFFOLD_16_1856963_1857042	174
1.009	8	SCAFFOLD_16_1863807_1863886	175
1.009	8	SCAFFOLD_16_1878265_1878344	176
1.009	8	SCAFFOLD_16_1888413_1888492	177
1.009	8	SCAFFOLD_16_1889319_1889398	178
1.009	8	SCAFFOLD_16_1906743_1906822	179
1.009	8	SCAFFOLD_16_1910386_1910465	180
1.009	8	SCAFFOLD_16_1962308_1962387	181
1.009	8	SCAFFOLD_16_1962911_1962990	182
1.01	8.8	SCAFFOLD_16_1977792_1977861	183
1.01	8.8	SCAFFOLD_16_1981025_1981104	184
1.01	8.8	SCAFFOLD_16_1981660_1981739	185
1.01	8.8	SCAFFOLD_16_1984657_1984736	186
1.01	8.8	SCAFFOLD_16_1985470_1985549	187
1.01	8.8	SCAFFOLD_16_1996184_1996263	188
1.01	8.8	SCAFFOLD_16_1999787_1999866	189
1.01	8.8	SCAFFOLD_16_2004519_2004598	190
1.01	8.8	SCAFFOLD_16_2012105_2012184	191
1.01	8.8	SCAFFOLD_16_2012339_2012418	192
1.01	8.8	SCAFFOLD_16_2015448_2015527	193
1.01	8.8	SCAFFOLD_16_2017916_2017995	194
1.01	8.8	SCAFFOLD_16_2018464_2018543	195
1.01	8.8	SCAFFOLD_16_2022506_2022585	196
1.011	9.5	SCAFFOLD_16_2044897_2044976	197
1.011	9.5	SCAFFOLD_16_2045179_2045258	198
1.011	9.5	SCAFFOLD_16_2046776_2046855	199
1.011	9.5	SCAFFOLD_16_2059123_2059202	200
1.011	9.5	SCAFFOLD_16_2061246_2061325	201
1.012	10.2	SCAFFOLD_16_2124832_2124911	202
1.012	10.2	SCAFFOLD_16_2129472_2129551	203
1.013	11	SCAFFOLD_16_2136586_2136665	204
1.013	11	SCAFFOLD_16_2137138_2137217	205
1.013	11	SCAFFOLD_16_2137679_2137758	206
1.013	11	SCAFFOLD_16_2142447_2142526	207
1.013	11	SCAFFOLD_16_2166772_2166851	208
1.013	11	SCAFFOLD_16_2174814_2174893	209
1.013	11	SCAFFOLD_16_2197406_2197485	210
1.013	11	SCAFFOLD_16_2198817_2198896	211
1.013	11	SCAFFOLD_16_2201271_2201350	212
1.014	11.7	SCAFFOLD_16_2214794_2214873	213
1.014	11.7	SCAFFOLD_16_2253770_2253849	214
1.014	11.7	SCAFFOLD_16_2260392_2260471	215
1.014	11.7	SCAFFOLD_16_2260559_2260638	216
1.015	12.4	SCAFFOLD_16_2277919_2277998	217
1.015	12.4	SCAFFOLD_16_2279895_2279974	218
1.015	12.4	SCAFFOLD_16_2302124_2302203	219
1.015	12.4	SCAFFOLD_16_2310877_2310946	220
1.015	12.4	SCAFFOLD_16_2314615_2314694	221
1.015	12.4	SCAFFOLD_16_2325429_2325508	222
1.015	12.4	SCAFFOLD_16_2339950_2340029	223
1.015	12.4	SCAFFOLD_16_2340818_2340897	224
1.015	12.4	SCAFFOLD_16_2362725_2362804	225
1.015	12.4	SCAFFOLD_16_2366818_2366897	226
1.015	12.4	SCAFFOLD_16_2373533_2373612	227
1.016	13.1	SCAFFOLD_16_2378260_2378339	228
1.016	13.1	SCAFFOLD_16_2384799_2384878	229
1.016	13.1	SCAFFOLD_16_2386829_2386908	230
1.016	13.1	SCAFFOLD_16_2394868_2394947	231
1.016	13.1	SCAFFOLD_16_2395039_2395118	232
1.016	13.1	SCAFFOLD_16_2417008_2417087	233
1.016	13.1	SCAFFOLD_16_2417203_2417282	234
1.016	13.1	SCAFFOLD_16_2418404_2418483	235
1.016	13.1	SCAFFOLD_16_2419706_2419785	236
1.017	13.9	SCAFFOLD_16_2427837_2427916	237
1.017	13.9	SCAFFOLD_16_2444965_2445044	238
1.017	13.9	SCAFFOLD_16_2464588_2464667	239
1.017	13.9	SCAFFOLD_16_2492333_2492412	240
1.017	13.9	SCAFFOLD_16_2502044_2502123	241
1.017	13.9	SCAFFOLD_16_2505479_2505548	242
1.017	13.9	SCAFFOLD_16_2506541_2506620	243
1.017	13.9	SCAFFOLD_16_2511154_2511233	244
1.017	13.9	SCAFFOLD_16_2524058_2524127	245
1.017	13.9	SCAFFOLD_16_2533594_2533663	246
1.017	13.9	SCAFFOLD_16_2533675_2533754	247
1.017	13.9	SCAFFOLD_16_2542562_2542641	248
1.017	13.9	SCAFFOLD_16_2544666_2544745	249
1.017	13.9	SCAFFOLD_16_2546710_2546789	250
1.017	13.9	SCAFFOLD_16_2548842_2548921	251
1.017	13.9	SCAFFOLD_16_2556984_2557063	252
1.017	13.9	SCAFFOLD_16_2559605_2559684	253
1.017	13.9	SCAFFOLD_16_2567077_2567156	254
1.017	13.9	SCAFFOLD_16_2567499_2567578	255
1.017	13.9	SCAFFOLD_16_2589414_2589493	256
1.017	13.9	SCAFFOLD_16_2590903_2590982	257
1.017	13.9	SCAFFOLD_16_2597909_2597988	258
1.017	13.9	SCAFFOLD_16_2598248_2598327	259
1.018	14.6	SCAFFOLD_16_2605976_2606055	260
1.018	14.6	SCAFFOLD_16_2606468_2606547	261
1.018	14.6	SCAFFOLD_16_2607370_2607449	262
1.018	14.6	SCAFFOLD_16_2610944_2611023	263
1.018	14.6	SCAFFOLD_16_2631323_2631402	264
1.018	14.6	SCAFFOLD_16_2639715_2639794	265
1.018	14.6	SCAFFOLD_16_2641139_2641218	266
1.018	14.6	SCAFFOLD_16_2645149_2645228	267
1.018	14.6	SCAFFOLD_16_2651642_2651721	268
1.018	14.6	SCAFFOLD_16_2670816_2670895	269
1.018	14.6	SCAFFOLD_16_2706245_2706324	270
1.019	15.3	SCAFFOLD_1227_4477_4556	271
1.019	15.3	SCAFFOLD_1227_10502_10581	272
1.02	16.1	SCAFFOLD_16_2746367_2746446	273
1.02	16.1	SCAFFOLD_16_2777510_2777589	274
1.02	16.1	SCAFFOLD_16_2780531_2780610	275
1.021	16.8	SCAFFOLD_16_2801416_2801495	276
1.021	16.8	SCAFFOLD_16_2801596_2801675	277
1.021	16.8	SCAFFOLD_16_2805509_2805588	278
1.022	17.5	SCAFFOLD_16_2872051_2872130	279
1.023	18.3	SCAFFOLD_16_2913196_2913275	280
1.023	18.3	SCAFFOLD_16_2921433_2921512	281
1.023	18.3	SCAFFOLD_16_2923243_2923322	282
1.023	18.3	SCAFFOLD_16_2923824_2923903	283
1.023	18.3	SCAFFOLD_16_2924024_2924103	284
1.023	18.3	SCAFFOLD_16_2934869_2934948	285
1.023	18.3	SCAFFOLD_16_2940675_2940754	286
1.024	19.7	SCAFFOLD_16_2975856_2975935	287
1.024	19.7	SCAFFOLD_16_2976329_2976408	288
1.024	19.7	SCAFFOLD_16_3030791_3030860	289
1.024	19.7	SCAFFOLD_16_3059131_3059210	290
1.024	19.7	SCAFFOLD_16_3064393_3064472	291
1.024	19.7	SCAFFOLD_16_3065412_3065491	292
1.024	19.7	SCAFFOLD_16_3068231_3068310	293
1.024	19.7	SCAFFOLD_16_3077282_3077361	294
1.024	19.7	SCAFFOLD_16_3088490_3088569	295
1.024	19.7	SCAFFOLD_16_3108788_3108867	296
1.024	19.7	SCAFFOLD_16_3119042_3119121	297
1.024	19.7	SCAFFOLD_16_3133287_3133366	298
1.024	19.7	SCAFFOLD_16_3151134_3151213	299
1.024	19.7	SCAFFOLD_16_3156289_3156368	300
1.024	19.7	SCAFFOLD_16_3163787_3163866	301
1.024	19.7	SCAFFOLD_16_3164574_3164653	302
1.024	19.7	SCAFFOLD_16_3168873_3168952	303
1.024	19.7	SCAFFOLD_16_3169453_3169532	304
1.024	19.7	SCAFFOLD_16_3172210_3172289	305
1.024	19.7	SCAFFOLD_16_3174718_3174797	306
1.024	19.7	SCAFFOLD_16_3174949_3175028	307
1.024	19.7	SCAFFOLD_16_3187068_3187147	308
1.024	19.7	SCAFFOLD_16_3195121_3195200	309
1.024	19.7	SCAFFOLD_16_3197429_3197508	310
1.024	19.7	SCAFFOLD_16_3198003_3198082	311
1.024	19.7	SCAFFOLD_16_3201692_3201771	312
1.024	19.7	SCAFFOLD_16_3230510_3230589	313
1.024	19.7	SCAFFOLD_16_3247184_3247263	314
1.024	19.7	SCAFFOLD_16_3250133_3250212	315
1.024	19.7	SCAFFOLD_16_3274467_3274546	316
1.024	19.7	SCAFFOLD_16_3276759_3276838	317
1.024	19.7	SCAFFOLD_16_3302242_3302321	318
1.024	19.7	SCAFFOLD_16_3310553_3310632	319
1.024	19.7	SCAFFOLD_16_3310750_3310829	320
1.024	19.7	SCAFFOLD_16_3314422_3314501	321
1.024	19.7	SCAFFOLD_16_3319289_3319368	322
1.024	19.7	SCAFFOLD_16_3391660_3391739	323
1.024	19.7	SCAFFOLD_16_3401216_3401295	324
1.025	20.4	SCAFFOLD_16_3409956_3410035	325
1.025	20.4	SCAFFOLD_16_3421314_3421393	326
1.025	20.4	SCAFFOLD_16_3431049_3431128	327
1.025	20.4	SCAFFOLD_16_3447454_3447533	328
1.025	20.4	SCAFFOLD_16_3466631_3466710	329
1.025	20.4	SCAFFOLD_16_3467450_3467529	330
1.025	20.4	SCAFFOLD_16_3478485_3478564	331
1.025	20.4	SCAFFOLD_16_3490236_3490315	332
1.025	20.4	SCAFFOLD_16_3491027_3491106	333
1.025	20.4	SCAFFOLD_16_3502592_3502671	334
1.025	20.4	SCAFFOLD_16_3527817_3527896	335
1.026	21.2	SCAFFOLD_16_3539094_3539173	336
1.026	21.2	SCAFFOLD_16_3589349_3589428	337
1.026	21.2	SCAFFOLD_16_3590450_3590529	338
1.026	21.2	SCAFFOLD_16_3612251_3612330	339
1.026	21.2	SCAFFOLD_16_3629789_3629868	340
1.026	21.2	SCAFFOLD_16_3632344_3632423	341
1.027	23.4	SCAFFOLD_16_3695898_3695977	342
1.028	24.1	SCAFFOLD_16_3820755_3820834	343
1.028	24.1	SCAFFOLD_16_3819459_3819538	344
1.028	24.1	SCAFFOLD_16_3816721_3816800	345
1.029	24.8	SCAFFOLD_16_3805393_3805472	346
1.03	25.6	SCAFFOLD_16_3802331_3802410	347
1.03	25.6	SCAFFOLD_16_3798516_3798595	348
1.03	25.6	SCAFFOLD_16_3788154_3788233	349
1.03	25.6	SCAFFOLD_16_3785080_3785159	350
1.03	25.6	SCAFFOLD_16_3784321_3784400	351
1.03	25.6	SCAFFOLD_16_3783402_3783481	352
1.03	25.6	SCAFFOLD_16_3780394_3780473	353
1.03	25.6	SCAFFOLD_16_3778836_3778915	354
1.03	25.6	SCAFFOLD_16_3778392_3778471	355
1.031	26.3	SCAFFOLD_16_3904741_3904820	356
1.031	26.3	SCAFFOLD_16_3897949_3898028	357
1.031	26.3	SCAFFOLD_16_3862615_3862694	358
1.031	26.3	SCAFFOLD_16_3832522_3832601	359
1.031	26.3	SCAFFOLD_16_3828537_3828616	360
1.031	26.3	SCAFFOLD_16_3773440_3773519	361
1.031	26.3	SCAFFOLD_16_3768566_3768645	362
1.031	26.3	SCAFFOLD_16_3768152_3768231	363
1.031	26.3	SCAFFOLD_16_3764100_3764179	364
1.031	26.3	SCAFFOLD_16_3763902_3763981	365
1.031	26.3	SCAFFOLD_16_3763412_3763491	366
1.031	26.3	SCAFFOLD_16_3758102_3758181	367
1.031	26.3	SCAFFOLD_16_3754847_3754926	368
1.031	26.3	SCAFFOLD_16_3750613_3750692	369
1.031	26.3	SCAFFOLD_16_3747455_3747534	370
1.031	26.3	SCAFFOLD_16_3743337_3743416	371
1.031	26.3	SCAFFOLD_126_10949_11028	372
1.031	26.3	SCAFFOLD_126_16045_16124	373
1.032	27	SCAFFOLD_126_22161_22240	374
1.032	27	SCAFFOLD_126_30220_30299	375
1.032	27	SCAFFOLD_126_30543_30622	376
1.032	27	SCAFFOLD_126_31583_31662	377
1.033	27.7	SCAFFOLD_126_37459_37538	378
1.033	27.7	SCAFFOLD_126_48361_48440	379
1.033	27.7	SCAFFOLD_126_80498_80577	380
1.034	29.2	SCAFFOLD_126_102229_102308	381
1.034	29.2	SCAFFOLD_126_107997_108076	382
1.035	29.9	SCAFFOLD_126_130974_131053	383
1.035	29.9	SCAFFOLD_126_144644_144723	384
1.035	29.9	SCAFFOLD_126_145679_145758	385
1.035	29.9	SCAFFOLD_126_149847_149926	386
1.035	29.9	SCAFFOLD_126_172463_172542	387
1.035	29.9	SCAFFOLD_126_176381_176460	388
1.036	30.7	SCAFFOLD_126_177765_177844	389
1.036	30.7	SCAFFOLD_126_178445_178524	390
1.037	31.4	SCAFFOLD_126_224390_224469	391
1.037	31.4	SCAFFOLD_126_232414_232493	392
1.037	31.4	SCAFFOLD_126_234331_234410	393
1.037	31.4	SCAFFOLD_126_240137_240216	394
1.037	31.4	SCAFFOLD_126_248168_248247	395
1.037	31.4	SCAFFOLD_126_262324_262403	396
1.037	31.4	SCAFFOLD_126_287518_287597	397
1.037	31.4	SCAFFOLD_126_289443_289522	398
1.037	31.4	SCAFFOLD_126_300874_300953	399
1.037	31.4	SCAFFOLD_126_305505_305584	400
1.037	31.4	SCAFFOLD_126_313387_313466	401
1.037	31.4	SCAFFOLD_126_318265_318344	402
1.037	31.4	SCAFFOLD_126_320275_320354	403
1.037	31.4	SCAFFOLD_126_320859_320938	404
1.038	32.1	SCAFFOLD_126_331692_331771	405
1.038	32.1	SCAFFOLD_126_332074_332153	406
1.038	32.1	SCAFFOLD_126_352055_352124	407
1.038	32.1	SCAFFOLD_126_354253_354332	408
1.038	32.1	SCAFFOLD_126_354690_354769	409
1.038	32.1	SCAFFOLD_126_355506_355585	410
1.038	32.1	SCAFFOLD_126_359006_359085	411
1.038	32.1	SCAFFOLD_126_362117_362196	412
1.038	32.1	SCAFFOLD_126_387451_387530	413
1.038	32.1	SCAFFOLD_126_388207_388286	414
1.038	32.1	SCAFFOLD_126_392364_392443	415
1.038	32.1	SCAFFOLD_126_393218_393297	416
1.038	32.1	SCAFFOLD_126_393405_393484	417
1.038	32.1	SCAFFOLD_126_400275_400354	418
1.038	32.1	SCAFFOLD_126_414152_414231	419
1.038	32.1	SCAFFOLD_126_415211_415290	420
1.038	32.1	SCAFFOLD_126_417055_417134	421
1.038	32.1	SCAFFOLD_126_418911_418990	422
1.038	32.1	SCAFFOLD_126_431336_431415	423
1.038	32.1	SCAFFOLD_126_435332_435411	424
1.038	32.1	SCAFFOLD_126_481054_481133	425
1.038	32.1	SCAFFOLD_126_484229_484308	426
1.038	32.1	SCAFFOLD_126_488956_489035	427
1.038	32.1	SCAFFOLD_126_490060_490139	428
1.038	32.1	SCAFFOLD_126_514083_514162	429
1.038	32.1	SCAFFOLD_126_528488_528567	430
1.038	32.1	SCAFFOLD_126_540922_541001	431
1.038	32.1	SCAFFOLD_126_545527_545606	432
1.038	32.1	SCAFFOLD_126_553569_553648	433
1.038	32.1	SCAFFOLD_126_561048_561127	434
1.038	32.1	SCAFFOLD_126_565683_565762	435
1.038	32.1	SCAFFOLD_126_568365_568444	436
1.038	32.1	SCAFFOLD_126_570816_570895	437
1.038	32.1	SCAFFOLD_126_577003_577082	438
1.038	32.1	SCAFFOLD_126_587030_587109	439
1.038	32.1	SCAFFOLD_126_587494_587573	440
1.038	32.1	SCAFFOLD_126_589792_589871	441
1.038	32.1	SCAFFOLD_126_594276_594355	442
1.038	32.1	SCAFFOLD_126_595597_595676	443
1.038	32.1	SCAFFOLD_126_599270_599349	444
1.038	32.1	SCAFFOLD_126_609992_610061	445
1.038	32.1	SCAFFOLD_62_1058949_1059028	446
1.038	32.1	SCAFFOLD_62_1058733_1058812	447
1.038	32.1	SCAFFOLD_62_1057495_1057574	448
1.038	32.1	SCAFFOLD_62_1056370_1056449	449
1.039	32.9	SCAFFOLD_62_1035534_1035613	450
1.039	32.9	SCAFFOLD_62_1033705_1033784	451
1.039	32.9	SCAFFOLD_62_969591_969670	452
1.039	32.9	SCAFFOLD_62_968274_968343	453
1.039	32.9	SCAFFOLD_62_967447_967526	454
1.039	32.9	SCAFFOLD_62_966990_967069	455
1.039	32.9	SCAFFOLD_62_954249_954328	456
1.039	32.9	SCAFFOLD_62_949158_949237	457
1.039	32.9	SCAFFOLD_62_948465_948544	458
1.039	32.9	SCAFFOLD_62_939572_939651	459
1.039	32.9	SCAFFOLD_62_933684_933763	460
1.039	32.9	SCAFFOLD_62_922161_922240	461
1.039	32.9	SCAFFOLD_62_911829_911908	462
1.039	32.9	SCAFFOLD_62_903962_904041	463
1.039	32.9	SCAFFOLD_62_901317_901396	464
1.039	32.9	SCAFFOLD_62_882299_882378	465
1.039	32.9	SCAFFOLD_62_881548_881627	466
1.039	32.9	SCAFFOLD_62_877130_877209	467
1.039	32.9	SCAFFOLD_62_875024_875103	468
1.039	32.9	SCAFFOLD_62_855839_855918	469
1.039	32.9	SCAFFOLD_62_853347_853426	470
1.039	32.9	SCAFFOLD_62_851619_851698	471
1.039	32.9	SCAFFOLD_62_848816_848895	472
1.039	32.9	SCAFFOLD_62_838495_838574	473
1.039	32.9	SCAFFOLD_62_833437_833516	474
1.039	32.9	SCAFFOLD_62_820043_820122	475
1.039	32.9	SCAFFOLD_62_806872_806951	476
1.039	32.9	SCAFFOLD_62_799366_799445	477
1.039	32.9	SCAFFOLD_62_794590_794669	478
1.039	32.9	SCAFFOLD_62_793526_793605	479
1.039	32.9	SCAFFOLD_62_789544_789623	480
1.039	32.9	SCAFFOLD_62_773541_773610	481
1.039	32.9	SCAFFOLD_62_768945_769014	482
1.039	32.9	SCAFFOLD_62_748028_748107	483
1.039	32.9	SCAFFOLD_62_745155_745234	484
1.039	32.9	SCAFFOLD_62_736105_736184	485
1.039	32.9	SCAFFOLD_62_733220_733299	486
1.039	32.9	SCAFFOLD_62_732119_732198	487
1.039	32.9	SCAFFOLD_62_723466_723545	488
1.039	32.9	SCAFFOLD_62_715334_715413	489
1.039	32.9	SCAFFOLD_62_690859_690938	490
1.039	32.9	SCAFFOLD_62_687131_687210	491
1.039	32.9	SCAFFOLD_62_685333_685412	492
1.04	33.6	SCAFFOLD_62_661892_661971	493
1.04	33.6	SCAFFOLD_62_659858_659937	494
1.04	33.6	SCAFFOLD_62_618959_619038	495
1.04	33.6	SCAFFOLD_62_605366_605445	496
1.041	35	SCAFFOLD_62_590774_590853	497
1.041	35	SCAFFOLD_62_585101_585180	498
1.041	35	SCAFFOLD_62_582535_582614	499
1.042	35.8	SCAFFOLD_62_561319_561398	500
1.042	35.8	SCAFFOLD_62_533774_533853	501
1.042	35.8	SCAFFOLD_62_513409_513488	502
1.042	35.8	SCAFFOLD_62_502527_502606	503
1.042	35.8	SCAFFOLD_62_498707_498786	504
1.042	35.8	SCAFFOLD_62_483218_483297	505
1.042	35.8	SCAFFOLD_62_469632_469711	506
1.042	35.8	SCAFFOLD_62_466821_466900	507
1.042	35.8	SCAFFOLD_62_454564_454643	508
1.042	35.8	SCAFFOLD_62_451799_451878	509
1.042	35.8	SCAFFOLD_62_440848_440927	510
1.042	35.8	SCAFFOLD_62_438391_438470	511
1.042	35.8	SCAFFOLD_62_435961_436040	512
1.042	35.8	SCAFFOLD_62_430173_430252	513
1.042	35.8	SCAFFOLD_62_416047_416126	514
1.043	38	SCAFFOLD_62_390986_391065	515
1.043	38	SCAFFOLD_62_381056_381135	516
1.043	38	SCAFFOLD_62_358575_358654	517
1.043	38	SCAFFOLD_62_352551_352630	518
1.043	38	SCAFFOLD_62_335565_335644	519
1.044	38.7	SCAFFOLD_62_229092_229171	520
1.044	38.7	SCAFFOLD_62_208695_208774	521
1.044	38.7	SCAFFOLD_62_157437_157516	522
1.044	38.7	SCAFFOLD_62_156298_156377	523
1.044	38.7	SCAFFOLD_62_151561_151640	524
1.044	38.7	SCAFFOLD_62_149590_149669	525
1.044	38.7	SCAFFOLD_62_146011_146090	526
1.044	38.7	SCAFFOLD_62_134069_134148	527
1.045	40.9	SCAFFOLD_62_113435_113514	528
1.045	40.9	SCAFFOLD_62_103760_103839	529
1.045	40.9	SCAFFOLD_62_102960_103039	530
1.045	40.9	SCAFFOLD_62_102352_102431	531
1.045	40.9	SCAFFOLD_62_97233_97312	532
1.045	40.9	SCAFFOLD_62_82223_82302	533
1.045	40.9	SCAFFOLD_62_81307_81386	534
1.045	40.9	SCAFFOLD_62_80027_80106	535
1.045	40.9	SCAFFOLD_62_79102_79181	536
1.045	40.9	SCAFFOLD_62_74430_74509	537
1.045	40.9	SCAFFOLD_62_49673_49752	538
1.045	40.9	SCAFFOLD_127_864568_864647	539
1.045	40.9	SCAFFOLD_127_751910_751989	540
1.045	40.9	SCAFFOLD_127_677947_678026	541
1.045	40.9	SCAFFOLD_127_653723_653802	542
1.045	40.9	SCAFFOLD_127_632913_632992	543
1.045	40.9	SCAFFOLD_127_628713_628792	544
1.045	40.9	SCAFFOLD_127_628330_628409	545
1.045	40.9	SCAFFOLD_127_619086_619165	546
1.045	40.9	SCAFFOLD_127_618158_618237	547
1.045	40.9	SCAFFOLD_127_603420_603499	548
1.045	40.9	SCAFFOLD_127_600364_600443	549
1.045	40.9	SCAFFOLD_127_600067_600146	550
1.045	40.9	SCAFFOLD_127_590224_590303	551
1.045	40.9	SCAFFOLD_127_571650_571729	552
1.045	40.9	SCAFFOLD_127_567374_567453	553
1.045	40.9	SCAFFOLD_127_555336_555415	554
1.045	40.9	SCAFFOLD_127_548509_548588	555
1.045	40.9	SCAFFOLD_127_540727_540806	556
1.045	40.9	SCAFFOLD_127_536916_536995	557
1.045	40.9	SCAFFOLD_127_527783_527862	558
1.045	40.9	SCAFFOLD_127_521014_521093	559
1.045	40.9	SCAFFOLD_127_519542_519621	560
1.045	40.9	SCAFFOLD_127_504744_504823	561
1.045	40.9	SCAFFOLD_127_504412_504491	562
1.045	40.9	SCAFFOLD_127_501428_501507	563
1.045	40.9	SCAFFOLD_127_499892_499971	564
1.045	40.9	SCAFFOLD_127_499486_499565	565
1.045	40.9	SCAFFOLD_127_495611_495690	566
1.045	40.9	SCAFFOLD_127_494784_494863	567
1.045	40.9	SCAFFOLD_127_483652_483731	568
1.045	40.9	SCAFFOLD_127_479644_479723	569
1.045	40.9	SCAFFOLD_127_453530_453609	570
1.045	40.9	SCAFFOLD_127_453153_453232	571
1.045	40.9	SCAFFOLD_127_451688_451767	572
1.045	40.9	SCAFFOLD_127_451482_451561	573
1.046	41.6	SCAFFOLD_127_437157_437236	574
1.046	41.6	SCAFFOLD_127_429425_429504	575
1.046	41.6	SCAFFOLD_127_411084_411163	576
1.046	41.6	SCAFFOLD_127_389852_389931	577
1.046	41.6	SCAFFOLD_127_377815_377894	578
1.046	41.6	SCAFFOLD_127_377405_377484	579
1.046	41.6	SCAFFOLD_127_371868_371947	580
1.046	41.6	SCAFFOLD_127_365197_365266	581
1.046	41.6	SCAFFOLD_127_361331_361410	582
1.046	41.6	SCAFFOLD_127_360882_360961	583
1.046	41.6	SCAFFOLD_127_360187_360266	584
1.046	41.6	SCAFFOLD_127_359996_360075	585
1.046	41.6	SCAFFOLD_127_356702_356771	586
1.046	41.6	SCAFFOLD_127_330815_330884	587
1.046	41.6	SCAFFOLD_127_330567_330646	588
1.046	41.6	SCAFFOLD_127_329312_329391	589
1.046	41.6	SCAFFOLD_127_323089_323168	590
1.047	42.3	SCAFFOLD_127_312767_312846	591
1.047	42.3	SCAFFOLD_127_305141_305220	592
1.047	42.3	SCAFFOLD_127_303797_303876	593
1.047	42.3	SCAFFOLD_127_302785_302864	594
1.047	42.3	SCAFFOLD_127_295479_295558	595
1.047	42.3	SCAFFOLD_127_289595_289674	596
1.047	42.3	SCAFFOLD_127_283928_284007	597
1.047	42.3	SCAFFOLD_127_240110_240189	598
1.047	42.3	SCAFFOLD_127_239357_239436	599
1.048	43.1	SCAFFOLD_127_217955_218034	600
1.048	43.1	SCAFFOLD_127_192003_192082	601
1.048	43.1	SCAFFOLD_127_191170_191249	602
1.048	43.1	SCAFFOLD_127_187255_187334	603
1.048	43.1	SCAFFOLD_127_154358_154437	604
1.048	43.1	SCAFFOLD_127_144489_144568	605
1.048	43.1	SCAFFOLD_127_136018_136097	606
1.048	43.1	SCAFFOLD_127_97915_97994	607
1.048	43.1	SCAFFOLD_127_96347_96426	608
1.048	43.1	SCAFFOLD_127_95588_95667	609
1.048	43.1	SCAFFOLD_127_80702_80781	610
1.048	43.1	SCAFFOLD_127_77620_77699	611
1.048	43.1	SCAFFOLD_127_74921_75000	612
1.048	43.1	SCAFFOLD_127_62874_62953	613
1.049	43.8	SCAFFOLD_127_45182_45261	614
1.049	43.8	SCAFFOLD_127_42202_42281	615
1.049	43.8	SCAFFOLD_127_39345_39424	616
1.049	43.8	SCAFFOLD_127_15172_15251	617
1.049	43.8	SCAFFOLD_127_9770_9849	618
1.049	43.8	SCAFFOLD_127_895_974	619
1.049	43.8	SCAFFOLD_1329_7851_7930	620
1.049	43.8	SCAFFOLD_1329_9055_9134	621
1.049	43.8	SCAFFOLD_1329_10804_10883	622
1.049	43.8	SCAFFOLD_1329_11088_11167	623
1.049	43.8	SCAFFOLD_1329_11347_11426	624
1.049	43.8	SCAFFOLD_1329_19568_19647	625
1.049	43.8	SCAFFOLD_1329_22354_22433	626
1.049	43.8	SCAFFOLD_1329_24193_24272	627
1.049	43.8	SCAFFOLD_1329_27111_27190	628
1.049	43.8	SCAFFOLD_24_2495461_2495540	629
1.049	43.8	SCAFFOLD_24_2481578_2481657	630
1.049	43.8	SCAFFOLD_24_2452421_2452500	631
1.049	43.8	SCAFFOLD_24_2434402_2434481	632
1.049	43.8	SCAFFOLD_24_2430102_2430181	633
1.049	43.8	SCAFFOLD_24_2412633_2412712	634
1.049	43.8	SCAFFOLD_24_2407446_2407525	635
1.049	43.8	SCAFFOLD_24_2405418_2405487	636
1.049	43.8	SCAFFOLD_24_2393361_2393440	637
1.049	43.8	SCAFFOLD_24_2386558_2386637	638
1.049	43.8	SCAFFOLD_24_2371223_2371302	639
1.049	43.8	SCAFFOLD_24_2362651_2362730	640
1.049	43.8	SCAFFOLD_24_2352169_2352248	641
1.049	43.8	SCAFFOLD_24_2339758_2339837	642
1.049	43.8	SCAFFOLD_24_2335616_2335695	643
1.049	43.8	SCAFFOLD_24_2332315_2332394	644
1.049	43.8	SCAFFOLD_24_2327472_2327551	645
1.049	43.8	SCAFFOLD_24_2310533_2310612	646
1.049	43.8	SCAFFOLD_24_2305713_2305792	647
1.049	43.8	SCAFFOLD_24_2299998_2300077	648
1.049	43.8	SCAFFOLD_24_2297246_2297315	649
1.049	43.8	SCAFFOLD_24_2265565_2265644	650
1.049	43.8	SCAFFOLD_24_2250250_2250329	651
1.049	43.8	SCAFFOLD_24_2234462_2234541	652
1.049	43.8	SCAFFOLD_24_2226305_2226384	653
1.049	43.8	SCAFFOLD_24_2226073_2226152	654
1.049	43.8	SCAFFOLD_24_2208091_2208170	655
1.049	43.8	SCAFFOLD_24_2191943_2192022	656
1.049	43.8	SCAFFOLD_24_2191072_2191151	657
1.049	43.8	SCAFFOLD_24_2190627_2190706	658
1.049	43.8	SCAFFOLD_24_2183000_2183079	659
1.049	43.8	SCAFFOLD_24_2179203_2179282	660
1.049	43.8	SCAFFOLD_24_2165548_2165627	661
1.049	43.8	SCAFFOLD_24_2153327_2153406	662
1.049	43.8	SCAFFOLD_24_2153160_2153239	663
1.049	43.8	SCAFFOLD_24_2141696_2141775	664
1.049	43.8	SCAFFOLD_24_2119382_2119461	665
1.049	43.8	SCAFFOLD_24_2117541_2117620	666
1.049	43.8	SCAFFOLD_24_2113570_2113649	667
1.049	43.8	SCAFFOLD_24_2107787_2107866	668
1.049	43.8	SCAFFOLD_24_2106061_2106140	669
1.049	43.8	SCAFFOLD_24_2101638_2101717	670
1.049	43.8	SCAFFOLD_24_2097325_2097404	671
1.049	43.8	SCAFFOLD_24_2094647_2094726	672
1.049	43.8	SCAFFOLD_24_2070405_2070484	673
1.049	43.8	SCAFFOLD_24_2053705_2053774	674
1.049	43.8	SCAFFOLD_24_2051072_2051151	675
1.049	43.8	SCAFFOLD_24_2050875_2050954	676
1.049	43.8	SCAFFOLD_24_1991860_1991939	677
1.049	43.8	SCAFFOLD_24_1979127_1979206	678
1.049	43.8	SCAFFOLD_24_1972147_1972226	679
1.049	43.8	SCAFFOLD_24_1969427_1969506	680
1.05	44.5	SCAFFOLD_24_1957374_1957453	681
1.05	44.5	SCAFFOLD_24_1956309_1956388	682
1.05	44.5	SCAFFOLD_24_1955984_1956063	683
1.05	44.5	SCAFFOLD_24_1949700_1949779	684
1.05	44.5	SCAFFOLD_7_441768_441847	685
1.05	44.5	SCAFFOLD_7_442169_442248	686
1.05	44.5	SCAFFOLD_21_1384_1463	687
1.05	44.5	SCAFFOLD_21_7187_7266	688
1.05	44.5	SCAFFOLD_21_23826_23905	689
1.05	44.5	SCAFFOLD_21_24847_24926	690
1.05	44.5	SCAFFOLD_21_31869_31948	691
1.05	44.5	SCAFFOLD_21_35249_35328	692
1.05	44.5	SCAFFOLD_21_40098_40177	693
1.05	44.5	SCAFFOLD_21_72130_72209	694
1.05	44.5	SCAFFOLD_21_73797_73876	695
1.05	44.5	SCAFFOLD_21_74745_74824	696
1.05	44.5	SCAFFOLD_21_89172_89251	697
1.05	44.5	SCAFFOLD_21_91894_91973	698
1.05	44.5	SCAFFOLD_21_102969_103048	699
1.05	44.5	SCAFFOLD_21_110290_110369	700
1.05	44.5	SCAFFOLD_21_110572_110651	701
1.05	44.5	SCAFFOLD_21_118876_118955	702
1.05	44.5	SCAFFOLD_21_122548_122627	703
1.05	44.5	SCAFFOLD_21_123600_123679	704
1.05	44.5	SCAFFOLD_21_129795_129874	705
1.05	44.5	SCAFFOLD_21_130220_130299	706
1.05	44.5	SCAFFOLD_21_132136_132205	707
1.05	44.5	SCAFFOLD_21_133746_133825	708
1.05	44.5	SCAFFOLD_21_143788_143867	709
1.05	44.5	SCAFFOLD_21_146889_146968	710
1.05	44.5	SCAFFOLD_21_155522_155601	711
1.05	44.5	SCAFFOLD_21_158120_158199	712
1.05	44.5	SCAFFOLD_21_162457_162536	713
1.05	44.5	SCAFFOLD_21_166565_166644	714
1.05	44.5	SCAFFOLD_21_172139_172218	715
1.05	44.5	SCAFFOLD_21_216136_216215	716
1.05	44.5	SCAFFOLD_21_218824_218903	717
1.05	44.5	SCAFFOLD_21_249900_249979	718
1.05	44.5	SCAFFOLD_21_283983_284062	719
1.05	44.5	SCAFFOLD_21_286125_286204	720
1.05	44.5	SCAFFOLD_21_288299_288378	721
1.05	44.5	SCAFFOLD_21_290774_290853	722
1.05	44.5	SCAFFOLD_21_292990_293069	723
1.05	44.5	SCAFFOLD_21_294082_294161	724
1.05	44.5	SCAFFOLD_21_294281_294360	725
1.05	44.5	SCAFFOLD_21_294714_294793	726
1.05	44.5	SCAFFOLD_21_302816_302895	727
1.05	44.5	SCAFFOLD_21_358546_358625	728
1.05	44.5	SCAFFOLD_21_358744_358823	729
1.05	44.5	SCAFFOLD_21_374421_374500	730
1.05	44.5	SCAFFOLD_21_376978_377057	731
1.05	44.5	SCAFFOLD_21_391733_391812	732
1.05	44.5	SCAFFOLD_21_418407_418486	733
1.05	44.5	SCAFFOLD_21_424942_425021	734
1.05	44.5	SCAFFOLD_21_430896_430975	735
1.05	44.5	SCAFFOLD_21_433027_433106	736
1.05	44.5	SCAFFOLD_21_442318_442397	737
1.05	44.5	SCAFFOLD_21_445992_446071	738
1.05	44.5	SCAFFOLD_21_446524_446603	739
1.05	44.5	SCAFFOLD_21_450340_450419	740
1.05	44.5	SCAFFOLD_21_454933_455012	741
1.05	44.5	SCAFFOLD_21_464168_464247	742
1.05	44.5	SCAFFOLD_21_468729_468808	743
1.05	44.5	SCAFFOLD_21_481328_481407	744
1.05	44.5	SCAFFOLD_21_485012_485091	745
1.05	44.5	SCAFFOLD_21_488792_488871	746
1.05	44.5	SCAFFOLD_12_3174178_3174257	747
1.05	44.5	SCAFFOLD_12_3172404_3172483	748
1.05	44.5	SCAFFOLD_12_3172031_3172100	749
1.05	44.5	SCAFFOLD_12_3169517_3169596	750
1.05	44.5	SCAFFOLD_12_3149620_3149699	751
1.05	44.5	SCAFFOLD_12_3142615_3142694	752
1.05	44.5	SCAFFOLD_12_3126312_3126391	753
1.05	44.5	SCAFFOLD_12_3125556_3125635	754
1.05	44.5	SCAFFOLD_12_3121893_3121972	755
1.05	44.5	SCAFFOLD_12_3115976_3116055	756
1.05	44.5	SCAFFOLD_12_3115245_3115324	757
1.05	44.5	SCAFFOLD_12_3110021_3110090	758
1.05	44.5	SCAFFOLD_12_3109713_3109792	759
1.05	44.5	SCAFFOLD_12_3109505_3109584	760
1.05	44.5	SCAFFOLD_12_3097092_3097171	761
1.05	44.5	SCAFFOLD_12_3092807_3092886	762
1.05	44.5	SCAFFOLD_12_3080881_3080960	763
1.05	44.5	SCAFFOLD_12_3077751_3077830	764
1.05	44.5	SCAFFOLD_12_3075956_3076035	765
1.05	44.5	SCAFFOLD_12_3073415_3073494	766
1.05	44.5	SCAFFOLD_12_3065495_3065574	767
1.05	44.5	SCAFFOLD_12_3065198_3065267	768
1.05	44.5	SCAFFOLD_12_3063446_3063515	769
1.05	44.5	SCAFFOLD_12_3059287_3059366	770
1.05	44.5	SCAFFOLD_12_3052588_3052657	771
1.05	44.5	SCAFFOLD_12_3048713_3048792	772
1.05	44.5	SCAFFOLD_12_3045596_3045665	773
1.05	44.5	SCAFFOLD_12_3042382_3042461	774
1.05	44.5	SCAFFOLD_12_3036116_3036195	775
1.05	44.5	SCAFFOLD_12_3022560_3022639	776
1.05	44.5	SCAFFOLD_12_2982446_2982525	777
1.05	44.5	SCAFFOLD_12_2981561_2981640	778
1.05	44.5	SCAFFOLD_12_2957925_2958004	779
1.05	44.5	SCAFFOLD_12_2953044_2953123	780
1.05	44.5	SCAFFOLD_12_2951514_2951593	781
1.05	44.5	SCAFFOLD_12_2934644_2934723	782
1.05	44.5	SCAFFOLD_12_2934177_2934256	783
1.05	44.5	SCAFFOLD_12_2888845_2888924	784
1.05	44.5	SCAFFOLD_12_2876310_2876389	785
1.05	44.5	SCAFFOLD_12_2862555_2862634	786
1.05	44.5	SCAFFOLD_12_2826502_2826581	787
1.05	44.5	SCAFFOLD_12_2822507_2822586	788
1.05	44.5	SCAFFOLD_12_2793972_2794051	789
1.05	44.5	SCAFFOLD_12_2746307_2746386	790
1.05	44.5	SCAFFOLD_12_2663748_2663827	791
1.05	44.5	SCAFFOLD_12_2661282_2661361	792
1.05	44.5	SCAFFOLD_12_2649141_2649220	793
1.05	44.5	SCAFFOLD_12_2648141_2648220	794
1.05	44.5	SCAFFOLD_12_2635902_2635981	795
1.05	44.5	SCAFFOLD_12_2624849_2624928	796
1.05	44.5	SCAFFOLD_12_2615741_2615820	797
1.05	44.5	SCAFFOLD_12_2575940_2576019	798
1.05	44.5	SCAFFOLD_12_2571396_2571475	799
1.05	44.5	SCAFFOLD_12_2566505_2566584	800
1.05	44.5	SCAFFOLD_12_2556272_2556351	801
1.05	44.5	SCAFFOLD_12_2553511_2553590	802
1.05	44.5	SCAFFOLD_12_2551851_2551930	803
1.05	44.5	SCAFFOLD_12_2544058_2544137	804
1.05	44.5	SCAFFOLD_12_2517181_2517260	805
1.05	44.5	SCAFFOLD_12_2512403_2512482	806
1.05	44.5	SCAFFOLD_12_2500638_2500717	807
1.05	44.5	SCAFFOLD_12_2491167_2491246	808
1.05	44.5	SCAFFOLD_12_2488901_2488980	809
1.05	44.5	SCAFFOLD_12_2488709_2488788	810
1.05	44.5	SCAFFOLD_12_2470079_2470158	811
1.05	44.5	SCAFFOLD_12_2466424_2466503	812
1.05	44.5	SCAFFOLD_12_2440464_2440543	813
1.05	44.5	SCAFFOLD_12_2427917_2427996	814
1.051	45.3	SCAFFOLD_12_2415284_2415363	815
1.051	45.3	SCAFFOLD_12_2415076_2415155	816
1.051	45.3	SCAFFOLD_12_2409293_2409372	817
1.051	45.3	SCAFFOLD_12_2404949_2405028	818
1.051	45.3	SCAFFOLD_12_2404728_2404807	819
1.051	45.3	SCAFFOLD_12_2394533_2394612	820
1.051	45.3	SCAFFOLD_12_2390187_2390266	821
1.051	45.3	SCAFFOLD_12_2383302_2383381	822
1.051	45.3	SCAFFOLD_12_2377168_2377247	823
1.051	45.3	SCAFFOLD_12_2366147_2366226	824
1.051	45.3	SCAFFOLD_12_2361955_2362034	825
1.051	45.3	SCAFFOLD_12_2338581_2338660	826
1.051	45.3	SCAFFOLD_12_2331175_2331254	827
1.051	45.3	SCAFFOLD_12_2325993_2326072	828
1.051	45.3	SCAFFOLD_12_2322547_2322626	829
1.051	45.3	SCAFFOLD_12_2309336_2309415	830
1.051	45.3	SCAFFOLD_12_2306037_2306116	831
1.051	45.3	SCAFFOLD_12_2289504_2289583	832
1.051	45.3	SCAFFOLD_12_2282661_2282740	833
1.051	45.3	SCAFFOLD_12_2278289_2278368	834
1.051	45.3	SCAFFOLD_12_2264648_2264727	835
1.051	45.3	SCAFFOLD_12_2261317_2261396	836
1.051	45.3	SCAFFOLD_12_2248763_2248842	837
1.051	45.3	SCAFFOLD_12_2245417_2245496	838
1.051	45.3	SCAFFOLD_12_2242664_2242743	839
1.051	45.3	SCAFFOLD_12_2229903_2229982	840
1.051	45.3	SCAFFOLD_12_2188344_2188423	841
1.051	45.3	SCAFFOLD_12_2177087_2177166	842
1.051	45.3	SCAFFOLD_12_2173658_2173737	843
1.051	45.3	SCAFFOLD_12_2138358_2138437	844
1.051	45.3	SCAFFOLD_12_2121669_2121748	845
1.051	45.3	SCAFFOLD_12_2121443_2121522	846
1.051	45.3	SCAFFOLD_12_2119110_2119189	847
1.051	45.3	SCAFFOLD_12_2116536_2116615	848
1.051	45.3	SCAFFOLD_12_2113029_2113108	849
1.051	45.3	SCAFFOLD_12_2049076_2049155	850
1.051	45.3	SCAFFOLD_12_2038660_2038739	851
1.051	45.3	SCAFFOLD_12_2024509_2024588	852
1.051	45.3	SCAFFOLD_12_2010376_2010455	853
1.051	45.3	SCAFFOLD_12_2005461_2005540	854
1.051	45.3	SCAFFOLD_12_2000544_2000623	855
1.051	45.3	SCAFFOLD_12_1999701_1999780	856
1.051	45.3	SCAFFOLD_12_1993261_1993340	857
1.051	45.3	SCAFFOLD_12_1979912_1979991	858
1.051	45.3	SCAFFOLD_12_1976258_1976337	859
1.051	45.3	SCAFFOLD_12_1969923_1970002	860
1.051	45.3	SCAFFOLD_12_1969122_1969201	861
1.051	45.3	SCAFFOLD_12_1959965_1960044	862
1.051	45.3	SCAFFOLD_12_1954345_1954424	863
1.051	45.3	SCAFFOLD_12_1950224_1950303	864
1.051	45.3	SCAFFOLD_12_1945812_1945891	865
1.051	45.3	SCAFFOLD_12_1933076_1933155	866
1.051	45.3	SCAFFOLD_12_1917240_1917319	867
1.051	45.3	SCAFFOLD_12_1916977_1917056	868
1.051	45.3	SCAFFOLD_12_1910455_1910534	869
1.051	45.3	SCAFFOLD_12_1909445_1909524	870
1.051	45.3	SCAFFOLD_12_1888441_1888520	871
1.051	45.3	SCAFFOLD_12_1877270_1877349	872
1.051	45.3	SCAFFOLD_12_1874679_1874758	873
1.051	45.3	SCAFFOLD_12_1874363_1874442	874
1.051	45.3	SCAFFOLD_12_1859439_1859518	875
1.051	45.3	SCAFFOLD_12_1857270_1857349	876
1.051	45.3	SCAFFOLD_12_1856515_1856594	877
1.051	45.3	SCAFFOLD_12_1852945_1853024	878
1.051	45.3	SCAFFOLD_12_1845990_1846069	879
1.051	45.3	SCAFFOLD_12_1845798_1845877	880
1.051	45.3	SCAFFOLD_12_1841502_1841581	881
1.051	45.3	SCAFFOLD_12_1839816_1839895	882
1.051	45.3	SCAFFOLD_12_1833854_1833933	883
1.052	46	SCAFFOLD_12_1813734_1813813	884
1.052	46	SCAFFOLD_12_1802552_1802631	885
1.052	46	SCAFFOLD_12_1793023_1793102	886
1.052	46	SCAFFOLD_12_1789985_1790064	887
1.052	46	SCAFFOLD_12_1785694_1785773	888
1.052	46	SCAFFOLD_12_1783048_1783127	889
1.052	46	SCAFFOLD_12_1779884_1779963	890
1.052	46	SCAFFOLD_12_1778752_1778831	891
1.052	46	SCAFFOLD_12_1778285_1778364	892
1.052	46	SCAFFOLD_12_1778093_1778172	893
1.052	46	SCAFFOLD_12_1769265_1769344	894
1.052	46	SCAFFOLD_12_1758131_1758210	895
1.052	46	SCAFFOLD_12_1757073_1757152	896
1.052	46	SCAFFOLD_12_1756836_1756915	897
1.052	46	SCAFFOLD_12_1752278_1752357	898
1.052	46	SCAFFOLD_12_1724797_1724876	899
1.052	46	SCAFFOLD_12_1701867_1701946	900
1.052	46	SCAFFOLD_12_1690505_1690584	901
1.052	46	SCAFFOLD_12_1683219_1683298	902
1.052	46	SCAFFOLD_12_1671958_1672037	903
1.052	46	SCAFFOLD_12_1663204_1663283	904
1.052	46	SCAFFOLD_12_1653302_1653381	905
1.052	46	SCAFFOLD_12_1651435_1651514	906
1.052	46	SCAFFOLD_12_1649870_1649949	907
1.052	46	SCAFFOLD_12_1648384_1648463	908
1.052	46	SCAFFOLD_12_1641657_1641736	909
1.052	46	SCAFFOLD_12_1637984_1638063	910
1.052	46	SCAFFOLD_12_1610172_1610241	911
1.052	46	SCAFFOLD_12_1608308_1608387	912
1.052	46	SCAFFOLD_12_1603772_1603851	913
1.052	46	SCAFFOLD_12_1596987_1597066	914
1.052	46	SCAFFOLD_12_1592489_1592568	915
1.052	46	SCAFFOLD_12_1586772_1586851	916
1.052	46	SCAFFOLD_12_1583743_1583822	917
1.052	46	SCAFFOLD_12_1575746_1575825	918
1.052	46	SCAFFOLD_12_1573690_1573769	919
1.052	46	SCAFFOLD_12_1569662_1569741	920
1.052	46	SCAFFOLD_12_1568986_1569065	921
1.052	46	SCAFFOLD_12_1563360_1563439	922
1.052	46	SCAFFOLD_12_1561681_1561760	923
1.052	46	SCAFFOLD_12_1561427_1561506	924
1.052	46	SCAFFOLD_12_1540738_1540817	925
1.052	46	SCAFFOLD_12_1539250_1539329	926
1.052	46	SCAFFOLD_12_1538618_1538697	927
1.052	46	SCAFFOLD_12_1532841_1532920	928
1.052	46	SCAFFOLD_12_1521809_1521878	929
1.052	46	SCAFFOLD_12_1516053_1516132	930
1.052	46	SCAFFOLD_12_1509001_1509080	931
1.052	46	SCAFFOLD_12_1501655_1501734	932
1.052	46	SCAFFOLD_12_1498474_1498553	933
1.052	46	SCAFFOLD_12_1445952_1446031	934
1.052	46	SCAFFOLD_12_1432337_1432416	935
1.052	46	SCAFFOLD_12_1399176_1399255	936
1.052	46	SCAFFOLD_12_1394234_1394313	937
1.052	46	SCAFFOLD_12_1340650_1340729	938
1.052	46	SCAFFOLD_12_1319820_1319899	939
1.052	46	SCAFFOLD_12_1303632_1303711	940
1.052	46	SCAFFOLD_12_1298976_1299055	941
1.052	46	SCAFFOLD_12_1279372_1279451	942
1.052	46	SCAFFOLD_12_1256274_1256353	943
1.052	46	SCAFFOLD_12_1254233_1254312	944
1.052	46	SCAFFOLD_12_1237324_1237403	945
1.052	46	SCAFFOLD_12_1232709_1232788	946
1.052	46	SCAFFOLD_12_1226921_1227000	947
1.052	46	SCAFFOLD_12_1219038_1219117	948
1.052	46	SCAFFOLD_12_1218765_1218844	949
1.052	46	SCAFFOLD_12_1218147_1218226	950
1.052	46	SCAFFOLD_12_1217212_1217291	951
1.052	46	SCAFFOLD_12_1202229_1202308	952
1.052	46	SCAFFOLD_12_1202083_1202152	953
1.052	46	SCAFFOLD_12_1198639_1198718	954
1.052	46	SCAFFOLD_12_1183272_1183351	955
1.052	46	SCAFFOLD_12_1165758_1165837	956
1.052	46	SCAFFOLD_12_1164660_1164739	957
1.052	46	SCAFFOLD_12_1159948_1160027	958
1.052	46	SCAFFOLD_12_1132846_1132925	959
1.052	46	SCAFFOLD_12_1109287_1109366	960
1.052	46	SCAFFOLD_12_1106980_1107059	961
1.052	46	SCAFFOLD_12_1096311_1096390	962
1.052	46	SCAFFOLD_12_1085617_1085686	963
1.052	46	SCAFFOLD_12_1083394_1083473	964
1.052	46	SCAFFOLD_12_1083194_1083273	965
1.052	46	SCAFFOLD_12_1082895_1082974	966
1.052	46	SCAFFOLD_12_1060471_1060550	967
1.052	46	SCAFFOLD_12_1052515_1052594	968
1.052	46	SCAFFOLD_12_1052345_1052424	969
1.052	46	SCAFFOLD_12_1041633_1041712	970
1.052	46	SCAFFOLD_12_1037870_1037949	971
1.052	46	SCAFFOLD_12_1037102_1037181	972
1.052	46	SCAFFOLD_12_1026276_1026355	973
1.052	46	SCAFFOLD_12_1020412_1020491	974
1.052	46	SCAFFOLD_12_1012698_1012777	975
1.052	46	SCAFFOLD_12_1005668_1005747	976
1.052	46	SCAFFOLD_12_1001974_1002053	977
1.052	46	SCAFFOLD_12_991413_991492	978
1.052	46	SCAFFOLD_12_987153_987232	979
1.052	46	SCAFFOLD_12_978384_978463	980
1.052	46	SCAFFOLD_12_977960_978039	981
1.052	46	SCAFFOLD_12_975524_975603	982
1.052	46	SCAFFOLD_12_975260_975339	983
1.052	46	SCAFFOLD_12_973154_973233	984
1.052	46	SCAFFOLD_12_949944_950023	985
1.052	46	SCAFFOLD_12_947140_947219	986
1.052	46	SCAFFOLD_12_939115_939194	987
1.052	46	SCAFFOLD_12_921151_921230	988
1.052	46	SCAFFOLD_12_903451_903520	989
1.052	46	SCAFFOLD_12_902423_902502	990
1.052	46	SCAFFOLD_12_900254_900333	991
1.052	46	SCAFFOLD_12_887411_887490	992
1.052	46	SCAFFOLD_12_864355_864434	993
1.052	46	SCAFFOLD_12_847762_847841	994
1.052	46	SCAFFOLD_12_835074_835153	995
1.052	46	SCAFFOLD_12_830875_830954	996
1.052	46	SCAFFOLD_12_829948_830027	997
1.052	46	SCAFFOLD_12_828032_828111	998
1.052	46	SCAFFOLD_12_796344_796423	999
1.052	46	SCAFFOLD_12_717745_717824	1000
1.052	46	SCAFFOLD_12_704323_704402	1001
1.052	46	SCAFFOLD_12_683488_683567	1002
1.052	46	SCAFFOLD_12_682988_683067	1003
1.052	46	SCAFFOLD_12_679490_679569	1004
1.052	46	SCAFFOLD_12_655323_655402	1005
1.052	46	SCAFFOLD_12_628524_628603	1006
1.052	46	SCAFFOLD_12_626232_626311	1007
1.052	46	SCAFFOLD_12_624811_624890	1008
1.052	46	SCAFFOLD_12_614359_614438	1009
1.052	46	SCAFFOLD_12_607212_607281	1010
1.052	46	SCAFFOLD_12_604874_604953	1011
1.052	46	SCAFFOLD_12_601791_601870	1012
1.052	46	SCAFFOLD_12_599629_599708	1013
1.052	46	SCAFFOLD_12_589330_589409	1014
1.052	46	SCAFFOLD_12_564947_565026	1015
1.052	46	SCAFFOLD_12_508972_509041	1016
1.052	46	SCAFFOLD_12_499280_499359	1017
1.052	46	SCAFFOLD_12_492612_492691	1018
1.052	46	SCAFFOLD_12_487750_487829	1019
1.052	46	SCAFFOLD_12_465313_465392	1020
1.052	46	SCAFFOLD_12_431860_431939	1021
1.052	46	SCAFFOLD_12_425831_425910	1022
1.052	46	SCAFFOLD_12_411202_411281	1023
1.052	46	SCAFFOLD_12_410971_411050	1024
1.052	46	SCAFFOLD_12_401989_402068	1025
1.052	46	SCAFFOLD_12_400867_400936	1026
1.052	46	SCAFFOLD_12_400029_400108	1027
1.052	46	SCAFFOLD_12_382567_382646	1028
1.052	46	SCAFFOLD_12_373643_373722	1029
1.052	46	SCAFFOLD_12_372882_372961	1030
1.052	46	SCAFFOLD_12_361624_361703	1031
1.052	46	SCAFFOLD_12_357865_357944	1032
1.052	46	SCAFFOLD_12_355779_355858	1033
1.052	46	SCAFFOLD_12_344451_344530	1034
1.052	46	SCAFFOLD_12_312040_312119	1035
1.052	46	SCAFFOLD_12_299357_299436	1036
1.052	46	SCAFFOLD_12_288251_288320	1037
1.052	46	SCAFFOLD_12_279610_279689	1038
1.052	46	SCAFFOLD_12_256870_256949	1039
1.052	46	SCAFFOLD_12_247282_247361	1040
1.052	46	SCAFFOLD_12_237740_237819	1041
1.052	46	SCAFFOLD_12_217121_217200	1042
1.052	46	SCAFFOLD_12_210450_210529	1043
1.052	46	SCAFFOLD_12_183154_183233	1044
1.052	46	SCAFFOLD_12_168582_168661	1045
1.052	46	SCAFFOLD_12_167657_167736	1046
1.052	46	SCAFFOLD_12_158905_158984	1047
1.052	46	SCAFFOLD_12_157786_157865	1048
1.052	46	SCAFFOLD_12_154311_154390	1049
1.052	46	SCAFFOLD_12_141410_141489	1050
1.052	46	SCAFFOLD_12_124498_124577	1051
1.052	46	SCAFFOLD_12_122149_122228	1052
1.052	46	SCAFFOLD_12_120135_120214	1053
1.052	46	SCAFFOLD_12_50142_50221	1054
1.052	46	SCAFFOLD_12_40818_40897	1055
1.052	46	SCAFFOLD_12_30704_30783	1056
1.052	46	SCAFFOLD_12_25932_26011	1057
1.052	46	SCAFFOLD_12_20875_20954	1058
1.052	46	SCAFFOLD_12_2112_2191	1059
1.052	46	SCAFFOLD_102_7931_8010	1060
1.052	46	SCAFFOLD_102_11929_12008	1061
1.052	46	SCAFFOLD_102_12140_12219	1062
1.052	46	SCAFFOLD_102_12582_12651	1063
1.052	46	SCAFFOLD_102_65696_65775	1064
1.052	46	SCAFFOLD_102_95396_95475	1065
1.052	46	SCAFFOLD_102_95612_95691	1066
1.052	46	SCAFFOLD_102_120783_120862	1067
1.052	46	SCAFFOLD_102_135965_136044	1068
1.052	46	SCAFFOLD_102_136128_136207	1069
1.052	46	SCAFFOLD_102_136575_136654	1070
1.052	46	SCAFFOLD_102_140779_140858	1071
1.052	46	SCAFFOLD_102_151097_151176	1072
1.052	46	SCAFFOLD_102_157475_157554	1073
1.052	46	SCAFFOLD_102_159094_159173	1074
1.052	46	SCAFFOLD_102_177601_177680	1075
1.052	46	SCAFFOLD_102_184771_184850	1076
1.052	46	SCAFFOLD_102_194112_194191	1077
1.052	46	SCAFFOLD_102_205351_205430	1078
1.052	46	SCAFFOLD_102_223102_223181	1079
1.052	46	SCAFFOLD_102_274792_274871	1080
1.052	46	SCAFFOLD_102_279361_279440	1081
1.052	46	SCAFFOLD_102_283961_284040	1082
1.052	46	SCAFFOLD_102_303010_303089	1083
1.052	46	SCAFFOLD_102_334837_334916	1084
1.052	46	SCAFFOLD_102_340077_340156	1085
1.052	46	SCAFFOLD_102_343338_343417	1086
1.052	46	SCAFFOLD_102_349342_349421	1087
1.052	46	SCAFFOLD_102_358849_358928	1088
1.052	46	SCAFFOLD_102_361212_361291	1089
1.052	46	SCAFFOLD_102_363792_363871	1090
1.052	46	SCAFFOLD_102_375816_375895	1091
1.053	46.7	SCAFFOLD_102_385557_385636	1092
1.053	46.7	SCAFFOLD_102_386440_386519	1093
1.053	46.7	SCAFFOLD_102_386742_386811	1094
1.053	46.7	SCAFFOLD_102_387818_387897	1095
1.053	46.7	SCAFFOLD_102_394471_394550	1096
1.053	46.7	SCAFFOLD_102_398279_398358	1097
1.053	46.7	SCAFFOLD_102_444449_444528	1098
1.053	46.7	SCAFFOLD_102_447869_447948	1099
1.053	46.7	SCAFFOLD_102_457438_457517	1100
1.053	46.7	SCAFFOLD_102_459597_459676	1101
1.053	46.7	SCAFFOLD_283_81642_81721	1102
1.053	46.7	SCAFFOLD_283_77889_77968	1103
1.053	46.7	SCAFFOLD_283_46862_46941	1104
1.053	46.7	SCAFFOLD_115_474323_474402	1105
1.053	46.7	SCAFFOLD_115_454766_454845	1106
1.053	46.7	SCAFFOLD_115_451043_451122	1107
1.053	46.7	SCAFFOLD_115_431243_431322	1108
1.053	46.7	SCAFFOLD_115_422793_422872	1109
1.053	46.7	SCAFFOLD_115_422195_422274	1110
1.053	46.7	SCAFFOLD_115_417259_417338	1111
1.053	46.7	SCAFFOLD_115_415879_415958	1112
1.053	46.7	SCAFFOLD_115_413356_413435	1113
1.053	46.7	SCAFFOLD_115_409360_409439	1114
1.053	46.7	SCAFFOLD_115_394638_394717	1115
1.053	46.7	SCAFFOLD_115_390767_390846	1116
1.053	46.7	SCAFFOLD_115_381104_381183	1117
1.053	46.7	SCAFFOLD_115_375406_375485	1118
1.053	46.7	SCAFFOLD_115_353850_353929	1119
1.053	46.7	SCAFFOLD_115_343541_343620	1120
1.053	46.7	SCAFFOLD_115_320921_321000	1121
1.053	46.7	SCAFFOLD_115_319190_319269	1122
1.053	46.7	SCAFFOLD_115_317921_318000	1123
1.053	46.7	SCAFFOLD_115_315436_315515	1124
1.053	46.7	SCAFFOLD_115_313918_313997	1125
1.053	46.7	SCAFFOLD_115_302476_302555	1126
1.053	46.7	SCAFFOLD_115_301485_301564	1127
1.053	46.7	SCAFFOLD_115_297703_297782	1128
1.053	46.7	SCAFFOLD_115_297266_297345	1129
1.053	46.7	SCAFFOLD_115_285923_286002	1130
1.053	46.7	SCAFFOLD_115_275870_275949	1131
1.053	46.7	SCAFFOLD_115_250015_250094	1132
1.053	46.7	SCAFFOLD_115_245690_245769	1133
1.053	46.7	SCAFFOLD_115_245098_245177	1134
1.053	46.7	SCAFFOLD_115_236503_236582	1135
1.053	46.7	SCAFFOLD_115_231699_231778	1136
1.053	46.7	SCAFFOLD_115_191803_191882	1137
1.053	46.7	SCAFFOLD_115_191427_191506	1138
1.053	46.7	SCAFFOLD_115_191135_191214	1139
1.053	46.7	SCAFFOLD_115_188062_188141	1140
1.053	46.7	SCAFFOLD_115_183692_183771	1141
1.053	46.7	SCAFFOLD_115_179593_179672	1142
1.053	46.7	SCAFFOLD_115_177770_177849	1143
1.053	46.7	SCAFFOLD_115_168387_168466	1144
1.053	46.7	SCAFFOLD_115_167384_167463	1145
1.053	46.7	SCAFFOLD_115_156129_156208	1146
1.053	46.7	SCAFFOLD_115_151036_151115	1147
1.053	46.7	SCAFFOLD_115_146684_146763	1148
1.053	46.7	SCAFFOLD_115_137444_137513	1149
1.053	46.7	SCAFFOLD_115_132297_132376	1150
1.053	46.7	SCAFFOLD_115_118637_118716	1151
1.053	46.7	SCAFFOLD_115_101564_101643	1152
1.053	46.7	SCAFFOLD_115_89321_89400	1153
1.053	46.7	SCAFFOLD_115_86520_86599	1154
1.053	46.7	SCAFFOLD_115_81920_81999	1155
1.053	46.7	SCAFFOLD_115_81092_81171	1156
1.053	46.7	SCAFFOLD_115_35735_35814	1157
1.053	46.7	SCAFFOLD_115_33776_33855	1158
1.053	46.7	SCAFFOLD_115_23827_23906	1159
1.053	46.7	SCAFFOLD_115_21381_21460	1160
1.053	46.7	SCAFFOLD_87_609265_609334	1161
1.053	46.7	SCAFFOLD_87_608413_608492	1162
1.053	46.7	SCAFFOLD_87_543848_543927	1163
1.053	46.7	SCAFFOLD_87_524615_524694	1164
1.053	46.7	SCAFFOLD_87_505860_505939	1165
1.053	46.7	SCAFFOLD_87_505486_505565	1166
1.053	46.7	SCAFFOLD_87_501444_501523	1167
1.053	46.7	SCAFFOLD_87_495289_495368	1168
1.053	46.7	SCAFFOLD_87_493500_493579	1169
1.053	46.7	SCAFFOLD_87_492646_492725	1170
1.053	46.7	SCAFFOLD_87_480563_480642	1171
1.053	46.7	SCAFFOLD_87_478089_478168	1172
1.053	46.7	SCAFFOLD_87_475585_475664	1173
1.053	46.7	SCAFFOLD_87_457022_457101	1174
1.053	46.7	SCAFFOLD_87_439793_439872	1175
1.053	46.7	SCAFFOLD_87_433860_433939	1176
1.053	46.7	SCAFFOLD_87_431824_431903	1177
1.053	46.7	SCAFFOLD_87_423393_423472	1178
1.053	46.7	SCAFFOLD_87_419089_419168	1179
1.053	46.7	SCAFFOLD_87_416779_416858	1180
1.053	46.7	SCAFFOLD_87_414837_414916	1181
1.053	46.7	SCAFFOLD_87_414573_414652	1182
1.053	46.7	SCAFFOLD_87_412518_412597	1183
1.053	46.7	SCAFFOLD_87_408844_408923	1184
1.053	46.7	SCAFFOLD_87_375014_375093	1185
1.053	46.7	SCAFFOLD_87_365130_365209	1186
1.053	46.7	SCAFFOLD_87_342773_342852	1187
1.053	46.7	SCAFFOLD_87_335802_335881	1188
1.053	46.7	SCAFFOLD_87_309186_309265	1189
1.053	46.7	SCAFFOLD_87_300216_300295	1190
1.053	46.7	SCAFFOLD_87_297028_297107	1191
1.053	46.7	SCAFFOLD_87_293545_293624	1192
1.053	46.7	SCAFFOLD_87_270052_270131	1193
1.053	46.7	SCAFFOLD_87_266644_266723	1194
1.053	46.7	SCAFFOLD_87_261084_261163	1195
1.053	46.7	SCAFFOLD_87_255837_255916	1196
1.053	46.7	SCAFFOLD_87_237716_237795	1197
1.053	46.7	SCAFFOLD_87_237553_237632	1198
1.053	46.7	SCAFFOLD_87_236376_236455	1199
1.053	46.7	SCAFFOLD_87_231072_231151	1200
1.053	46.7	SCAFFOLD_87_229653_229732	1201
1.053	46.7	SCAFFOLD_87_224932_225011	1202
1.053	46.7	SCAFFOLD_87_221738_221817	1203
1.053	46.7	SCAFFOLD_87_208228_208307	1204
1.053	46.7	SCAFFOLD_87_205198_205277	1205
1.053	46.7	SCAFFOLD_87_198484_198563	1206
1.053	46.7	SCAFFOLD_87_192574_192653	1207
1.053	46.7	SCAFFOLD_87_188152_188231	1208
1.053	46.7	SCAFFOLD_87_187467_187546	1209
1.053	46.7	SCAFFOLD_87_186996_187075	1210
1.053	46.7	SCAFFOLD_87_186129_186208	1211
1.053	46.7	SCAFFOLD_87_184816_184895	1212
1.053	46.7	SCAFFOLD_87_180492_180571	1213
1.053	46.7	SCAFFOLD_87_165071_165150	1214
1.053	46.7	SCAFFOLD_87_162339_162418	1215
1.053	46.7	SCAFFOLD_87_161418_161497	1216
1.053	46.7	SCAFFOLD_87_157120_157199	1217
1.053	46.7	SCAFFOLD_87_156182_156251	1218
1.053	46.7	SCAFFOLD_87_156112_156191	1219
1.053	46.7	SCAFFOLD_87_154683_154762	1220
1.053	46.7	SCAFFOLD_87_137494_137573	1221
1.053	46.7	SCAFFOLD_87_136606_136685	1222
1.053	46.7	SCAFFOLD_87_131810_131889	1223
1.053	46.7	SCAFFOLD_87_127710_127789	1224
1.053	46.7	SCAFFOLD_87_121749_121828	1225
1.053	46.7	SCAFFOLD_87_119539_119618	1226
1.053	46.7	SCAFFOLD_87_112397_112476	1227
1.053	46.7	SCAFFOLD_87_109462_109541	1228
1.053	46.7	SCAFFOLD_87_108866_108945	1229
1.053	46.7	SCAFFOLD_87_108293_108372	1230
1.053	46.7	SCAFFOLD_87_105344_105423	1231
1.053	46.7	SCAFFOLD_87_91792_91871	1232
1.053	46.7	SCAFFOLD_87_80502_80581	1233
1.053	46.7	SCAFFOLD_87_76722_76801	1234
1.053	46.7	SCAFFOLD_87_74177_74256	1235
1.053	46.7	SCAFFOLD_87_60261_60340	1236
1.053	46.7	SCAFFOLD_87_51447_51526	1237
1.053	46.7	SCAFFOLD_87_50445_50524	1238
1.053	46.7	SCAFFOLD_87_46425_46504	1239
1.053	46.7	SCAFFOLD_87_43745_43824	1240
1.053	46.7	SCAFFOLD_87_33702_33781	1241
1.053	46.7	SCAFFOLD_87_33057_33136	1242
1.053	46.7	SCAFFOLD_87_31703_31782	1243
1.053	46.7	SCAFFOLD_87_26945_27024	1244
1.053	46.7	SCAFFOLD_87_24661_24740	1245
1.053	46.7	SCAFFOLD_87_22108_22187	1246
1.053	46.7	SCAFFOLD_87_6743_6822	1247
1.053	46.7	SCAFFOLD_36_1156893_1156972	1248
1.053	46.7	SCAFFOLD_36_1154330_1154409	1249
1.053	46.7	SCAFFOLD_36_1148633_1148702	1250
1.053	46.7	SCAFFOLD_36_1130118_1130197	1251
1.053	46.7	SCAFFOLD_36_1126464_1126543	1252
1.053	46.7	SCAFFOLD_36_1119791_1119870	1253
1.053	46.7	SCAFFOLD_36_1115684_1115763	1254
1.053	46.7	SCAFFOLD_36_1109356_1109435	1255
1.053	46.7	SCAFFOLD_36_1107725_1107804	1256
1.053	46.7	SCAFFOLD_36_1107363_1107442	1257
1.053	46.7	SCAFFOLD_36_1091054_1091133	1258
1.053	46.7	SCAFFOLD_36_1088943_1089022	1259
1.053	46.7	SCAFFOLD_36_1077727_1077796	1260
1.053	46.7	SCAFFOLD_36_1051486_1051565	1261
1.053	46.7	SCAFFOLD_36_1041084_1041163	1262
1.053	46.7	SCAFFOLD_36_1040735_1040814	1263
1.053	46.7	SCAFFOLD_36_1009301_1009380	1264
1.053	46.7	SCAFFOLD_36_1003569_1003648	1265
1.053	46.7	SCAFFOLD_36_992362_992431	1266
1.053	46.7	SCAFFOLD_36_986001_986080	1267
1.053	46.7	SCAFFOLD_36_985801_985880	1268
1.053	46.7	SCAFFOLD_36_983662_983741	1269
1.054	47.5	SCAFFOLD_36_973379_973458	1270
1.054	47.5	SCAFFOLD_36_967897_967976	1271
1.054	47.5	SCAFFOLD_36_967684_967763	1272
1.054	47.5	SCAFFOLD_36_961361_961430	1273
1.054	47.5	SCAFFOLD_36_943723_943802	1274
1.054	47.5	SCAFFOLD_36_927401_927480	1275
1.054	47.5	SCAFFOLD_36_910246_910325	1276
1.054	47.5	SCAFFOLD_36_892875_892954	1277
1.054	47.5	SCAFFOLD_36_892440_892519	1278
1.054	47.5	SCAFFOLD_36_889494_889573	1279
1.054	47.5	SCAFFOLD_36_887429_887508	1280
1.054	47.5	SCAFFOLD_36_887139_887208	1281
1.054	47.5	SCAFFOLD_36_886406_886485	1282
1.054	47.5	SCAFFOLD_36_881779_881858	1283
1.054	47.5	SCAFFOLD_36_879186_879265	1284
1.054	47.5	SCAFFOLD_36_875137_875206	1285
1.054	47.5	SCAFFOLD_36_868021_868100	1286
1.054	47.5	SCAFFOLD_36_838967_839046	1287
1.054	47.5	SCAFFOLD_36_833689_833768	1288
1.054	47.5	SCAFFOLD_36_828558_828637	1289
1.054	47.5	SCAFFOLD_36_820555_820634	1290
1.054	47.5	SCAFFOLD_36_820357_820436	1291
1.054	47.5	SCAFFOLD_36_810594_810673	1292
1.054	47.5	SCAFFOLD_36_796796_796875	1293
1.054	47.5	SCAFFOLD_36_774529_774598	1294
1.054	47.5	SCAFFOLD_36_770968_771047	1295
1.054	47.5	SCAFFOLD_36_770288_770367	1296
1.054	47.5	SCAFFOLD_36_757356_757435	1297
1.054	47.5	SCAFFOLD_36_755236_755315	1298
1.054	47.5	SCAFFOLD_36_743901_743980	1299
1.054	47.5	SCAFFOLD_36_735660_735739	1300
1.054	47.5	SCAFFOLD_36_728795_728874	1301
1.054	47.5	SCAFFOLD_36_724545_724624	1302
1.054	47.5	SCAFFOLD_36_719952_720031	1303
1.054	47.5	SCAFFOLD_36_705995_706074	1304
1.054	47.5	SCAFFOLD_36_702082_702161	1305
1.054	47.5	SCAFFOLD_36_694394_694473	1306
1.054	47.5	SCAFFOLD_36_689014_689093	1307
1.054	47.5	SCAFFOLD_36_662973_663052	1308
1.054	47.5	SCAFFOLD_36_659700_659779	1309
1.054	47.5	SCAFFOLD_36_609596_609675	1310
1.054	47.5	SCAFFOLD_36_603281_603360	1311
1.054	47.5	SCAFFOLD_36_598826_598905	1312
1.054	47.5	SCAFFOLD_36_597811_597890	1313
1.054	47.5	SCAFFOLD_36_573986_574065	1314
1.054	47.5	SCAFFOLD_36_568988_569057	1315
1.054	47.5	SCAFFOLD_36_563118_563197	1316
1.054	47.5	SCAFFOLD_36_562930_563009	1317
1.054	47.5	SCAFFOLD_36_562678_562747	1318
1.054	47.5	SCAFFOLD_36_561684_561763	1319
1.054	47.5	SCAFFOLD_36_561410_561489	1320
1.054	47.5	SCAFFOLD_36_515650_515729	1321
1.054	47.5	SCAFFOLD_36_509180_509259	1322
1.054	47.5	SCAFFOLD_36_501842_501921	1323
1.054	47.5	SCAFFOLD_36_500490_500569	1324
1.054	47.5	SCAFFOLD_36_499295_499374	1325
1.054	47.5	SCAFFOLD_36_498323_498402	1326
1.054	47.5	SCAFFOLD_36_492380_492459	1327
1.054	47.5	SCAFFOLD_36_489687_489766	1328
1.054	47.5	SCAFFOLD_36_489351_489430	1329
1.054	47.5	SCAFFOLD_36_489053_489132	1330
1.054	47.5	SCAFFOLD_36_484879_484958	1331
1.054	47.5	SCAFFOLD_36_479671_479750	1332
1.054	47.5	SCAFFOLD_36_475392_475461	1333
1.054	47.5	SCAFFOLD_36_474471_474550	1334
1.054	47.5	SCAFFOLD_36_453704_453783	1335
1.054	47.5	SCAFFOLD_36_453367_453446	1336
1.054	47.5	SCAFFOLD_36_451449_451528	1337
1.054	47.5	SCAFFOLD_36_441537_441616	1338
1.054	47.5	SCAFFOLD_36_437148_437227	1339
1.054	47.5	SCAFFOLD_36_436915_436994	1340
1.054	47.5	SCAFFOLD_36_432574_432653	1341
1.054	47.5	SCAFFOLD_36_423675_423754	1342
1.054	47.5	SCAFFOLD_36_420078_420157	1343
1.054	47.5	SCAFFOLD_36_415108_415187	1344
1.054	47.5	SCAFFOLD_36_411030_411109	1345
1.054	47.5	SCAFFOLD_36_405743_405822	1346
1.054	47.5	SCAFFOLD_36_398196_398275	1347
1.054	47.5	SCAFFOLD_36_393571_393650	1348
1.054	47.5	SCAFFOLD_36_383781_383860	1349
1.054	47.5	SCAFFOLD_36_379367_379446	1350
1.054	47.5	SCAFFOLD_36_351133_351202	1351
1.054	47.5	SCAFFOLD_36_336396_336475	1352
1.054	47.5	SCAFFOLD_36_333423_333502	1353
1.054	47.5	SCAFFOLD_36_317115_317194	1354
1.054	47.5	SCAFFOLD_36_316327_316406	1355
1.054	47.5	SCAFFOLD_36_273078_273157	1356
1.054	47.5	SCAFFOLD_36_269074_269153	1357
1.054	47.5	SCAFFOLD_36_255893_255972	1358
1.054	47.5	SCAFFOLD_36_250340_250419	1359
1.054	47.5	SCAFFOLD_36_229228_229297	1360
1.054	47.5	SCAFFOLD_36_217576_217655	1361
1.054	47.5	SCAFFOLD_36_210402_210481	1362
1.054	47.5	SCAFFOLD_36_208801_208880	1363
1.054	47.5	SCAFFOLD_36_177178_177257	1364
1.054	47.5	SCAFFOLD_36_176972_177051	1365
1.054	47.5	SCAFFOLD_36_164361_164440	1366
1.054	47.5	SCAFFOLD_36_157974_158043	1367
1.054	47.5	SCAFFOLD_36_155752_155831	1368
1.054	47.5	SCAFFOLD_36_134307_134386	1369
1.054	47.5	SCAFFOLD_36_131149_131228	1370
1.054	47.5	SCAFFOLD_36_122844_122923	1371
1.054	47.5	SCAFFOLD_36_112426_112505	1372
1.054	47.5	SCAFFOLD_36_112013_112092	1373
1.054	47.5	SCAFFOLD_36_108099_108178	1374
1.054	47.5	SCAFFOLD_36_101901_101980	1375
1.054	47.5	SCAFFOLD_36_94075_94144	1376
1.054	47.5	SCAFFOLD_36_83887_83966	1377
1.054	47.5	SCAFFOLD_36_75714_75793	1378
1.054	47.5	SCAFFOLD_36_72507_72586	1379
1.054	47.5	SCAFFOLD_36_70907_70986	1380
1.054	47.5	SCAFFOLD_36_65656_65735	1381
1.054	47.5	SCAFFOLD_36_65468_65547	1382
1.054	47.5	SCAFFOLD_36_64674_64743	1383
1.054	47.5	SCAFFOLD_36_61949_62028	1384
1.054	47.5	SCAFFOLD_36_55071_55150	1385
1.054	47.5	SCAFFOLD_36_37775_37854	1386
1.054	47.5	SCAFFOLD_36_35778_35857	1387
1.054	47.5	SCAFFOLD_36_34263_34342	1388
1.054	47.5	SCAFFOLD_36_30096_30175	1389
1.054	47.5	SCAFFOLD_36_23006_23085	1390
1.054	47.5	SCAFFOLD_36_10758_10837	1391
1.054	47.5	SCAFFOLD_36_913_992	1392
1.054	47.5	SCAFFOLD_39_1143638_1143717	1393
1.054	47.5	SCAFFOLD_39_1136811_1136890	1394
1.054	47.5	SCAFFOLD_39_1133622_1133691	1395
1.054	47.5	SCAFFOLD_39_1122617_1122696	1396
1.054	47.5	SCAFFOLD_39_1122251_1122330	1397
1.054	47.5	SCAFFOLD_39_1121027_1121106	1398
1.054	47.5	SCAFFOLD_39_1112310_1112389	1399
1.054	47.5	SCAFFOLD_39_1110273_1110352	1400
1.054	47.5	SCAFFOLD_39_1109750_1109829	1401
1.054	47.5	SCAFFOLD_39_1100273_1100352	1402
1.054	47.5	SCAFFOLD_39_1093161_1093240	1403
1.054	47.5	SCAFFOLD_39_1090609_1090688	1404
1.054	47.5	SCAFFOLD_39_1090415_1090494	1405
1.054	47.5	SCAFFOLD_39_1088330_1088409	1406
1.054	47.5	SCAFFOLD_39_1082255_1082334	1407
1.054	47.5	SCAFFOLD_39_1077554_1077633	1408
1.054	47.5	SCAFFOLD_39_1069343_1069422	1409
1.054	47.5	SCAFFOLD_39_1067337_1067416	1410
1.054	47.5	SCAFFOLD_39_1065312_1065391	1411
1.054	47.5	SCAFFOLD_39_1065020_1065099	1412
1.054	47.5	SCAFFOLD_39_1045468_1045547	1413
1.054	47.5	SCAFFOLD_39_1025781_1025850	1414
1.054	47.5	SCAFFOLD_39_1001566_1001645	1415
1.054	47.5	SCAFFOLD_39_995045_995124	1416
1.054	47.5	SCAFFOLD_39_994838_994917	1417
1.054	47.5	SCAFFOLD_39_991198_991277	1418
1.054	47.5	SCAFFOLD_39_989704_989783	1419
1.054	47.5	SCAFFOLD_39_986893_986972	1420
1.054	47.5	SCAFFOLD_39_983738_983817	1421
1.054	47.5	SCAFFOLD_39_979151_979230	1422
1.054	47.5	SCAFFOLD_39_966711_966790	1423
1.054	47.5	SCAFFOLD_39_962866_962945	1424
1.054	47.5	SCAFFOLD_39_943634_943713	1425
1.054	47.5	SCAFFOLD_39_923156_923235	1426
1.054	47.5	SCAFFOLD_39_922899_922978	1427
1.054	47.5	SCAFFOLD_39_922439_922518	1428
1.054	47.5	SCAFFOLD_39_913761_913840	1429
1.054	47.5	SCAFFOLD_39_913497_913576	1430
1.054	47.5	SCAFFOLD_39_910635_910714	1431
1.054	47.5	SCAFFOLD_39_895876_895955	1432
1.054	47.5	SCAFFOLD_39_884007_884086	1433
1.054	47.5	SCAFFOLD_39_882798_882877	1434
1.054	47.5	SCAFFOLD_39_855898_855977	1435
1.054	47.5	SCAFFOLD_39_849238_849307	1436
1.054	47.5	SCAFFOLD_39_849018_849097	1437
1.054	47.5	SCAFFOLD_39_848345_848424	1438
1.054	47.5	SCAFFOLD_39_847380_847459	1439
1.054	47.5	SCAFFOLD_39_846507_846586	1440
1.054	47.5	SCAFFOLD_39_844977_845056	1441
1.054	47.5	SCAFFOLD_39_825301_825380	1442
1.054	47.5	SCAFFOLD_39_818830_818909	1443
1.054	47.5	SCAFFOLD_39_816268_816347	1444
1.054	47.5	SCAFFOLD_39_807246_807325	1445
1.054	47.5	SCAFFOLD_39_806608_806687	1446
1.054	47.5	SCAFFOLD_39_804424_804503	1447
1.054	47.5	SCAFFOLD_39_788586_788665	1448
1.054	47.5	SCAFFOLD_39_781406_781485	1449
1.054	47.5	SCAFFOLD_39_780895_780974	1450
1.054	47.5	SCAFFOLD_39_773849_773928	1451
1.054	47.5	SCAFFOLD_39_773665_773744	1452
1.054	47.5	SCAFFOLD_39_770891_770970	1453
1.054	47.5	SCAFFOLD_39_765629_765708	1454
1.054	47.5	SCAFFOLD_39_764130_764209	1455
1.054	47.5	SCAFFOLD_39_753250_753329	1456
1.054	47.5	SCAFFOLD_39_752198_752277	1457
1.054	47.5	SCAFFOLD_39_742337_742416	1458
1.054	47.5	SCAFFOLD_39_736859_736938	1459
1.054	47.5	SCAFFOLD_39_730033_730112	1460
1.054	47.5	SCAFFOLD_39_720950_721029	1461
1.054	47.5	SCAFFOLD_39_714138_714217	1462
1.054	47.5	SCAFFOLD_39_696361_696440	1463
1.054	47.5	SCAFFOLD_39_694911_694990	1464
1.054	47.5	SCAFFOLD_39_694672_694751	1465
1.054	47.5	SCAFFOLD_39_672326_672405	1466
1.054	47.5	SCAFFOLD_39_616149_616228	1467
1.054	47.5	SCAFFOLD_39_604017_604096	1468
1.054	47.5	SCAFFOLD_39_567996_568075	1469
1.054	47.5	SCAFFOLD_39_567118_567197	1470
1.054	47.5	SCAFFOLD_39_566866_566945	1471
1.054	47.5	SCAFFOLD_39_560501_560580	1472
1.054	47.5	SCAFFOLD_39_552211_552290	1473
1.054	47.5	SCAFFOLD_39_530490_530569	1474
1.054	47.5	SCAFFOLD_39_501678_501747	1475
1.054	47.5	SCAFFOLD_39_495273_495352	1476
1.054	47.5	SCAFFOLD_39_472650_472729	1477
1.054	47.5	SCAFFOLD_39_461622_461701	1478
1.054	47.5	SCAFFOLD_39_452524_452603	1479
1.054	47.5	SCAFFOLD_39_448484_448563	1480
1.054	47.5	SCAFFOLD_39_445367_445446	1481
1.055	48.2	SCAFFOLD_39_436561_436640	1482
1.055	48.2	SCAFFOLD_39_413262_413341	1483
1.055	48.2	SCAFFOLD_39_360603_360682	1484
1.055	48.2	SCAFFOLD_39_360423_360502	1485
1.055	48.2	SCAFFOLD_39_359301_359380	1486
1.055	48.2	SCAFFOLD_39_358756_358825	1487
1.055	48.2	SCAFFOLD_39_331804_331883	1488
1.055	48.2	SCAFFOLD_39_305051_305130	1489
1.055	48.2	SCAFFOLD_39_304235_304314	1490
1.055	48.2	SCAFFOLD_39_301612_301691	1491
1.055	48.2	SCAFFOLD_39_286874_286953	1492
1.055	48.2	SCAFFOLD_39_284496_284575	1493
1.055	48.2	SCAFFOLD_39_274171_274250	1494
1.055	48.2	SCAFFOLD_39_266691_266760	1495
1.055	48.2	SCAFFOLD_39_237483_237562	1496
1.055	48.2	SCAFFOLD_39_222893_222972	1497
1.055	48.2	SCAFFOLD_39_221958_222037	1498
1.055	48.2	SCAFFOLD_39_190775_190854	1499
1.055	48.2	SCAFFOLD_39_181902_181981	1500
1.055	48.2	SCAFFOLD_39_163119_163198	1501
1.055	48.2	SCAFFOLD_39_150539_150618	1502
1.055	48.2	SCAFFOLD_39_137599_137678	1503
1.055	48.2	SCAFFOLD_39_127292_127361	1504
1.055	48.2	SCAFFOLD_39_125314_125393	1505
1.055	48.2	SCAFFOLD_39_121430_121509	1506
1.055	48.2	SCAFFOLD_39_109409_109488	1507
1.055	48.2	SCAFFOLD_39_108040_108119	1508
1.055	48.2	SCAFFOLD_39_103442_103521	1509
1.055	48.2	SCAFFOLD_39_96790_96859	1510
1.055	48.2	SCAFFOLD_47_32046_32125	1511
1.055	48.2	SCAFFOLD_47_49667_49746	1512
1.055	48.2	SCAFFOLD_47_50160_50239	1513
1.055	48.2	SCAFFOLD_47_70971_71050	1514
1.055	48.2	SCAFFOLD_47_77868_77947	1515
1.055	48.2	SCAFFOLD_47_80150_80229	1516
1.055	48.2	SCAFFOLD_47_81454_81533	1517
1.055	48.2	SCAFFOLD_47_104905_104984	1518
1.055	48.2	SCAFFOLD_47_108281_108360	1519
1.055	48.2	SCAFFOLD_47_132920_132999	1520
1.055	48.2	SCAFFOLD_47_134793_134872	1521
1.055	48.2	SCAFFOLD_47_159529_159608	1522
1.055	48.2	SCAFFOLD_47_161762_161841	1523
1.055	48.2	SCAFFOLD_47_200384_200463	1524
1.055	48.2	SCAFFOLD_47_232000_232079	1525
1.055	48.2	SCAFFOLD_47_244154_244233	1526
1.055	48.2	SCAFFOLD_47_257883_257962	1527
1.055	48.2	SCAFFOLD_47_263278_263357	1528
1.055	48.2	SCAFFOLD_47_264883_264962	1529
1.055	48.2	SCAFFOLD_47_273029_273108	1530
1.055	48.2	SCAFFOLD_47_285324_285403	1531
1.055	48.2	SCAFFOLD_47_292816_292895	1532
1.056	48.9	SCAFFOLD_47_395533_395612	1533
1.056	48.9	SCAFFOLD_47_395822_395901	1534
1.056	48.9	SCAFFOLD_47_401842_401921	1535
1.056	48.9	SCAFFOLD_47_423993_424072	1536
1.056	48.9	SCAFFOLD_47_436962_437041	1537
1.056	48.9	SCAFFOLD_47_437402_437481	1538
1.056	48.9	SCAFFOLD_47_440558_440637	1539
1.056	48.9	SCAFFOLD_47_446911_446980	1540
1.056	48.9	SCAFFOLD_47_451637_451716	1541
1.056	48.9	SCAFFOLD_47_462736_462815	1542
1.056	48.9	SCAFFOLD_47_470626_470705	1543
1.056	48.9	SCAFFOLD_47_474642_474721	1544
1.056	48.9	SCAFFOLD_47_478496_478575	1545
1.056	48.9	SCAFFOLD_47_478700_478779	1546
1.056	48.9	SCAFFOLD_47_481335_481414	1547
1.056	48.9	SCAFFOLD_47_481610_481689	1548
1.056	48.9	SCAFFOLD_47_486863_486942	1549
1.056	48.9	SCAFFOLD_47_505448_505527	1550
1.056	48.9	SCAFFOLD_47_545287_545366	1551
1.056	48.9	SCAFFOLD_47_545769_545848	1552
1.056	48.9	SCAFFOLD_47_551866_551945	1553
1.056	48.9	SCAFFOLD_47_573412_573491	1554
1.056	48.9	SCAFFOLD_47_635490_635569	1555
1.056	48.9	SCAFFOLD_47_638596_638675	1556
1.056	48.9	SCAFFOLD_47_642748_642827	1557
1.056	48.9	SCAFFOLD_47_699297_699376	1558
1.056	48.9	SCAFFOLD_47_700744_700823	1559
1.056	48.9	SCAFFOLD_47_726891_726970	1560
1.056	48.9	SCAFFOLD_47_732547_732626	1561
1.056	48.9	SCAFFOLD_47_747683_747762	1562
1.056	48.9	SCAFFOLD_47_763699_763778	1563
1.056	48.9	SCAFFOLD_47_788389_788468	1564
1.056	48.9	SCAFFOLD_47_791852_791931	1565
1.056	48.9	SCAFFOLD_47_796206_796285	1566
1.056	48.9	SCAFFOLD_47_802495_802574	1567
1.056	48.9	SCAFFOLD_47_806174_806253	1568
1.056	48.9	SCAFFOLD_47_815981_816060	1569
1.056	48.9	SCAFFOLD_47_836421_836500	1570
1.056	48.9	SCAFFOLD_47_840331_840410	1571
1.056	48.9	SCAFFOLD_47_841648_841727	1572
1.056	48.9	SCAFFOLD_47_905332_905411	1573
1.056	48.9	SCAFFOLD_47_908018_908097	1574
1.056	48.9	SCAFFOLD_47_913881_913960	1575
1.056	48.9	SCAFFOLD_47_918803_918882	1576
1.056	48.9	SCAFFOLD_47_925607_925686	1577
1.056	48.9	SCAFFOLD_47_969047_969126	1578
1.056	48.9	SCAFFOLD_47_978234_978313	1579
1.056	48.9	SCAFFOLD_47_978613_978692	1580
1.056	48.9	SCAFFOLD_47_983519_983598	1581
1.056	48.9	SCAFFOLD_47_1001669_1001748	1582
1.056	48.9	SCAFFOLD_47_1019758_1019837	1583
1.056	48.9	SCAFFOLD_47_1027906_1027985	1584
1.056	48.9	SCAFFOLD_47_1032275_1032354	1585
1.056	48.9	SCAFFOLD_47_1044721_1044800	1586
1.056	48.9	SCAFFOLD_47_1059095_1059174	1587
1.056	48.9	SCAFFOLD_47_1059363_1059442	1588
1.056	48.9	SCAFFOLD_47_1062899_1062978	1589
1.056	48.9	SCAFFOLD_47_1105674_1105743	1590
1.056	48.9	SCAFFOLD_47_1111136_1111215	1591
1.056	48.9	SCAFFOLD_47_1114901_1114980	1592
1.056	48.9	SCAFFOLD_47_1120462_1120541	1593
1.056	48.9	SCAFFOLD_47_1121592_1121671	1594
1.056	48.9	SCAFFOLD_47_1127377_1127456	1595
1.056	48.9	SCAFFOLD_47_1128333_1128412	1596
1.056	48.9	SCAFFOLD_47_1148179_1148258	1597
1.056	48.9	SCAFFOLD_47_1161708_1161787	1598
1.056	48.9	SCAFFOLD_47_1195281_1195360	1599
1.056	48.9	SCAFFOLD_47_1202145_1202224	1600
1.056	48.9	SCAFFOLD_47_1202421_1202500	1601
1.056	48.9	SCAFFOLD_47_1206309_1206388	1602
1.056	48.9	SCAFFOLD_47_1207583_1207662	1603
1.056	48.9	SCAFFOLD_47_1208670_1208749	1604
1.056	48.9	SCAFFOLD_47_1225423_1225502	1605
1.056	48.9	SCAFFOLD_47_1231277_1231356	1606
1.056	48.9	SCAFFOLD_47_1236512_1236591	1607
1.056	48.9	SCAFFOLD_47_1244257_1244336	1608
1.056	48.9	SCAFFOLD_47_1250726_1250805	1609
1.056	48.9	SCAFFOLD_47_1251079_1251158	1610
1.056	48.9	SCAFFOLD_47_1256472_1256551	1611
1.056	48.9	SCAFFOLD_47_1269641_1269720	1612
1.056	48.9	SCAFFOLD_47_1271842_1271911	1613
1.056	48.9	SCAFFOLD_47_1291573_1291652	1614
1.056	48.9	SCAFFOLD_47_1301557_1301636	1615
1.056	48.9	SCAFFOLD_47_1317198_1317277	1616
1.056	48.9	SCAFFOLD_41_61066_61145	1617
1.056	48.9	SCAFFOLD_41_61387_61466	1618
1.056	48.9	SCAFFOLD_41_131376_131455	1619
1.056	48.9	SCAFFOLD_41_133861_133940	1620
1.056	48.9	SCAFFOLD_41_134117_134196	1621
1.056	48.9	SCAFFOLD_41_147408_147487	1622
1.056	48.9	SCAFFOLD_41_153203_153282	1623
1.056	48.9	SCAFFOLD_41_156091_156170	1624
1.056	48.9	SCAFFOLD_41_240288_240367	1625
1.056	48.9	SCAFFOLD_41_322985_323064	1626
1.056	48.9	SCAFFOLD_41_381276_381355	1627
1.056	48.9	SCAFFOLD_41_395640_395719	1628
1.056	48.9	SCAFFOLD_41_413995_414074	1629
1.056	48.9	SCAFFOLD_41_421887_421966	1630
1.056	48.9	SCAFFOLD_41_488431_488510	1631
1.056	48.9	SCAFFOLD_41_552315_552394	1632
1.056	48.9	SCAFFOLD_41_563002_563081	1633
1.056	48.9	SCAFFOLD_41_722691_722770	1634
1.056	48.9	SCAFFOLD_41_872039_872118	1635
1.056	48.9	SCAFFOLD_32_11617_11696	1636
1.056	48.9	SCAFFOLD_32_15905_15984	1637
1.056	48.9	SCAFFOLD_32_21388_21467	1638
1.056	48.9	SCAFFOLD_32_31660_31739	1639
1.056	48.9	SCAFFOLD_32_33315_33394	1640
1.056	48.9	SCAFFOLD_32_47496_47565	1641
1.056	48.9	SCAFFOLD_32_47580_47659	1642
1.056	48.9	SCAFFOLD_32_61899_61978	1643
1.056	48.9	SCAFFOLD_32_66419_66498	1644
1.056	48.9	SCAFFOLD_32_105491_105570	1645
1.056	48.9	SCAFFOLD_32_113233_113302	1646
1.056	48.9	SCAFFOLD_32_133539_133618	1647
1.056	48.9	SCAFFOLD_32_141191_141270	1648
1.056	48.9	SCAFFOLD_32_155893_155972	1649
1.056	48.9	SCAFFOLD_32_161803_161882	1650
1.056	48.9	SCAFFOLD_32_180202_180281	1651
1.056	48.9	SCAFFOLD_32_183499_183578	1652
1.056	48.9	SCAFFOLD_32_187492_187561	1653
1.056	48.9	SCAFFOLD_32_198286_198365	1654
1.056	48.9	SCAFFOLD_32_212795_212874	1655
1.056	48.9	SCAFFOLD_32_216216_216295	1656
1.056	48.9	SCAFFOLD_32_244964_245043	1657
1.056	48.9	SCAFFOLD_32_245437_245516	1658
1.056	48.9	SCAFFOLD_32_261972_262051	1659
1.056	48.9	SCAFFOLD_32_269635_269714	1660
1.056	48.9	SCAFFOLD_32_270976_271055	1661
1.056	48.9	SCAFFOLD_32_274968_275047	1662
1.056	48.9	SCAFFOLD_32_277635_277704	1663
1.056	48.9	SCAFFOLD_32_279081_279160	1664
1.056	48.9	SCAFFOLD_32_296175_296254	1665
1.056	48.9	SCAFFOLD_32_301202_301281	1666
1.056	48.9	SCAFFOLD_32_305788_305867	1667
1.056	48.9	SCAFFOLD_32_307066_307135	1668
1.056	48.9	SCAFFOLD_32_307424_307503	1669
1.056	48.9	SCAFFOLD_32_307700_307779	1670
1.056	48.9	SCAFFOLD_32_326715_326794	1671
1.056	48.9	SCAFFOLD_32_342091_342160	1672
1.056	48.9	SCAFFOLD_32_345606_345685	1673
1.056	48.9	SCAFFOLD_32_363456_363535	1674
1.056	48.9	SCAFFOLD_32_364625_364704	1675
1.056	48.9	SCAFFOLD_32_367124_367203	1676
1.056	48.9	SCAFFOLD_32_370122_370201	1677
1.056	48.9	SCAFFOLD_32_383791_383870	1678
1.056	48.9	SCAFFOLD_32_393633_393712	1679
1.056	48.9	SCAFFOLD_32_394295_394374	1680
1.056	48.9	SCAFFOLD_32_398106_398185	1681
1.056	48.9	SCAFFOLD_32_398780_398859	1682
1.056	48.9	SCAFFOLD_32_426095_426174	1683
1.056	48.9	SCAFFOLD_32_437354_437433	1684
1.056	48.9	SCAFFOLD_32_440091_440170	1685
1.056	48.9	SCAFFOLD_32_454350_454429	1686
1.056	48.9	SCAFFOLD_32_458777_458856	1687
1.056	48.9	SCAFFOLD_32_460098_460177	1688
1.056	48.9	SCAFFOLD_32_485787_485866	1689
1.056	48.9	SCAFFOLD_32_486152_486231	1690
1.056	48.9	SCAFFOLD_32_486650_486729	1691
1.056	48.9	SCAFFOLD_32_494022_494101	1692
1.056	48.9	SCAFFOLD_32_508390_508469	1693
1.056	48.9	SCAFFOLD_32_535042_535121	1694
1.056	48.9	SCAFFOLD_32_537322_537401	1695
1.056	48.9	SCAFFOLD_32_551703_551782	1696
1.056	48.9	SCAFFOLD_32_570935_571014	1697
1.056	48.9	SCAFFOLD_32_596188_596267	1698
1.056	48.9	SCAFFOLD_32_617817_617896	1699
1.056	48.9	SCAFFOLD_32_627417_627496	1700
1.056	48.9	SCAFFOLD_32_671253_671332	1701
1.056	48.9	SCAFFOLD_32_673308_673387	1702
1.056	48.9	SCAFFOLD_32_680903_680982	1703
1.056	48.9	SCAFFOLD_32_683508_683587	1704
1.056	48.9	SCAFFOLD_32_699920_699999	1705
1.056	48.9	SCAFFOLD_32_747757_747836	1706
1.056	48.9	SCAFFOLD_32_767758_767827	1707
1.056	48.9	SCAFFOLD_32_772158_772237	1708
1.056	48.9	SCAFFOLD_32_774197_774276	1709
1.056	48.9	SCAFFOLD_32_787707_787786	1710
1.056	48.9	SCAFFOLD_32_787945_788024	1711
1.056	48.9	SCAFFOLD_32_805250_805329	1712
1.056	48.9	SCAFFOLD_32_812167_812246	1713
1.056	48.9	SCAFFOLD_32_822301_822380	1714
1.056	48.9	SCAFFOLD_32_837538_837617	1715
1.056	48.9	SCAFFOLD_32_862439_862518	1716
1.056	48.9	SCAFFOLD_32_873103_873172	1717
1.056	48.9	SCAFFOLD_32_876894_876973	1718
1.056	48.9	SCAFFOLD_32_878029_878108	1719
1.056	48.9	SCAFFOLD_32_885550_885629	1720
1.056	48.9	SCAFFOLD_32_888467_888546	1721
1.056	48.9	SCAFFOLD_32_891056_891135	1722
1.056	48.9	SCAFFOLD_32_901779_901858	1723
1.056	48.9	SCAFFOLD_32_912827_912896	1724
1.056	48.9	SCAFFOLD_32_914997_915076	1725
1.056	48.9	SCAFFOLD_32_915302_915381	1726
1.056	48.9	SCAFFOLD_32_917783_917862	1727
1.056	48.9	SCAFFOLD_32_918649_918728	1728
1.056	48.9	SCAFFOLD_32_926697_926766	1729
1.056	48.9	SCAFFOLD_32_951716_951795	1730
1.056	48.9	SCAFFOLD_32_955272_955351	1731
1.056	48.9	SCAFFOLD_32_956847_956926	1732
1.056	48.9	SCAFFOLD_32_962698_962777	1733
1.056	48.9	SCAFFOLD_32_972121_972200	1734
1.056	48.9	SCAFFOLD_32_979389_979468	1735
1.056	48.9	SCAFFOLD_32_984055_984134	1736
1.056	48.9	SCAFFOLD_32_1001187_1001266	1737
1.056	48.9	SCAFFOLD_32_1005454_1005533	1738
1.056	48.9	SCAFFOLD_32_1009136_1009215	1739
1.056	48.9	SCAFFOLD_32_1015958_1016037	1740
1.056	48.9	SCAFFOLD_32_1017861_1017940	1741
1.056	48.9	SCAFFOLD_32_1023401_1023480	1742
1.056	48.9	SCAFFOLD_32_1028116_1028195	1743
1.056	48.9	SCAFFOLD_32_1032725_1032804	1744
1.056	48.9	SCAFFOLD_32_1036259_1036338	1745
1.056	48.9	SCAFFOLD_32_1075708_1075787	1746
1.056	48.9	SCAFFOLD_32_1088573_1088652	1747
1.056	48.9	SCAFFOLD_32_1092099_1092178	1748
1.056	48.9	SCAFFOLD_32_1095450_1095529	1749
1.056	48.9	SCAFFOLD_32_1100058_1100137	1750
1.056	48.9	SCAFFOLD_32_1109654_1109733	1751
1.056	48.9	SCAFFOLD_32_1122434_1122513	1752
1.056	48.9	SCAFFOLD_32_1122807_1122876	1753
1.056	48.9	SCAFFOLD_32_1133661_1133740	1754
1.056	48.9	SCAFFOLD_32_1146945_1147024	1755
1.056	48.9	SCAFFOLD_32_1149678_1149757	1756
1.056	48.9	SCAFFOLD_32_1152332_1152411	1757
1.056	48.9	SCAFFOLD_32_1162499_1162578	1758
1.056	48.9	SCAFFOLD_32_1165001_1165080	1759
1.056	48.9	SCAFFOLD_32_1172807_1172886	1760
1.056	48.9	SCAFFOLD_32_1181923_1182002	1761
1.056	48.9	SCAFFOLD_32_1182775_1182854	1762
1.056	48.9	SCAFFOLD_32_1207281_1207360	1763
1.056	48.9	SCAFFOLD_32_1215040_1215119	1764
1.056	48.9	SCAFFOLD_32_1235551_1235630	1765
1.056	48.9	SCAFFOLD_32_1244835_1244914	1766
1.056	48.9	SCAFFOLD_32_1259663_1259742	1767
1.056	48.9	SCAFFOLD_32_1259815_1259884	1768
1.056	48.9	SCAFFOLD_32_1260638_1260717	1769
1.056	48.9	SCAFFOLD_32_1269874_1269953	1770
1.056	48.9	SCAFFOLD_32_1277028_1277107	1771
1.056	48.9	SCAFFOLD_32_1278984_1279063	1772
1.056	48.9	SCAFFOLD_32_1301555_1301634	1773
1.056	48.9	SCAFFOLD_32_1305805_1305884	1774
1.056	48.9	SCAFFOLD_32_1306398_1306477	1775
1.056	48.9	SCAFFOLD_32_1309673_1309752	1776
1.056	48.9	SCAFFOLD_32_1309951_1310030	1777
1.056	48.9	SCAFFOLD_32_1314624_1314703	1778
1.056	48.9	SCAFFOLD_32_1316601_1316680	1779
1.056	48.9	SCAFFOLD_32_1316967_1317046	1780
1.056	48.9	SCAFFOLD_32_1334005_1334084	1781
1.056	48.9	SCAFFOLD_32_1353273_1353342	1782
1.056	48.9	SCAFFOLD_32_1358754_1358833	1783
1.056	48.9	SCAFFOLD_32_1362971_1363050	1784
1.056	48.9	SCAFFOLD_32_1367950_1368029	1785
1.056	48.9	SCAFFOLD_32_1385677_1385756	1786
1.056	48.9	SCAFFOLD_32_1385854_1385933	1787
1.056	48.9	SCAFFOLD_32_1388047_1388126	1788
1.056	48.9	SCAFFOLD_32_1389373_1389452	1789
1.056	48.9	SCAFFOLD_32_1389955_1390034	1790
1.056	48.9	SCAFFOLD_32_1403357_1403436	1791
1.056	48.9	SCAFFOLD_32_1413384_1413463	1792
1.056	48.9	SCAFFOLD_32_1415436_1415515	1793
1.056	48.9	SCAFFOLD_32_1417504_1417583	1794
1.056	48.9	SCAFFOLD_32_1429633_1429702	1795
1.056	48.9	SCAFFOLD_32_1445033_1445112	1796
1.056	48.9	SCAFFOLD_32_1461056_1461135	1797
1.056	48.9	SCAFFOLD_32_1465997_1466076	1798
1.056	48.9	SCAFFOLD_32_1470336_1470415	1799
1.056	48.9	SCAFFOLD_32_1504670_1504739	1800
1.056	48.9	SCAFFOLD_32_1506799_1506878	1801
1.056	48.9	SCAFFOLD_32_1519310_1519389	1802
1.056	48.9	SCAFFOLD_32_1541872_1541951	1803
1.056	48.9	SCAFFOLD_32_1551216_1551295	1804
1.056	48.9	SCAFFOLD_32_1553474_1553553	1805
1.056	48.9	SCAFFOLD_32_1556763_1556842	1806
1.056	48.9	SCAFFOLD_32_1562764_1562843	1807
1.056	48.9	SCAFFOLD_32_1563309_1563388	1808
1.056	48.9	SCAFFOLD_32_1573873_1573952	1809
1.056	48.9	SCAFFOLD_32_1575902_1575981	1810
1.056	48.9	SCAFFOLD_32_1582518_1582597	1811
1.056	48.9	SCAFFOLD_32_1586349_1586428	1812
1.056	48.9	SCAFFOLD_32_1594871_1594950	1813
1.056	48.9	SCAFFOLD_32_1603284_1603363	1814
1.056	48.9	SCAFFOLD_32_1610201_1610280	1815
1.056	48.9	SCAFFOLD_32_1610628_1610707	1816
1.056	48.9	SCAFFOLD_32_1622765_1622844	1817
1.056	48.9	SCAFFOLD_59_659107_659186	1818
1.056	48.9	SCAFFOLD_59_658717_658796	1819
1.056	48.9	SCAFFOLD_59_655670_655749	1820
1.056	48.9	SCAFFOLD_59_550007_550086	1821
1.056	48.9	SCAFFOLD_59_549791_549870	1822
1.056	48.9	SCAFFOLD_59_441373_441452	1823
1.056	48.9	SCAFFOLD_59_441091_441170	1824
1.056	48.9	SCAFFOLD_61_894967_895046	1825
1.056	48.9	SCAFFOLD_61_880829_880908	1826
1.056	48.9	SCAFFOLD_61_826615_826694	1827
1.056	48.9	SCAFFOLD_61_817704_817783	1828
1.056	48.9	SCAFFOLD_61_796133_796212	1829
1.056	48.9	SCAFFOLD_61_786890_786969	1830
1.056	48.9	SCAFFOLD_61_773803_773882	1831
1.056	48.9	SCAFFOLD_61_769109_769188	1832
1.056	48.9	SCAFFOLD_61_751593_751672	1833
1.056	48.9	SCAFFOLD_61_735502_735571	1834
1.056	48.9	SCAFFOLD_61_731985_732054	1835
1.056	48.9	SCAFFOLD_61_731301_731380	1836
1.056	48.9	SCAFFOLD_61_713771_713840	1837
1.056	48.9	SCAFFOLD_61_706222_706301	1838
1.056	48.9	SCAFFOLD_61_699301_699380	1839
1.056	48.9	SCAFFOLD_61_665343_665422	1840
1.056	48.9	SCAFFOLD_61_650580_650659	1841
1.056	48.9	SCAFFOLD_61_649083_649162	1842
1.056	48.9	SCAFFOLD_61_645798_645877	1843
1.056	48.9	SCAFFOLD_61_644404_644483	1844
1.056	48.9	SCAFFOLD_61_535250_535329	1845
1.056	48.9	SCAFFOLD_61_531870_531949	1846
1.056	48.9	SCAFFOLD_61_528232_528311	1847
1.056	48.9	SCAFFOLD_61_526959_527038	1848
1.056	48.9	SCAFFOLD_61_511115_511194	1849
1.056	48.9	SCAFFOLD_61_507987_508066	1850
1.056	48.9	SCAFFOLD_61_504672_504741	1851
1.056	48.9	SCAFFOLD_61_499120_499199	1852
1.056	48.9	SCAFFOLD_61_463523_463602	1853
1.056	48.9	SCAFFOLD_61_461626_461705	1854
1.056	48.9	SCAFFOLD_61_457870_457949	1855
1.056	48.9	SCAFFOLD_61_450441_450520	1856
1.056	48.9	SCAFFOLD_61_447483_447562	1857
1.056	48.9	SCAFFOLD_61_447114_447193	1858
1.056	48.9	SCAFFOLD_61_445369_445448	1859
1.056	48.9	SCAFFOLD_61_429061_429140	1860
1.056	48.9	SCAFFOLD_61_416422_416501	1861
1.056	48.9	SCAFFOLD_61_403097_403176	1862
1.056	48.9	SCAFFOLD_61_402255_402334	1863
1.056	48.9	SCAFFOLD_61_399212_399291	1864
1.056	48.9	SCAFFOLD_61_399009_399088	1865
1.056	48.9	SCAFFOLD_61_393923_394002	1866
1.056	48.9	SCAFFOLD_61_380718_380797	1867
1.056	48.9	SCAFFOLD_61_372348_372427	1868
1.056	48.9	SCAFFOLD_61_369510_369589	1869
1.056	48.9	SCAFFOLD_61_364867_364946	1870
1.056	48.9	SCAFFOLD_61_353242_353321	1871
1.056	48.9	SCAFFOLD_61_352013_352092	1872
1.056	48.9	SCAFFOLD_61_351570_351649	1873
1.056	48.9	SCAFFOLD_61_345979_346058	1874
1.056	48.9	SCAFFOLD_61_332385_332464	1875
1.056	48.9	SCAFFOLD_61_323884_323963	1876
1.056	48.9	SCAFFOLD_61_314631_314710	1877
1.056	48.9	SCAFFOLD_61_302101_302180	1878
1.056	48.9	SCAFFOLD_61_298675_298754	1879
1.056	48.9	SCAFFOLD_61_298143_298222	1880
1.056	48.9	SCAFFOLD_61_285572_285651	1881
1.056	48.9	SCAFFOLD_61_283757_283836	1882
1.056	48.9	SCAFFOLD_61_277399_277478	1883
1.056	48.9	SCAFFOLD_61_276201_276280	1884
1.056	48.9	SCAFFOLD_61_250351_250430	1885
1.056	48.9	SCAFFOLD_61_249327_249406	1886
1.056	48.9	SCAFFOLD_61_243346_243425	1887
1.056	48.9	SCAFFOLD_61_241402_241481	1888
1.056	48.9	SCAFFOLD_61_240642_240721	1889
1.056	48.9	SCAFFOLD_61_212740_212819	1890
1.056	48.9	SCAFFOLD_61_208095_208174	1891
1.056	48.9	SCAFFOLD_61_199554_199633	1892
1.056	48.9	SCAFFOLD_61_199302_199381	1893
1.056	48.9	SCAFFOLD_61_173333_173412	1894
1.056	48.9	SCAFFOLD_61_158976_159055	1895
1.056	48.9	SCAFFOLD_61_157922_158001	1896
1.056	48.9	SCAFFOLD_61_154209_154288	1897
1.056	48.9	SCAFFOLD_61_146960_147039	1898
1.056	48.9	SCAFFOLD_61_144358_144427	1899
1.056	48.9	SCAFFOLD_61_139647_139726	1900
1.056	48.9	SCAFFOLD_61_134415_134494	1901
1.056	48.9	SCAFFOLD_61_118640_118719	1902
1.056	48.9	SCAFFOLD_61_114316_114395	1903
1.056	48.9	SCAFFOLD_61_112586_112665	1904
1.056	48.9	SCAFFOLD_61_111032_111111	1905
1.056	48.9	SCAFFOLD_61_95868_95947	1906
1.056	48.9	SCAFFOLD_61_95625_95704	1907
1.056	48.9	SCAFFOLD_61_92709_92788	1908
1.056	48.9	SCAFFOLD_61_64312_64391	1909
1.056	48.9	SCAFFOLD_61_57337_57416	1910
1.056	48.9	SCAFFOLD_61_57142_57221	1911
1.056	48.9	SCAFFOLD_61_4915_4994	1912
1.056	48.9	SCAFFOLD_63_697845_697924	1913
1.056	48.9	SCAFFOLD_63_679642_679721	1914
1.056	48.9	SCAFFOLD_63_638054_638133	1915
1.056	48.9	SCAFFOLD_63_632105_632184	1916
1.056	48.9	SCAFFOLD_63_615942_616021	1917
1.056	48.9	SCAFFOLD_63_609914_609993	1918
1.056	48.9	SCAFFOLD_63_590633_590712	1919
1.056	48.9	SCAFFOLD_63_586470_586549	1920
1.056	48.9	SCAFFOLD_63_567556_567635	1921
1.056	48.9	SCAFFOLD_63_561527_561606	1922
1.056	48.9	SCAFFOLD_63_546618_546697	1923
1.056	48.9	SCAFFOLD_63_545788_545867	1924
1.056	48.9	SCAFFOLD_63_537026_537105	1925
1.056	48.9	SCAFFOLD_63_510843_510922	1926
1.056	48.9	SCAFFOLD_63_506463_506542	1927
1.056	48.9	SCAFFOLD_63_487767_487846	1928
1.056	48.9	SCAFFOLD_63_487553_487632	1929
1.056	48.9	SCAFFOLD_63_487014_487083	1930
1.056	48.9	SCAFFOLD_63_480902_480981	1931
1.056	48.9	SCAFFOLD_63_478795_478874	1932
1.056	48.9	SCAFFOLD_63_478630_478709	1933
1.056	48.9	SCAFFOLD_63_472496_472575	1934
1.056	48.9	SCAFFOLD_63_449117_449196	1935
1.056	48.9	SCAFFOLD_63_440749_440828	1936
1.056	48.9	SCAFFOLD_63_440540_440619	1937
1.056	48.9	SCAFFOLD_63_422358_422437	1938
1.056	48.9	SCAFFOLD_63_379032_379111	1939
1.056	48.9	SCAFFOLD_63_374844_374923	1940
1.056	48.9	SCAFFOLD_63_360486_360565	1941
1.056	48.9	SCAFFOLD_63_336679_336758	1942
1.056	48.9	SCAFFOLD_63_328627_328706	1943
1.056	48.9	SCAFFOLD_63_322391_322460	1944
1.056	48.9	SCAFFOLD_63_320100_320179	1945
1.056	48.9	SCAFFOLD_63_301743_301822	1946
1.056	48.9	SCAFFOLD_63_264049_264128	1947
1.056	48.9	SCAFFOLD_63_262278_262357	1948
1.056	48.9	SCAFFOLD_63_252907_252976	1949
1.056	48.9	SCAFFOLD_63_251660_251739	1950
1.056	48.9	SCAFFOLD_63_243445_243524	1951
1.056	48.9	SCAFFOLD_63_238192_238271	1952
1.056	48.9	SCAFFOLD_63_231710_231789	1953
1.056	48.9	SCAFFOLD_63_223760_223839	1954
1.056	48.9	SCAFFOLD_63_214940_215009	1955
1.056	48.9	SCAFFOLD_63_196083_196162	1956
1.056	48.9	SCAFFOLD_63_187415_187494	1957
1.056	48.9	SCAFFOLD_63_187228_187307	1958
1.056	48.9	SCAFFOLD_63_176231_176310	1959
1.056	48.9	SCAFFOLD_63_168226_168305	1960
1.056	48.9	SCAFFOLD_63_167609_167688	1961
1.056	48.9	SCAFFOLD_63_167583_167652	1962
1.056	48.9	SCAFFOLD_63_166911_166990	1963
1.056	48.9	SCAFFOLD_63_153657_153736	1964
1.056	48.9	SCAFFOLD_63_100320_100399	1965
1.056	48.9	SCAFFOLD_63_99288_99367	1966
1.056	48.9	SCAFFOLD_63_89506_89585	1967
1.056	48.9	SCAFFOLD_63_87496_87575	1968
1.056	48.9	SCAFFOLD_63_80793_80872	1969
1.056	48.9	SCAFFOLD_63_60684_60763	1970
1.056	48.9	SCAFFOLD_63_55803_55882	1971
1.056	48.9	SCAFFOLD_63_38761_38840	1972
1.056	48.9	SCAFFOLD_63_36635_36714	1973
1.056	48.9	SCAFFOLD_63_35954_36023	1974
1.056	48.9	SCAFFOLD_63_32737_32816	1975
1.056	48.9	SCAFFOLD_63_27276_27355	1976
1.056	48.9	SCAFFOLD_63_6269_6348	1977
1.056	48.9	SCAFFOLD_64_312955_313034	1978
1.056	48.9	SCAFFOLD_64_273892_273971	1979
1.056	48.9	SCAFFOLD_64_269192_269261	1980
1.056	48.9	SCAFFOLD_64_263842_263921	1981
1.056	48.9	SCAFFOLD_64_263452_263531	1982
1.056	48.9	SCAFFOLD_64_202140_202219	1983
1.056	48.9	SCAFFOLD_67_431600_431679	1984
1.056	48.9	SCAFFOLD_67_396368_396447	1985
1.056	48.9	SCAFFOLD_67_310139_310218	1986
1.056	48.9	SCAFFOLD_67_309248_309327	1987
1.056	48.9	SCAFFOLD_67_300678_300757	1988
1.056	48.9	SCAFFOLD_67_223213_223292	1989
1.056	48.9	SCAFFOLD_68_377483_377562	1990
1.056	48.9	SCAFFOLD_68_259568_259647	1991
1.056	48.9	SCAFFOLD_69_594186_594265	1992
1.056	48.9	SCAFFOLD_69_588244_588323	1993
1.056	48.9	SCAFFOLD_69_586693_586772	1994
1.056	48.9	SCAFFOLD_69_586302_586381	1995
1.056	48.9	SCAFFOLD_69_559226_559305	1996
1.056	48.9	SCAFFOLD_69_552644_552723	1997
1.056	48.9	SCAFFOLD_69_547100_547179	1998
[truncated: 13,548 more rows]
