# Supplementary material for: Fine-Scale Mapping of the Nasonia Genome to Chromosomes Using a High-Density Genotyping Microarray
Source: G3 (Bethesda). 2013 Feb 1;3(2):205–15. doi: 10.1534/g3.112.004739 (PMC3564981; doi:10.1534/g3.112.004739)
Supplement: Supporting Information [file supp_3.2.205_TableS3.xlsx]

## Sheet: Table S3
Table S3. Mis-assemblies identified by new map. Mis-assembly types are classified as contiguous scaffolds with internal rearrangements, breaks that separate scaffolds into
non-contiguous regions separated by multiple scaffolds, or insertion of a single scaffold within the break coordinates. Twelve of these mis-assemblies been reported earlier by
Niehuis et al, although here we refine their breakpoints. Newly identified mis-assemblies include six scaffolds that show internal rearrangements, where the scaffold was
contiguous along the linkage map, but regions appeared out of order. No internal re-arrangements were identified in the previous map study due to low marker density. Using
Scaffold	Marker Cluster #1	Marker Cluster #2	Break Coordinate #1	Break Coordinate #2	Kb Between Breakpoints	Mis-assembly Type
1	1.103	5.032	5797063	5841742	44.7	Break
2	5.074	5.073	3625718	3648926	23.2	Rearrangement
2	5.073	5.074	3665810	3672333	6.5	Rearrangement
3	2.015	2.017	947891	998284	50.4	Rearrangement
3	2.017	2.016	1066748	1070942	4.2	Rearrangement
3	2.015	2.017	1096200	1125414	29.2	Rearrangement
4	4.016	4.015	2929875	2971344	41.5	Rearrangement
4	4.015	4.016	2976925	2988420	11.5	Rearrangement
4	4.016	4.015	3019743	3030814	11.1	Rearrangement
5	1.057	2.046	122630	168864	46.2	Break
7	1.104	1.05	422669	441768	19.1	Break
7	1.05	5.032	442248	502112	59.9	Break
8	2.008	3.05	952295	963499	11.2	Break
9	4.091	4.092	2993105	3038754	45.6	Rearrangement
9	4.092	4.091	3065959	3077629	11.7	Rearrangement
16	1.018	1.02	2706324	2746367	40	Insertion 1227
16	1.027	1.031	3695977	3743337	47.4	Rearrangement
16	1.031	1.03	3773519	3778392	4.9	Rearrangement
16	1.028	1.031	3820834	3828537	7.7	Rearrangement
17	4.056	3.065	432064	471625	39.6	Break
17	3.087	1.057	2600520	2621719	21.2	Break
21	1.05	2.084	488871	504352	15.5	Break
24	2.084	1.05	1930706	1949700	19	Break
28	3.094	3.093	673382	689370	16	Rearrangement
28	3.093	3.094	715210	744532	29.3	Rearrangement
39	1.06	1.055	92112	96790	4.7	Break
49	3.045	4.065	339426	664321	324.9	Break
51	4.059	3.045	337355	371542	34.2	Break
51	3.045	4.059	372328	393949	21.6	Break
53	1.057	1.06	5989	27073	21.1	Break
54	3.045	2.046	126856	260810	134	Break
63	1.056	3.045	697924	776870	78.9	Break
74	1.056	3.045	352859	563566	210.7	Break
80	2.046	2.036	137384	152024	14.6	Break
80	2.036	2.046	152286	202651	50.4	Break
100	3.045	1.062	205725	237900	32.2	Break
106	1.056	3.045	50588	239548	189	Break
113	4.065	2.046	241882	402862	161	Break
122	5.044	2.046	392937	433990	41.1	Break
133	4.065	5.044	352659	378249	25.6	Break
141	2.046	4.065	148880	302799	153.9	Break
172	3.045	3.04	137114	195242	58.1	Break
172	3.04	3.045	195521	218854	23.3	Break
176	3.045	5.056	119109	188118	69	Break
198	2.046	1.056	118525	159847	41.3	Break
209	2.046	3.045	217482	223758	6.3	Break
245	1.056	4.062	20130	67506	47.4	Break
245	4.062	1.056	126772	170876	44.1	Break
283	1.053	1.056	81721	138157	56.4	Break
351	3.045	1.056	10465	114825	104.4	Break
