# Supplementary material for: Fine-Scale Mapping of the Nasonia Genome to Chromosomes Using a High-Density Genotyping Microarray
Source: G3 (Bethesda). 2013 Feb 1;3(2):205–15. doi: 10.1534/g3.112.004739 (PMC3564981; doi:10.1534/g3.112.004739)
Supplement: Supporting Information [file supp_3.2.205_TableS4.xlsx]

## Sheet: Table S4
Table S4. Position of markers from scaffolds not on the genetic map.
Marker	# of Mismatches	Best Matching Marker Clusters
SCAFFOLD_1007_6155_6234	1	3.045
SCAFFOLD_1012_9646_9725	0	3.045
SCAFFOLD_1014_44069_44148	3	4.065
SCAFFOLD_1020_2424_2503	1	4.065
SCAFFOLD_1028_22027_22106	0	4.065
SCAFFOLD_1040_8429_8508	2	1.056
SCAFFOLD_1048_6918_6997	2	1.056
SCAFFOLD_1076_13574_13653	0	1.066
SCAFFOLD_1128_4117_4196	1	1.056
SCAFFOLD_1129_240_319	3	3.048	3.045	3.046
SCAFFOLD_1129_3092_3171	3	3.045
SCAFFOLD_1140_4989_5068	0	1.056
SCAFFOLD_1143_9131_9210	2	4.063	4.065
SCAFFOLD_1151_8520_8599	0	1.057
SCAFFOLD_1165_1592_1671	3	1.056
SCAFFOLD_1165_9687_9766	1	1.056
SCAFFOLD_117_64361_64440	0	4.063	4.066	4.067	4.064	4.065
SCAFFOLD_117_147705_147784	3	1.055
SCAFFOLD_117_152944_153023	1	5.044
SCAFFOLD_117_303765_303844	0	5.042	5.044	5.043
SCAFFOLD_1170_8498_8577	2	2.046
SCAFFOLD_1193_8795_8874	0	1.056
SCAFFOLD_1195_11881_11960	0	3.045
SCAFFOLD_1248_8189_8268	1	4.055
SCAFFOLD_125_23834_23913	1	3.045
SCAFFOLD_1263_9353_9432	3	2.046	2.045	2.048
SCAFFOLD_1265_3308_3387	1	1.056
SCAFFOLD_1269_6052_6131	0	1.056
SCAFFOLD_1269_59704_59783	0	1.056
SCAFFOLD_1275_6130_6209	0	3.045
SCAFFOLD_1279_6062_6141	1	3.045
SCAFFOLD_1283_84698_84777	3	1.056
SCAFFOLD_1306_4420_4499	1	4.065
SCAFFOLD_1340_11255_11334	1	5.044
SCAFFOLD_1346_5139_5218	0	4.065
SCAFFOLD_1364_8794_8873	1	2.046
SCAFFOLD_1395_6022_6101	1	4.055
SCAFFOLD_1404_845_924	1	1.056	1.057	1.058
SCAFFOLD_1406_2333_2412	0	2.045
SCAFFOLD_1428_1952_2031	3	1.056	1.055
SCAFFOLD_1429_7724_7803	3	2.046	2.045
SCAFFOLD_1473_5701_5780	1	3.045
SCAFFOLD_1479_4624_4703	0	4.065
SCAFFOLD_1486_6095_6174	3	3.042	3.043
SCAFFOLD_1498_1171_1250	0	5.044	5.043
SCAFFOLD_1529_10796_10875	0	4.065
SCAFFOLD_1529_11617_11696	0	4.066	4.067	4.065
SCAFFOLD_1548_1205_1284	2	2.041	2.046	2.043	2.044	2.045	2.042
SCAFFOLD_1553_2746_2825	0	5.044
SCAFFOLD_1566_2648_2727	1	2.046
SCAFFOLD_1583_745_814	0	2.046
SCAFFOLD_162_10772_10851	1	4.065
SCAFFOLD_1629_4748_4827	0	5.044
SCAFFOLD_1638_10665_10744	3	2.046
SCAFFOLD_1641_9391_9470	0	2.046
SCAFFOLD_1648_2686_2765	0	1.056	1.057
SCAFFOLD_165_75013_75092	3	1.056	1.055
SCAFFOLD_165_115508_115587	0	4.065
SCAFFOLD_1652_496_575	0	3.045
SCAFFOLD_1656_1974_2053	1	3.045
SCAFFOLD_1658_966_1045	2	4.065
SCAFFOLD_1680_5642_5721	0	3.044
SCAFFOLD_1682_10730_10809	3	3.045
SCAFFOLD_169_116170_116249	1	3.045
SCAFFOLD_173_25452_25531	0	1.056
SCAFFOLD_1824_8939_9018	1	3.045
SCAFFOLD_1831_1242_1321	1	3.045
SCAFFOLD_1860_10688_10767	1	1.057
SCAFFOLD_1873_864_943	1	4.065
SCAFFOLD_1964_156_235	0	4.058	4.057	4.059	4.056
SCAFFOLD_1964_6235_6314	0	4.058	4.062	4.057	4.059	4.06	4.061	4.063	4.056
SCAFFOLD_1986_8916_8995	0	2.046
SCAFFOLD_2082_8234_8313	3	4.064
SCAFFOLD_2104_4341_4420	1	5.044
SCAFFOLD_2129_3697_3776	1	1.052
SCAFFOLD_2134_12671_12750	2	3.045
SCAFFOLD_214_17693_17772	1	5.044
SCAFFOLD_214_21196_21275	2	5.044
SCAFFOLD_214_241149_241228	1	5.044	5.043
SCAFFOLD_2151_7231_7310	0	4.065
SCAFFOLD_216_26274_26353	0	3.045
SCAFFOLD_2166_6146_6225	1	3.045
SCAFFOLD_2176_509_588	0	1.059	1.06
SCAFFOLD_2176_807_886	0	1.059	1.06
SCAFFOLD_2183_2503_2582	1	3.045
SCAFFOLD_2215_5753_5832	0	5.044
SCAFFOLD_2224_16922_17001	0	4.065
SCAFFOLD_2228_1469_1548	0	3.044	3.045
SCAFFOLD_2228_7445_7524	0	3.044	3.045
SCAFFOLD_2228_7900_7979	0	3.044	3.045
SCAFFOLD_2253_4465_4544	0	4.065
SCAFFOLD_2264_28338_28417	1	3.045
SCAFFOLD_229_29803_29882	1	1.056	1.055
SCAFFOLD_239_57474_57553	0	2.046	2.044	2.045
SCAFFOLD_239_237473_237552	0	2.046	2.044	2.045
SCAFFOLD_240_18458_18537	1	1.056	1.058
SCAFFOLD_241_6292_6371	0	4.065
SCAFFOLD_241_51058_51137	0	4.065
SCAFFOLD_241_218349_218428	0	4.065
SCAFFOLD_246_58818_58897	2	4.066	4.065
SCAFFOLD_246_67196_67275	0	4.066	4.065
SCAFFOLD_246_108987_109066	0	4.065
SCAFFOLD_246_110257_110336	0	4.065
SCAFFOLD_246_115227_115306	2	4.063	4.066	4.064	4.065
SCAFFOLD_246_115474_115553	2	4.063	4.066	4.064	4.065
SCAFFOLD_247_44668_44747	1	2.046	2.047	2.045
SCAFFOLD_256_2205_2284	0	1.056	1.055
SCAFFOLD_256_144448_144527	0	1.056	1.055
SCAFFOLD_257_59941_60020	0	3.045
SCAFFOLD_2579_328_407	3	4.055
SCAFFOLD_260_7788_7867	1	4.065
SCAFFOLD_260_113292_113371	0	4.065
SCAFFOLD_260_120354_120433	1	4.065
SCAFFOLD_2605_223_302	0	5.051
SCAFFOLD_2608_1128_1207	0	3.045
SCAFFOLD_2648_497_576	0	4.062	4.061
SCAFFOLD_265_99094_99173	0	1.056
SCAFFOLD_268_150133_150212	3	4.063
SCAFFOLD_268_187723_187802	2	4.063
SCAFFOLD_2683_7469_7548	0	4.065
SCAFFOLD_2683_7725_7804	0	4.065
SCAFFOLD_2683_13096_13175	0	4.065
SCAFFOLD_2727_42_121	0	1.062
SCAFFOLD_2730_1325_1404	1	4.063	4.064	4.065
SCAFFOLD_2730_1508_1587	1	4.065
SCAFFOLD_2814_314_393	0	5.062
SCAFFOLD_284_62571_62650	3	2.046
SCAFFOLD_2851_994_1073	0	5.044
SCAFFOLD_2877_12327_12406	2	4.065
SCAFFOLD_2935_571_650	0	2.039
SCAFFOLD_294_39800_39879	1	3.045
SCAFFOLD_294_91288_91367	1	3.045
SCAFFOLD_296_132590_132669	0	2.046
SCAFFOLD_2962_667_746	2	2.06
SCAFFOLD_2984_3094_3173	0	4.065
SCAFFOLD_302_123359_123438	0	4.065
SCAFFOLD_302_133766_133845	0	4.065
SCAFFOLD_303_25306_25385	0	1.056
SCAFFOLD_3031_2925_3004	3	1.056
SCAFFOLD_3041_3823_3902	3	3.045
SCAFFOLD_308_303186_303265	0	4.065
SCAFFOLD_308_313906_313985	0	4.065
SCAFFOLD_3093_459_538	2	3.048
SCAFFOLD_3098_752_831	2	1.056
SCAFFOLD_3186_4700_4779	0	4.065
SCAFFOLD_3271_1257_1336	0	3.045
SCAFFOLD_3276_9927_10006	1	3.045
SCAFFOLD_3298_2799_2878	0	4.065
SCAFFOLD_3328_735_804	0	4.059
SCAFFOLD_335_182704_182783	3	4.063
SCAFFOLD_336_12033_12112	1	1.056	1.055
SCAFFOLD_3396_3377_3456	0	4.065
SCAFFOLD_3405_1091_1170	0	1.056
SCAFFOLD_346_66406_66485	0	4.063	4.066	4.067	4.064	4.065
SCAFFOLD_346_95287_95366	0	4.065
SCAFFOLD_346_95456_95535	0	4.065
SCAFFOLD_3484_6393_6472	0	3.045
SCAFFOLD_3493_3308_3387	1	3.045
SCAFFOLD_352_2917_2996	1	2.046
SCAFFOLD_353_42207_42286	0	2.048
SCAFFOLD_3575_2469_2548	1	3.045
SCAFFOLD_358_91709_91788	0	4.065
SCAFFOLD_3591_3278_3357	3	3.045
SCAFFOLD_360_11072_11151	0	4.065
SCAFFOLD_362_5605_5684	3	2.046
SCAFFOLD_362_80785_80864	2	2.046
SCAFFOLD_362_130085_130164	2	2.046	2.047	2.045	2.048
SCAFFOLD_363_89697_89776	0	3.045
SCAFFOLD_364_4680_4759	2	5.044
SCAFFOLD_364_23677_23756	1	5.044
SCAFFOLD_364_25404_25483	3	5.044
SCAFFOLD_366_6562_6641	0	4.065
SCAFFOLD_370_29269_29348	2	2.046	2.045
SCAFFOLD_3701_986_1065	0	4.054
SCAFFOLD_3707_5758_5837	1	4.065
SCAFFOLD_371_183898_183977	3	4.065
SCAFFOLD_375_4713_4792	1	3.044	3.045
SCAFFOLD_378_20303_20382	2	5.044
SCAFFOLD_3836_127_206	0	1.002
SCAFFOLD_392_7527_7606	0	3.045
SCAFFOLD_4079_5900_5979	0	4.065
SCAFFOLD_4079_6387_6466	0	4.065
SCAFFOLD_4086_7975_8054	0	4.065
SCAFFOLD_410_31335_31414	1	1.059	1.057
SCAFFOLD_413_75268_75347	0	1.056
SCAFFOLD_416_17346_17425	2	2.046
SCAFFOLD_417_9520_9599	2	2.046
SCAFFOLD_419_161373_161452	2	4.065
SCAFFOLD_421_140446_140525	0	4.065
SCAFFOLD_421_145015_145094	0	4.065
SCAFFOLD_421_188685_188764	0	4.065
SCAFFOLD_425_10272_10351	1	1.056
SCAFFOLD_431_24301_24380	3	4.063	4.066	4.067	4.064	4.065
SCAFFOLD_431_24588_24667	2	4.066	4.065
SCAFFOLD_431_44493_44572	1	4.065
SCAFFOLD_434_81488_81567	0	1.056
SCAFFOLD_437_72066_72145	0	4.063	4.066	4.064	4.065
SCAFFOLD_455_47567_47646	3	1.056
SCAFFOLD_458_9298_9377	0	3.044	3.045
SCAFFOLD_458_20661_20740	0	3.044	3.045
SCAFFOLD_461_7936_8015	1	1.056
SCAFFOLD_461_29407_29486	2	1.056	1.055
SCAFFOLD_461_46299_46378	1	1.056
SCAFFOLD_4667_7125_7204	3	2.046	2.045
SCAFFOLD_4696_859_938	0	4.055
SCAFFOLD_4702_1181_1250	0	4.065
SCAFFOLD_4756_872_951	1	4.063	4.065
SCAFFOLD_476_4000_4079	2	3.045	3.042	3.046	3.043
SCAFFOLD_476_5154_5233	0	2.046	2.043	2.044	2.047	2.045
SCAFFOLD_4807_302_381	1	4.065
SCAFFOLD_4858_956_1035	0	3.045
SCAFFOLD_491_40930_41009	0	3.045
SCAFFOLD_492_16549_16628	0	4.065
SCAFFOLD_497_148315_148394	2	4.065
SCAFFOLD_5004_7423_7502	2	4.065
SCAFFOLD_5009_209_288	3	4.065
SCAFFOLD_5035_4209_4288	1	1.056
SCAFFOLD_507_16513_16592	0	2.046
SCAFFOLD_5085_4722_4801	1	4.065
SCAFFOLD_5097_4750_4829	2	3.044	3.045
SCAFFOLD_5107_2519_2598	0	1.057
SCAFFOLD_513_59104_59183	1	4.063
SCAFFOLD_5177_980_1059	1	4.065
SCAFFOLD_5208_446_525	0	4.065
SCAFFOLD_523_16877_16956	0	3.044	3.045
SCAFFOLD_523_20731_20810	0	3.044	3.045
SCAFFOLD_523_33252_33331	0	3.044	3.045
SCAFFOLD_527_33870_33949	0	1.056
SCAFFOLD_5286_5721_5800	1	4.065
SCAFFOLD_533_6436_6515	3	2.045
SCAFFOLD_533_35649_35728	2	2.045
SCAFFOLD_5334_389_468	0	5.044
SCAFFOLD_5360_4683_4762	0	4.055
SCAFFOLD_5369_220_299	1	3.045
SCAFFOLD_5384_269_348	0	2.014
SCAFFOLD_5402_257_336	0	1.056
SCAFFOLD_542_3797_3876	1	1.056
SCAFFOLD_542_186116_186195	1	1.056
SCAFFOLD_5426_1335_1414	1	2.046	2.045
SCAFFOLD_5469_463_542	0	3.045
SCAFFOLD_548_26840_26919	3	4.065
SCAFFOLD_548_33623_33702	1	4.065
SCAFFOLD_549_13569_13648	0	5.044
SCAFFOLD_553_11321_11400	3	1.056
SCAFFOLD_5561_1400_1479	1	1.072	1.071
SCAFFOLD_5571_280_359	3	1.056
SCAFFOLD_558_4163_4242	0	4.065
SCAFFOLD_558_6292_6371	0	4.065
SCAFFOLD_562_35804_35883	0	5.044
SCAFFOLD_5705_1008_1077	1	4.063	4.065
SCAFFOLD_571_12696_12775	0	2.046
SCAFFOLD_5720_794_873	3	5.047
SCAFFOLD_5727_3199_3278	2	4.055
SCAFFOLD_5752_558_637	1	5.044
SCAFFOLD_583_16325_16404	0	4.063	4.064	4.065
SCAFFOLD_587_44285_44364	0	5.044
SCAFFOLD_591_3070_3149	0	4.065
SCAFFOLD_594_9556_9635	0	1.056
SCAFFOLD_600_38051_38130	0	2.046
SCAFFOLD_607_161204_161283	0	1.056
SCAFFOLD_613_10806_10885	3	4.063	4.065
SCAFFOLD_631_144705_144784	1	2.045
SCAFFOLD_639_13090_13169	2	2.046
SCAFFOLD_640_26588_26667	0	4.065
SCAFFOLD_642_137247_137326	3	3.044	3.045	3.046
SCAFFOLD_660_7387_7466	0	3.045
SCAFFOLD_668_15412_15491	0	1.056
SCAFFOLD_669_36187_36266	2	4.056
SCAFFOLD_669_43154_43233	2	4.056
SCAFFOLD_672_49594_49673	1	1.056
SCAFFOLD_679_9604_9683	0	4.065
SCAFFOLD_684_9393_9472	0	1.056
SCAFFOLD_684_64682_64761	2	1.056
SCAFFOLD_690_26836_26915	2	2.046
SCAFFOLD_699_26131_26210	1	3.045
SCAFFOLD_701_2594_2673	1	1.056
SCAFFOLD_709_12148_12227	1	3.045
SCAFFOLD_711_5482_5561	0	2.045
SCAFFOLD_712_6186_6265	2	4.064	4.065
SCAFFOLD_729_2151_2230	3	4.065
SCAFFOLD_731_12041_12120	2	4.065
SCAFFOLD_738_18602_18681	0	1.056	1.055
SCAFFOLD_740_10770_10849	0	5.044
SCAFFOLD_748_50086_50165	0	1.057
SCAFFOLD_763_1747_1826	0	1.056	1.055
SCAFFOLD_763_2969_3048	0	1.056	1.055
SCAFFOLD_763_14068_14147	1	2.046	1.056	2.043	2.044	1.055	2.045	1.054	1.051	1.053	1.052
SCAFFOLD_763_14758_14837	1	1.056
SCAFFOLD_795_35525_35604	2	5.044
SCAFFOLD_797_3062_3141	0	2.046
SCAFFOLD_799_14595_14674	0	4.066	4.065
SCAFFOLD_806_38174_38253	1	1.056
SCAFFOLD_820_42489_42568	3	1.056
SCAFFOLD_826_1633_1712	3	4.054	4.055
SCAFFOLD_846_2674_2753	1	3.045
SCAFFOLD_850_1549_1628	3	5.044	5.043
SCAFFOLD_854_45497_45576	1	2.046
SCAFFOLD_861_5411_5490	2	1.056	1.055
SCAFFOLD_866_21760_21839	1	1.056
SCAFFOLD_867_16517_16596	1	3.044	3.045	3.046
SCAFFOLD_867_34938_35017	3	3.044	3.045	3.046
SCAFFOLD_869_18860_18939	3	4.063	4.065
SCAFFOLD_872_3906_3985	0	4.064	4.065
SCAFFOLD_897_14545_14624	0	1.056
SCAFFOLD_905_42747_42826	0	1.056
SCAFFOLD_907_9767_9846	1	4.065
SCAFFOLD_936_8430_8509	0	2.046
SCAFFOLD_943_2003_2082	1	1.056
SCAFFOLD_955_7305_7384	1	3.045
SCAFFOLD_971_3544_3623	1	1.056
SCAFFOLD_978_36264_36343	1	5.044
SCAFFOLD_993_15598_15667	1	1.056
