# Supplementary material for: Fine-Scale Mapping of the Nasonia Genome to Chromosomes Using a High-Density Genotyping Microarray
Source: G3 (Bethesda). 2013 Feb 1;3(2):205–15. doi: 10.1534/g3.112.004739 (PMC3564981; doi:10.1534/g3.112.004739)
Supplement: Supporting Information [file supp_3.2.205_TableS5.xlsx]

## Sheet: Table S5
Table S5. Position of markers from scaffolds on the genetic map, but with ambiguous genotypes.
Marker	# of Mismatches	Best Matching Marker Clusters
SCAFFOLD_1_13643_13722	0	1.062	1.063
SCAFFOLD_1_35927_36006	0	1.062	1.063
SCAFFOLD_1_97949_98028	0	1.063
SCAFFOLD_1_157891_157970	0	1.061	1.062	1.063
SCAFFOLD_1_227813_227892	0	1.062	1.063
SCAFFOLD_1_231302_231381	0	1.063
SCAFFOLD_1_251380_251459	0	1.061	1.062	1.063
SCAFFOLD_1_322612_322691	0	1.063
SCAFFOLD_1_410290_410369	0	1.063
SCAFFOLD_1_429665_429744	0	1.063
SCAFFOLD_1_473235_473314	0	1.062	1.063
SCAFFOLD_1_481586_481665	2	1.061	1.062	1.063
SCAFFOLD_1_497101_497180	0	1.063
SCAFFOLD_1_554734_554813	0	1.062	1.063
SCAFFOLD_1_569828_569907	0	1.062	1.063
SCAFFOLD_1_584551_584630	0	1.063
SCAFFOLD_1_605552_605631	0	1.062	1.063
SCAFFOLD_1_663035_663114	0	1.064
SCAFFOLD_1_673477_673556	1	1.065	1.063	1.064
SCAFFOLD_1_720787_720866	0	1.064
SCAFFOLD_1_755086_755165	1	1.063	1.064
SCAFFOLD_1_759107_759186	1	1.063	1.064
SCAFFOLD_1_769418_769487	1	1.062	1.063	1.064
SCAFFOLD_1_843866_843945	2	1.063	1.064
SCAFFOLD_1_849695_849774	2	1.063	1.064
SCAFFOLD_1_1302414_1302493	0	1.07	1.069
SCAFFOLD_1_1532570_1532649	0	1.07
SCAFFOLD_1_1619339_1619418	0	1.07	1.071
SCAFFOLD_1_2003897_2003976	0	1.072
SCAFFOLD_1_2009276_2009355	0	1.072
SCAFFOLD_1_2033145_2033224	0	1.072
SCAFFOLD_1_2289473_2289552	0	1.076	1.075
SCAFFOLD_1_2398064_2398143	0	1.076
SCAFFOLD_1_2539281_2539360	0	1.079	1.078
SCAFFOLD_1_2542405_2542484	0	1.08	1.082	1.079	1.078	1.081
SCAFFOLD_1_2577471_2577550	0	1.079
SCAFFOLD_1_2610879_2610958	0	1.08
SCAFFOLD_1_2616774_2616853	0	1.08
SCAFFOLD_1_2707591_2707670	0	1.08
SCAFFOLD_1_2820099_2820178	0	1.082	1.081
SCAFFOLD_1_2903097_2903176	0	1.083
SCAFFOLD_1_3033953_3034032	1	1.084	1.085	1.086
SCAFFOLD_1_3052290_3052369	0	1.085	1.086
SCAFFOLD_1_3212686_3212765	0	1.087	1.089	1.085	1.086
SCAFFOLD_1_4023664_4023743	1	1.093	1.094
SCAFFOLD_1_4153828_4153907	2	1.095
SCAFFOLD_1_4349527_4349606	0	1.095
SCAFFOLD_1_4352189_4352268	0	1.095
SCAFFOLD_1_4536795_4536874	0	1.095
SCAFFOLD_1_4574953_4575032	0	1.094	1.095
SCAFFOLD_1_4612970_4613049	0	1.096
SCAFFOLD_1_4656486_4656565	0	1.097
SCAFFOLD_1_4908167_4908246	0	1.097
SCAFFOLD_1_5455674_5455753	0	1.1
SCAFFOLD_1_5459446_5459525	0	1.1
SCAFFOLD_1_5531648_5531727	0	1.101	1.1
SCAFFOLD_1_5570539_5570618	0	1.102	1.101
SCAFFOLD_1_5601217_5601296	0	1.101
SCAFFOLD_1_5663989_5664068	0	1.102	1.101
SCAFFOLD_1_5795391_5795470	0	1.103
SCAFFOLD_1_6606955_6607034	0	5.034
SCAFFOLD_1_6684770_6684849	0	5.034
SCAFFOLD_1_6772394_6772473	0	5.034	5.035	5.036
SCAFFOLD_1_6901152_6901231	0	5.034	5.035
SCAFFOLD_1_6947612_6947691	0	5.035	5.036
SCAFFOLD_1_6963481_6963560	0	5.035	5.036
SCAFFOLD_1_6978009_6978088	0	5.035
SCAFFOLD_1_7077550_7077629	0	5.036
SCAFFOLD_1_7105618_7105697	0	5.036
SCAFFOLD_1_7148361_7148440	0	5.038	5.036	5.037
SCAFFOLD_1_7150590_7150669	0	5.036
SCAFFOLD_1_7315151_7315230	0	5.037
SCAFFOLD_1_7666239_7666318	0	5.036	5.037
SCAFFOLD_1_7731822_7731901	0	5.037
SCAFFOLD_1_7950916_7950995	0	5.037
SCAFFOLD_1_7991183_7991262	1	5.037
SCAFFOLD_1_8099513_8099592	0	5.038	5.037
SCAFFOLD_1_8158664_8158743	0	5.037
SCAFFOLD_1_8430123_8430202	1	5.038
SCAFFOLD_1_9047388_9047467	1	5.039	5.038
SCAFFOLD_1_9380289_9380368	0	5.041	5.042
SCAFFOLD_1_9407612_9407691	3	4.055
SCAFFOLD_1_9423736_9423815	0	4.055
SCAFFOLD_1_9424475_9424554	0	4.055
SCAFFOLD_10_355_434	0	5.048	5.047
SCAFFOLD_10_164287_164366	0	4.069	4.063	4.066	5.048	4.067	4.064	4.068	4.065
SCAFFOLD_10_458979_459058	0	5.049	5.05	5.048
SCAFFOLD_10_478705_478784	0	5.048	5.047
SCAFFOLD_10_633911_633990	0	5.049	5.048
SCAFFOLD_10_733602_733681	0	5.049	5.05	5.048
SCAFFOLD_10_1198134_1198213	1	5.049	5.05
SCAFFOLD_10_1218020_1218099	1	5.049	5.05
SCAFFOLD_10_1234523_1234602	0	5.05
SCAFFOLD_10_1421610_1421689	0	5.05
SCAFFOLD_10_1437782_1437861	0	5.05
SCAFFOLD_10_1901320_1901399	2	5.052
SCAFFOLD_10_1920506_1920585	1	5.052
SCAFFOLD_10_2054573_2054652	0	5.052	5.053
SCAFFOLD_10_2062105_2062184	0	5.052	5.051
SCAFFOLD_10_2198998_2199077	0	5.054
SCAFFOLD_10_2210641_2210720	0	5.054
SCAFFOLD_10_2226795_2226874	0	5.056	5.054	5.055
SCAFFOLD_10_2281528_2281607	0	5.053	5.054
SCAFFOLD_10_2370251_2370330	0	5.053	5.054
SCAFFOLD_10_2386742_2386821	3	5.053	5.054	5.055
SCAFFOLD_10_2400114_2400193	2	5.054	5.055
SCAFFOLD_10_2404608_2404687	0	5.053	5.054
SCAFFOLD_10_2427956_2428035	0	5.053	5.054
SCAFFOLD_10_2428618_2428697	0	5.054
SCAFFOLD_10_2437275_2437354	0	5.053	5.054
SCAFFOLD_10_2493977_2494056	0	5.054
SCAFFOLD_10_2620821_2620900	0	5.053	5.054
SCAFFOLD_10_2957684_2957763	0	5.054	5.055
SCAFFOLD_10_3106729_3106808	0	5.056
SCAFFOLD_100_201922_202001	0	3.044	3.045
SCAFFOLD_100_299962_300041	0	1.062
SCAFFOLD_100_331312_331391	0	1.062
SCAFFOLD_101_111592_111671	0	4.065
SCAFFOLD_101_242719_242798	0	4.065
SCAFFOLD_101_280722_280801	0	4.065
SCAFFOLD_101_287038_287117	1	4.065
SCAFFOLD_1011_36755_36834	0	3.012	3.013
SCAFFOLD_102_33297_33376	1	1.052
SCAFFOLD_102_42215_42294	1	1.052
SCAFFOLD_102_101562_101641	0	1.052
SCAFFOLD_102_114279_114358	0	1.052
SCAFFOLD_102_141721_141800	0	1.053	1.052
SCAFFOLD_102_157679_157758	0	1.052
SCAFFOLD_102_196940_197019	0	1.052
SCAFFOLD_102_197724_197803	0	1.052
SCAFFOLD_102_206227_206306	0	1.051	1.053	1.052
SCAFFOLD_102_252583_252662	0	1.052
SCAFFOLD_102_253770_253849	0	1.052
SCAFFOLD_102_262761_262840	0	1.052
SCAFFOLD_102_269024_269103	0	1.052
SCAFFOLD_102_269339_269418	0	1.052
SCAFFOLD_102_286594_286673	0	1.051	1.052
SCAFFOLD_102_339137_339216	0	1.052
SCAFFOLD_102_432767_432846	1	1.056	1.057	1.055	1.054	1.053
SCAFFOLD_103_101948_102027	3	5.045	5.044	5.043
SCAFFOLD_103_213357_213436	1	5.044
SCAFFOLD_103_338033_338112	2	5.044
SCAFFOLD_103_338211_338290	3	5.044
SCAFFOLD_1034_10868_10947	2	3.043
SCAFFOLD_104_227822_227901	0	2.046
SCAFFOLD_104_407157_407236	0	2.045
SCAFFOLD_105_479085_479164	1	2.046	2.043	2.044	2.045
SCAFFOLD_107_110398_110477	2	3.044	3.045
SCAFFOLD_108_6189_6268	0	4.054
SCAFFOLD_108_16497_16576	0	4.054
SCAFFOLD_108_28236_28315	0	4.054
SCAFFOLD_108_31738_31817	0	4.054
SCAFFOLD_108_34450_34529	0	4.054
SCAFFOLD_108_35407_35486	0	4.054
SCAFFOLD_108_48990_49069	0	4.054
SCAFFOLD_108_62912_62991	0	4.054
SCAFFOLD_108_64965_65044	0	4.054
SCAFFOLD_108_83028_83107	0	4.054
SCAFFOLD_108_87533_87612	0	4.054	4.055
SCAFFOLD_108_95204_95283	1	4.054	4.055
SCAFFOLD_108_108722_108801	1	4.054
SCAFFOLD_108_118888_118967	0	4.054
SCAFFOLD_108_119175_119254	0	4.054
SCAFFOLD_108_127830_127909	0	4.054
SCAFFOLD_108_182234_182313	0	4.054	4.055
SCAFFOLD_108_309313_309392	0	4.054
SCAFFOLD_108_323104_323183	0	4.054
SCAFFOLD_108_324968_325047	0	4.054
SCAFFOLD_108_405814_405893	0	4.054
SCAFFOLD_1089_5609_5688	0	3.044	3.045
SCAFFOLD_109_2960_3039	0	4.065
SCAFFOLD_109_3294_3373	0	4.065
SCAFFOLD_109_28694_28773	0	4.065
SCAFFOLD_109_71390_71469	0	4.065
SCAFFOLD_109_151459_151538	0	4.065
SCAFFOLD_109_171465_171544	0	4.065
SCAFFOLD_109_182191_182270	0	4.065
SCAFFOLD_109_215057_215136	0	4.065
SCAFFOLD_109_250267_250346	0	4.065
SCAFFOLD_109_270376_270445	0	4.065
SCAFFOLD_109_298821_298900	1	4.063	4.065
SCAFFOLD_109_299129_299208	0	4.065
SCAFFOLD_109_308736_308815	0	4.065
SCAFFOLD_109_338518_338597	0	4.065
SCAFFOLD_109_342451_342530	0	4.065
SCAFFOLD_109_349263_349342	0	4.065
SCAFFOLD_109_349519_349598	0	4.065
SCAFFOLD_109_351378_351457	0	4.065
SCAFFOLD_109_372935_373014	0	4.065
SCAFFOLD_109_373125_373204	0	4.065
SCAFFOLD_109_377088_377167	0	4.065
SCAFFOLD_109_378265_378344	1	4.063	4.064	4.065
SCAFFOLD_109_389539_389618	0	4.065
SCAFFOLD_109_419201_419280	0	4.065
SCAFFOLD_1099_22201_22280	0	2.008
SCAFFOLD_11_707815_707894	0	2.047	2.048
SCAFFOLD_11_708168_708247	0	2.047
SCAFFOLD_11_725774_725853	0	2.048
SCAFFOLD_11_727113_727192	0	2.048
SCAFFOLD_11_750883_750962	1	2.047	2.048
SCAFFOLD_11_770072_770151	0	2.048
SCAFFOLD_11_771902_771981	0	2.048
SCAFFOLD_11_921903_921982	0	2.048
SCAFFOLD_11_980659_980738	0	2.046	2.047	2.048
SCAFFOLD_11_980968_981047	0	2.047	2.048
SCAFFOLD_11_1083442_1083521	0	2.047	2.048
SCAFFOLD_11_1120203_1120282	0	2.048
SCAFFOLD_11_1181984_1182063	1	2.046	2.05	2.047	2.051	2.048	2.049
SCAFFOLD_11_1292277_1292356	0	2.048
SCAFFOLD_11_1503253_1503332	0	2.048
SCAFFOLD_11_1542834_1542913	0	2.048
SCAFFOLD_11_1776879_1776958	0	2.046	2.047	2.048
SCAFFOLD_11_1925978_1926057	0	2.048
SCAFFOLD_11_1967834_1967913	0	2.048	2.049
SCAFFOLD_11_2001761_2001840	0	2.047	2.048
SCAFFOLD_11_2243734_2243813	0	2.046	2.047	2.048
SCAFFOLD_11_2253787_2253866	1	2.048	2.049
SCAFFOLD_11_2261275_2261354	1	2.048
SCAFFOLD_11_2316781_2316860	1	2.048
SCAFFOLD_11_2367147_2367226	0	2.048
SCAFFOLD_11_2451938_2452017	0	2.048
SCAFFOLD_11_2460230_2460309	0	2.046	2.047	2.048
SCAFFOLD_11_2596978_2597057	2	2.048
SCAFFOLD_11_2656034_2656113	0	2.047	2.048
SCAFFOLD_11_2741145_2741224	0	2.048
SCAFFOLD_11_2744133_2744212	0	2.048
SCAFFOLD_11_2778743_2778822	1	2.048
SCAFFOLD_11_2781195_2781274	0	2.047	2.048
SCAFFOLD_11_2781874_2781953	0	2.047	2.048
SCAFFOLD_11_2796424_2796503	0	2.048
SCAFFOLD_11_2835241_2835320	0	2.048
SCAFFOLD_11_2839747_2839826	0	2.047	2.048
SCAFFOLD_110_214453_214532	0	5.046	5.047
SCAFFOLD_110_487857_487936	1	5.047
SCAFFOLD_110_488040_488119	1	5.047
SCAFFOLD_110_548630_548709	0	5.047
SCAFFOLD_1107_22163_22242	0	5.044	5.043
SCAFFOLD_111_178088_178167	0	3.044	3.045
SCAFFOLD_112_14674_14753	0	5.056
SCAFFOLD_112_284689_284768	0	5.056	5.057
SCAFFOLD_112_401548_401627	0	5.056
SCAFFOLD_112_406121_406200	0	5.053	5.056	5.054	5.055
SCAFFOLD_112_423450_423529	0	5.056
SCAFFOLD_112_671855_671934	0	5.053	5.056	5.054	5.055
SCAFFOLD_112_699382_699461	0	5.056
SCAFFOLD_112_711326_711405	0	5.056
SCAFFOLD_113_66028_66107	3	4.066	4.065
SCAFFOLD_113_202823_202902	3	4.066	4.065
SCAFFOLD_113_203410_203489	3	4.065
SCAFFOLD_113_239324_239403	2	4.065
SCAFFOLD_115_40602_40681	0	1.053
SCAFFOLD_115_53542_53621	0	1.053	1.052
SCAFFOLD_115_81273_81352	0	1.054	1.053
SCAFFOLD_115_96055_96134	0	1.053
SCAFFOLD_115_136346_136425	0	1.053	1.052
SCAFFOLD_115_181878_181957	0	1.054	1.053
SCAFFOLD_115_383617_383696	0	1.055	1.054	1.053
SCAFFOLD_1157_7641_7720	0	3.047	3.044	3.048	3.045	3.046
SCAFFOLD_116_36814_36893	0	2.002	2.001
SCAFFOLD_116_41273_41352	0	2.002	2.001
SCAFFOLD_116_430278_430357	0	2
SCAFFOLD_116_463294_463373	0	2
SCAFFOLD_116_467877_467956	0	2
SCAFFOLD_116_468138_468217	0	2
SCAFFOLD_116_504400_504479	0	2
SCAFFOLD_116_516721_516800	0	2
SCAFFOLD_116_538335_538414	0	2
SCAFFOLD_116_551914_551993	0	2
SCAFFOLD_116_632959_633038	1	2
SCAFFOLD_116_663828_663907	0	2
SCAFFOLD_116_668592_668671	0	2
SCAFFOLD_116_673692_673771	0	2
SCAFFOLD_116_676544_676623	0	2
SCAFFOLD_116_676887_676966	0	2
SCAFFOLD_116_695503_695582	0	2
SCAFFOLD_116_695943_696022	0	2
SCAFFOLD_116_697740_697819	0	2
SCAFFOLD_116_727050_727129	0	2
SCAFFOLD_116_727478_727557	0	2
SCAFFOLD_118_926_995	0	4.065
SCAFFOLD_119_9133_9202	0	4.054	4.055
SCAFFOLD_119_11674_11753	0	4.055
SCAFFOLD_119_39043_39122	0	4.055
SCAFFOLD_119_58748_58827	0	4.055
SCAFFOLD_119_61413_61492	0	4.055
SCAFFOLD_119_76925_77004	1	4.055
SCAFFOLD_119_85888_85967	0	4.055
SCAFFOLD_119_94436_94515	0	4.055
SCAFFOLD_119_113179_113258	0	4.055
SCAFFOLD_119_117575_117654	0	4.055
SCAFFOLD_119_118492_118571	1	4.055
SCAFFOLD_119_128044_128123	0	4.055
SCAFFOLD_119_137967_138046	0	4.055
SCAFFOLD_119_142482_142561	1	4.054	4.055
SCAFFOLD_119_159395_159474	0	4.055
SCAFFOLD_119_161453_161532	0	4.055
SCAFFOLD_119_163878_163957	0	4.055
SCAFFOLD_119_180202_180271	1	4.055
SCAFFOLD_119_183031_183110	1	4.055
SCAFFOLD_119_195206_195285	0	4.055
SCAFFOLD_119_199493_199572	0	4.055
SCAFFOLD_119_212023_212102	0	4.055
SCAFFOLD_119_231520_231599	0	4.055
SCAFFOLD_119_243445_243524	0	4.055
SCAFFOLD_119_258547_258626	0	4.055
SCAFFOLD_119_284045_284124	0	4.055
SCAFFOLD_119_290920_290999	0	4.055
SCAFFOLD_119_297925_298004	0	4.055
SCAFFOLD_119_306555_306634	1	4.055
SCAFFOLD_119_308214_308293	0	4.055
SCAFFOLD_12_35164_35243	1	1.052
SCAFFOLD_12_161904_161983	0	1.052
SCAFFOLD_12_165377_165456	0	1.052
SCAFFOLD_12_178692_178761	0	1.052
SCAFFOLD_12_199445_199524	0	1.052
SCAFFOLD_12_206245_206324	0	1.052
SCAFFOLD_12_221664_221743	0	1.053	1.052
SCAFFOLD_12_275281_275360	0	1.052
SCAFFOLD_12_307835_307914	0	1.052
SCAFFOLD_12_330983_331062	1	1.052
SCAFFOLD_12_471368_471447	0	1.052
SCAFFOLD_12_471631_471710	0	1.052
SCAFFOLD_12_491591_491670	0	1.052
SCAFFOLD_12_590019_590098	0	1.052
SCAFFOLD_12_608249_608328	0	1.052
SCAFFOLD_12_635453_635532	0	1.052
SCAFFOLD_12_635633_635712	0	1.052
SCAFFOLD_12_637330_637409	0	1.052
SCAFFOLD_12_734153_734232	0	1.052
SCAFFOLD_12_799354_799433	0	1.052
SCAFFOLD_12_824423_824502	2	1.052
SCAFFOLD_12_826558_826637	1	1.052
SCAFFOLD_12_838503_838582	0	1.053	1.052
SCAFFOLD_12_851040_851119	0	1.052
SCAFFOLD_12_948724_948803	0	1.052
SCAFFOLD_12_970607_970686	1	1.052
SCAFFOLD_12_1064269_1064348	1	1.052
SCAFFOLD_12_1105841_1105920	0	1.052
SCAFFOLD_12_1108666_1108745	0	1.052
SCAFFOLD_12_1128880_1128959	0	1.053	1.052
SCAFFOLD_12_1146331_1146410	0	1.052
SCAFFOLD_12_1162220_1162299	0	1.052
SCAFFOLD_12_1162881_1162960	0	1.052
SCAFFOLD_12_1176261_1176340	0	1.052
SCAFFOLD_12_1270223_1270302	0	1.051	1.05	1.052
SCAFFOLD_12_1338783_1338862	0	1.052
SCAFFOLD_12_1394706_1394785	0	1.052
SCAFFOLD_12_1449415_1449494	0	1.052
SCAFFOLD_12_1459035_1459114	0	1.052
SCAFFOLD_12_1464381_1464460	0	1.052
SCAFFOLD_12_1473093_1473172	0	1.052
SCAFFOLD_12_1480851_1480930	0	1.052
SCAFFOLD_12_1499578_1499657	0	1.052
SCAFFOLD_12_1560422_1560501	0	1.052
SCAFFOLD_12_1687929_1688008	0	1.052
SCAFFOLD_12_1688191_1688270	0	1.052
SCAFFOLD_12_1852597_1852676	2	1.049	1.051	1.05
SCAFFOLD_12_1856700_1856779	0	1.051
SCAFFOLD_12_1955670_1955749	0	1.051	1.052
SCAFFOLD_12_2200885_2200964	0	1.051	1.052
SCAFFOLD_12_2262380_2262459	0	1.051
SCAFFOLD_12_2264953_2265032	1	1.051	1.052
SCAFFOLD_12_2274528_2274607	1	1.051	1.052
SCAFFOLD_12_2587718_2587797	0	1.05
SCAFFOLD_12_2589664_2589743	1	1.051	1.05
SCAFFOLD_12_2601159_2601238	1	1.05
SCAFFOLD_12_2617190_2617269	0	1.05
SCAFFOLD_12_2910814_2910893	0	1.05
SCAFFOLD_12_3064021_3064100	0	1.049	1.05
SCAFFOLD_12_3073989_3074068	0	1.051	1.05
SCAFFOLD_12_3169194_3169273	1	1.051	1.05	1.052
SCAFFOLD_120_8175_8254	0	1.056	1.055
SCAFFOLD_120_62470_62549	0	1.056
SCAFFOLD_120_167965_168044	0	1.056	1.057
SCAFFOLD_120_170342_170421	0	1.056
SCAFFOLD_120_177094_177173	0	1.056	1.057
SCAFFOLD_120_199794_199873	0	1.056	1.057	1.055
SCAFFOLD_120_266241_266320	0	1.056
SCAFFOLD_120_334749_334828	0	1.056
SCAFFOLD_121_132764_132843	1	2.046
SCAFFOLD_121_189110_189189	2	2.046
SCAFFOLD_122_51144_51223	0	5.044	5.043
SCAFFOLD_122_126792_126871	0	5.044
SCAFFOLD_122_148143_148222	0	5.044	5.043
SCAFFOLD_122_195354_195433	0	5.044	5.043
SCAFFOLD_122_249417_249496	0	5.044	5.043
SCAFFOLD_122_251842_251921	0	5.045	5.046	5.044
SCAFFOLD_1225_3510_3589	0	5.044	5.043
SCAFFOLD_123_37804_37883	1	4.059
SCAFFOLD_123_46381_46460	0	4.059
SCAFFOLD_123_47408_47487	0	4.059
SCAFFOLD_123_49324_49403	0	4.059
SCAFFOLD_123_59172_59251	0	4.059
SCAFFOLD_123_69697_69776	0	4.059
SCAFFOLD_123_74872_74951	0	4.059
SCAFFOLD_123_79664_79743	0	4.059
SCAFFOLD_123_107143_107222	0	4.059
SCAFFOLD_123_122821_122900	0	4.059
SCAFFOLD_123_145084_145163	0	4.059
SCAFFOLD_123_171554_171633	0	4.059
SCAFFOLD_123_250686_250765	0	4.059
SCAFFOLD_123_270596_270675	0	4.059
SCAFFOLD_123_270775_270854	0	4.059
SCAFFOLD_123_272986_273065	0	4.059
SCAFFOLD_123_279712_279791	0	4.059
SCAFFOLD_123_285157_285236	0	4.059
SCAFFOLD_123_287326_287405	0	4.059
SCAFFOLD_123_287545_287624	0	4.059
SCAFFOLD_123_308284_308363	1	4.059
SCAFFOLD_123_309958_310037	2	4.059
SCAFFOLD_123_324586_324665	1	4.062	4.059	4.06	4.061
SCAFFOLD_123_368554_368633	0	4.059
SCAFFOLD_123_392425_392504	0	4.059
SCAFFOLD_123_404849_404928	0	4.059
SCAFFOLD_123_407172_407251	0	4.059
SCAFFOLD_123_409133_409212	0	4.059
SCAFFOLD_123_410346_410425	0	4.059
SCAFFOLD_123_411052_411131	0	4.059
SCAFFOLD_124_312495_312574	0	4.065
SCAFFOLD_124_314444_314523	0	4.065
SCAFFOLD_124_316098_316177	0	4.065
SCAFFOLD_124_316653_316732	0	4.065
SCAFFOLD_124_352377_352456	0	4.065
SCAFFOLD_124_386732_386811	0	4.065
SCAFFOLD_124_389386_389465	0	4.064	4.065
SCAFFOLD_126_269015_269094	0	1.037	1.038
SCAFFOLD_126_275113_275192	0	1.037	1.038
SCAFFOLD_126_289892_289971	0	1.039	1.038
SCAFFOLD_126_587798_587877	0	1.039	1.038
SCAFFOLD_127_11344_11423	0	1.049	1.048	1.05	1.047
SCAFFOLD_127_110560_110639	1	1.048
SCAFFOLD_127_150571_150650	0	1.048
SCAFFOLD_127_185277_185356	0	1.048
SCAFFOLD_127_201830_201909	0	1.048
SCAFFOLD_127_228006_228085	2	1.049	1.048	1.05
SCAFFOLD_127_422332_422411	0	1.046	1.045
SCAFFOLD_127_449087_449166	0	1.045
SCAFFOLD_127_543986_544065	0	1.046	1.045
SCAFFOLD_127_731679_731758	0	1.046	1.045
SCAFFOLD_127_893570_893649	0	1.045
SCAFFOLD_127_903850_903929	0	1.046	1.049	1.045	1.048	1.051	1.05	1.047	1.053	1.052
SCAFFOLD_129_136687_136766	0	1.056
SCAFFOLD_129_175748_175817	0	1.056	1.057
SCAFFOLD_129_242265_242344	0	1.056	1.055
SCAFFOLD_129_256897_256976	0	1.056	1.055
SCAFFOLD_129_313178_313257	1	1.056
SCAFFOLD_129_355439_355518	0	1.056	1.055
SCAFFOLD_13_73262_73341	0	2.057	2.056	2.059	2.058
SCAFFOLD_13_213502_213581	0	2.057	2.056	2.059	2.058
SCAFFOLD_13_262396_262475	0	2.056
SCAFFOLD_13_806444_806523	0	2.055	2.054
SCAFFOLD_13_1076653_1076732	3	2.054
SCAFFOLD_13_1089184_1089263	1	2.054
SCAFFOLD_13_1211358_1211437	0	2.055	2.054
SCAFFOLD_13_1214226_1214305	0	2.054
SCAFFOLD_13_1422332_1422411	1	2.054
SCAFFOLD_13_1812558_1812627	0	2.053	2.054
SCAFFOLD_13_1844010_1844089	0	2.052	2.053
SCAFFOLD_13_2106963_2107042	0	2.05	2.051
SCAFFOLD_13_2212349_2212428	0	2.05	2.051
SCAFFOLD_13_2221428_2221507	0	2.05	2.051
SCAFFOLD_13_2232523_2232602	0	2.05	2.051
SCAFFOLD_13_2244695_2244764	0	2.05
SCAFFOLD_13_2253283_2253362	0	2.05
SCAFFOLD_13_2323947_2324026	0	2.05	2.051
SCAFFOLD_13_2358059_2358138	0	2.05	2.051
SCAFFOLD_13_2560759_2560838	1	2.05	2.051
SCAFFOLD_13_2561416_2561495	2	2.05
SCAFFOLD_13_2795506_2795585	0	2.048
SCAFFOLD_13_2796310_2796389	0	2.047	2.048
SCAFFOLD_13_2912262_2912341	0	2.046	2.047	2.048
SCAFFOLD_130_36979_37058	0	4.065
SCAFFOLD_130_47528_47607	0	4.065
SCAFFOLD_130_58618_58697	0	4.065
SCAFFOLD_130_104619_104698	0	4.065
SCAFFOLD_130_138410_138489	0	4.065
SCAFFOLD_130_180300_180379	0	4.066	4.065
SCAFFOLD_130_189132_189211	0	4.065
SCAFFOLD_130_189541_189620	0	4.063	4.064	4.065
SCAFFOLD_130_199405_199474	0	4.065
SCAFFOLD_130_204237_204316	0	4.065
SCAFFOLD_130_213881_213960	0	4.065
SCAFFOLD_130_217375_217444	0	4.065
SCAFFOLD_130_218633_218712	0	4.065
SCAFFOLD_130_245717_245796	0	4.065
SCAFFOLD_130_273025_273104	0	4.065
SCAFFOLD_130_300932_301011	1	4.065
SCAFFOLD_130_318461_318540	1	4.065
SCAFFOLD_130_322805_322884	1	4.066	4.065
SCAFFOLD_130_331589_331668	1	4.065
SCAFFOLD_130_335618_335687	0	4.065
SCAFFOLD_130_342186_342265	0	4.065
SCAFFOLD_130_366520_366599	0	4.065
SCAFFOLD_131_91708_91787	0	1.056	1.055
SCAFFOLD_131_420760_420839	0	1.056	1.055
SCAFFOLD_132_227142_227221	2	1.056	1.057
SCAFFOLD_132_309585_309664	0	1.056	1.055
SCAFFOLD_133_7222_7301	0	4.065
SCAFFOLD_133_8047_8126	0	4.066	4.067	4.065
SCAFFOLD_133_25266_25345	0	4.065
SCAFFOLD_133_27536_27615	0	4.065
SCAFFOLD_133_34282_34361	0	4.065
SCAFFOLD_133_45173_45252	0	4.066	4.065
SCAFFOLD_133_72720_72799	0	4.065
SCAFFOLD_133_86283_86362	0	4.065
SCAFFOLD_133_93101_93180	0	4.066	4.065
SCAFFOLD_133_135523_135602	0	4.065
SCAFFOLD_133_141223_141302	0	4.065
SCAFFOLD_133_152199_152278	0	4.063	4.066	4.064	4.065
SCAFFOLD_133_157530_157609	0	4.065
SCAFFOLD_133_158324_158403	0	4.065
SCAFFOLD_133_193794_193873	0	4.065
SCAFFOLD_133_212125_212204	0	4.066	4.064	4.065
SCAFFOLD_133_213547_213626	0	4.065
SCAFFOLD_133_229018_229097	0	4.066	4.067	4.065
SCAFFOLD_133_253529_253608	0	4.065
SCAFFOLD_133_255017_255096	0	4.065
SCAFFOLD_133_255474_255553	0	4.065
SCAFFOLD_133_258403_258472	0	4.065
SCAFFOLD_133_275646_275725	0	4.065
SCAFFOLD_133_276853_276932	0	4.065
SCAFFOLD_133_277283_277362	0	4.065
SCAFFOLD_133_287188_287267	0	4.065
SCAFFOLD_133_308482_308561	0	4.065
SCAFFOLD_133_376786_376865	2	5.044
SCAFFOLD_134_214323_214402	1	5.045	5.044
SCAFFOLD_134_312753_312832	0	5.044
SCAFFOLD_134_461873_461952	0	5.044	5.043
SCAFFOLD_135_78880_78959	0	1.056	1.055
SCAFFOLD_135_102453_102532	0	1.056
SCAFFOLD_135_154408_154487	2	1.056	1.055
SCAFFOLD_135_162089_162168	2	1.056
SCAFFOLD_135_322546_322625	0	1.056	1.055
SCAFFOLD_135_326368_326447	0	1.056	1.055
SCAFFOLD_135_339748_339827	0	1.056	1.057
SCAFFOLD_135_349608_349687	0	1.056
SCAFFOLD_135_427133_427212	0	1.056	1.055
SCAFFOLD_1354_54995_55074	3	2.046
SCAFFOLD_136_181761_181840	0	5.044
SCAFFOLD_136_233472_233551	1	5.045	5.044
SCAFFOLD_1360_2305_2384	2	4.066	4.065
SCAFFOLD_1360_8148_8227	0	4.063	4.064	4.065
SCAFFOLD_137_454822_454901	0	2.045
SCAFFOLD_1376_10676_10755	2	3.045
SCAFFOLD_138_1693_1772	0	2.046	2.043	2.044	2.045
SCAFFOLD_139_145489_145568	0	1.056	1.057
SCAFFOLD_139_161015_161094	0	1.056
SCAFFOLD_139_161766_161845	0	1.056
SCAFFOLD_139_352206_352285	0	1.056	1.055	1.054	1.053
SCAFFOLD_14_492984_493053	1	5
SCAFFOLD_14_496881_496960	1	5
SCAFFOLD_14_515406_515485	1	5
SCAFFOLD_14_521246_521325	1	5	5.001
SCAFFOLD_14_528120_528199	1	5
SCAFFOLD_14_531909_531988	1	5
SCAFFOLD_14_543483_543562	1	5
SCAFFOLD_14_543553_543622	1	5
SCAFFOLD_14_550055_550134	1	5
SCAFFOLD_14_550218_550297	1	5
SCAFFOLD_14_561226_561305	1	5
SCAFFOLD_14_573083_573162	1	5
SCAFFOLD_14_575065_575144	1	5
SCAFFOLD_14_751225_751304	2	5.003	5.001
SCAFFOLD_14_757270_757349	1	5.001
SCAFFOLD_14_874807_874886	0	5.002	5.003
SCAFFOLD_14_880768_880847	0	5.002	5.003
SCAFFOLD_14_885074_885153	0	5.002	5.003
SCAFFOLD_14_946967_947046	2	5.003
SCAFFOLD_14_972380_972459	0	5.003
SCAFFOLD_14_1006398_1006477	0	5.003
SCAFFOLD_14_1169655_1169734	0	5.003
SCAFFOLD_14_1481180_1481259	0	5.003	5.004
SCAFFOLD_14_1521011_1521090	0	5.003
SCAFFOLD_14_1887890_1887969	0	5.004
SCAFFOLD_14_1938702_1938781	0	5.004
SCAFFOLD_14_2016237_2016316	0	5.003	5.004
SCAFFOLD_14_2211048_2211127	1	5.006
SCAFFOLD_14_2319134_2319213	1	5.006
SCAFFOLD_14_2354564_2354643	0	5.006
SCAFFOLD_14_2376366_2376445	0	5.006
SCAFFOLD_14_2471161_2471240	0	5.007
SCAFFOLD_14_2561794_2561873	0	5.007
SCAFFOLD_14_3050614_3050693	0	5.012
SCAFFOLD_14_3060721_3060800	0	5.012
SCAFFOLD_14_3069261_3069340	0	5.012
SCAFFOLD_14_3118176_3118255	0	5.012
SCAFFOLD_14_3144179_3144258	0	5.014	5.013
SCAFFOLD_14_3146601_3146680	0	5.014	5.013
SCAFFOLD_14_3194522_3194601	0	5.015	5.014	5.013
SCAFFOLD_14_3196254_3196333	0	5.014	5.013
SCAFFOLD_14_3228298_3228377	0	5.014	5.013
SCAFFOLD_14_3229110_3229189	0	5.014	5.013
SCAFFOLD_14_3385817_3385896	1	5.015	5.016
SCAFFOLD_14_3498425_3498504	0	5.015
SCAFFOLD_140_147219_147298	1	3.045
SCAFFOLD_140_153397_153476	0	3.045
SCAFFOLD_141_324595_324674	1	4.063	4.066	4.064	4.065
SCAFFOLD_1419_12197_12276	0	3.044	3.045
SCAFFOLD_142_332037_332116	0	4.063	4.066	4.067	4.064	4.065
SCAFFOLD_143_130535_130614	0	4.065
SCAFFOLD_143_136800_136879	0	4.066	4.065
SCAFFOLD_143_182138_182217	0	4.065
SCAFFOLD_143_182305_182384	0	4.065
SCAFFOLD_143_185178_185257	0	4.065
SCAFFOLD_143_225908_225987	0	4.065
SCAFFOLD_143_234036_234115	0	4.065
SCAFFOLD_143_240946_241025	0	4.065
SCAFFOLD_143_246221_246300	0	4.065
SCAFFOLD_143_249739_249818	0	4.065
SCAFFOLD_143_269264_269343	0	4.065
SCAFFOLD_143_283392_283471	0	4.065
SCAFFOLD_143_283739_283818	0	4.065
SCAFFOLD_143_289841_289920	0	4.065
SCAFFOLD_143_295423_295502	0	4.063	4.066	4.064	4.065
SCAFFOLD_143_311757_311836	0	4.065
SCAFFOLD_143_342774_342853	0	4.065
SCAFFOLD_143_349435_349514	0	4.065
SCAFFOLD_143_361779_361858	0	4.065
SCAFFOLD_143_366621_366700	0	4.065
SCAFFOLD_143_375942_376021	0	4.065
SCAFFOLD_1433_10122_10201	0	4.065
SCAFFOLD_146_102701_102780	1	1.056	1.055
SCAFFOLD_147_5689_5768	0	1.056	1.055
SCAFFOLD_148_186258_186337	0	2.046
SCAFFOLD_149_208128_208207	0	1.056	1.055
SCAFFOLD_15_523372_523451	0	2.046
SCAFFOLD_15_1155825_1155904	0	2.046	2.045
SCAFFOLD_15_1441100_1441179	0	2.046	2.047	2.045	2.048
SCAFFOLD_15_1468730_1468809	0	2.046	2.043	2.044	2.045
SCAFFOLD_15_1653830_1653909	0	4.065
SCAFFOLD_15_1663435_1663514	1	2.046	2.047
SCAFFOLD_15_2131587_2131666	0	2.046
SCAFFOLD_150_3542_3621	0	2.046
SCAFFOLD_150_145989_146068	0	1.056
SCAFFOLD_150_207881_207960	1	1.056	1.055	1.054
SCAFFOLD_151_217119_217198	0	5.045	5.046	5.044
SCAFFOLD_152_155020_155099	0	3.044	3.045
SCAFFOLD_152_240740_240819	1	3.044	3.045
SCAFFOLD_1523_8585_8664	2	2.046	2.045
SCAFFOLD_1523_11401_11480	0	2.046	1.056	2.043	2.044	1.055	2.045
SCAFFOLD_153_122342_122421	0	4.065
SCAFFOLD_153_122510_122589	0	4.065
SCAFFOLD_153_190851_190930	0	4.065
SCAFFOLD_153_193166_193245	0	4.065
SCAFFOLD_153_198804_198883	0	4.065
SCAFFOLD_153_230155_230234	0	4.065
SCAFFOLD_153_235324_235403	0	4.065
SCAFFOLD_153_239159_239238	0	4.065
SCAFFOLD_153_324246_324325	0	4.065
SCAFFOLD_153_324561_324640	0	4.065
SCAFFOLD_153_387498_387577	0	4.065
SCAFFOLD_153_391777_391856	0	4.065
SCAFFOLD_153_397713_397792	0	4.065
SCAFFOLD_153_454427_454506	0	4.065
SCAFFOLD_153_472458_472537	0	4.066	4.065
SCAFFOLD_153_498142_498221	0	4.065
SCAFFOLD_153_499250_499329	0	4.065
SCAFFOLD_153_502575_502654	0	4.065
SCAFFOLD_154_81185_81264	1	4.065
SCAFFOLD_154_194611_194690	0	4.066	4.065
SCAFFOLD_155_46284_46363	0	3.044	3.045
SCAFFOLD_155_57980_58059	0	3.044	3.045
SCAFFOLD_155_208719_208798	1	3.044	3.045
SCAFFOLD_155_306770_306849	1	3.044	3.045
SCAFFOLD_156_20113_20192	0	1.056	1.055
SCAFFOLD_156_210741_210820	2	1.056	1.055
SCAFFOLD_1563_11828_11907	0	3.045	3.046
SCAFFOLD_157_54703_54782	3	3.048	3.045	3.046
SCAFFOLD_157_64193_64272	3	3.048	3.052	3.05	3.045	3.051	3.053	3.049
SCAFFOLD_1578_11228_11307	0	4.065
SCAFFOLD_1578_11408_11487	0	4.065
SCAFFOLD_1578_16417_16496	0	4.065
SCAFFOLD_1578_24278_24357	0	4.065
SCAFFOLD_158_34285_34364	0	1.056
SCAFFOLD_158_38019_38098	0	1.056	1.057	1.058
SCAFFOLD_1581_796_875	1	4.063	4.066	4.064	4.065
SCAFFOLD_1587_23204_23283	3	1.057	1.058
SCAFFOLD_159_264546_264625	0	1.056	1.057	1.055
SCAFFOLD_16_127575_127654	0	1
SCAFFOLD_16_247901_247980	1	1	1.001
SCAFFOLD_16_271524_271593	1	1	1.001
SCAFFOLD_16_285280_285359	0	1
SCAFFOLD_16_288689_288768	1	1	1.001
SCAFFOLD_16_291380_291459	1	1	1.001
SCAFFOLD_16_306292_306371	1	1	1.001
SCAFFOLD_16_380599_380678	1	1	1.001
SCAFFOLD_16_404007_404086	1	1	1.001
SCAFFOLD_16_412441_412520	2	1	1.001
SCAFFOLD_16_461971_462050	1	1.002
SCAFFOLD_16_706566_706645	0	1.005	1.006
SCAFFOLD_16_791417_791496	0	1.005
SCAFFOLD_16_813573_813652	0	1.005	1.006
SCAFFOLD_16_860929_861008	1	1.004	1.005	1.006
SCAFFOLD_16_908595_908674	0	1.005
SCAFFOLD_16_1118019_1118098	0	1.007	1.008
SCAFFOLD_16_1210524_1210603	0	1.008
SCAFFOLD_16_1272421_1272500	1	1.008
SCAFFOLD_16_1286965_1287044	1	1.008
SCAFFOLD_16_1288466_1288545	0	1.008
SCAFFOLD_16_1303235_1303314	0	1.007	1.008
SCAFFOLD_16_1345831_1345910	1	1.007	1.008
SCAFFOLD_16_1459882_1459961	0	1.008
SCAFFOLD_16_1513406_1513485	0	1.008
SCAFFOLD_16_1571850_1571929	0	1.007	1.008
SCAFFOLD_16_1573762_1573841	0	1.007	1.008
SCAFFOLD_16_1756995_1757074	0	1.007	1.008	1.009
SCAFFOLD_16_1942465_1942544	1	1.009	1.01
SCAFFOLD_16_2013340_2013419	0	1.009	1.01
SCAFFOLD_16_2094863_2094942	0	1.011
SCAFFOLD_16_2116412_2116491	0	1.012	1.013
SCAFFOLD_16_2197705_2197784	0	1.013
SCAFFOLD_16_2294619_2294698	0	1.015
SCAFFOLD_16_2298103_2298182	0	1.015
SCAFFOLD_16_2340990_2341069	0	1.016	1.015
SCAFFOLD_16_2375371_2375450	1	1.015
SCAFFOLD_16_2412461_2412540	0	1.016	1.015
SCAFFOLD_16_2458459_2458538	0	1.016	1.017
SCAFFOLD_16_2538144_2538223	1	1.015	1.017
SCAFFOLD_16_2583839_2583918	0	1.017
SCAFFOLD_16_2604256_2604335	0	1.018
SCAFFOLD_16_2605544_2605623	0	1.018
SCAFFOLD_16_2626820_2626899	0	1.018
SCAFFOLD_16_2632314_2632393	0	1.018
SCAFFOLD_16_2655035_2655114	0	1.018
SCAFFOLD_16_2747019_2747098	0	1.02
SCAFFOLD_16_2751234_2751313	0	1.02
SCAFFOLD_16_2773268_2773347	0	1.02
SCAFFOLD_16_2869696_2869775	0	1.022
SCAFFOLD_16_3045815_3045894	0	1.024
SCAFFOLD_16_3149293_3149372	0	1.024
SCAFFOLD_16_3307058_3307137	0	1.024	1.025	1.026
SCAFFOLD_16_3713940_3714019	0	1.028	1.027
SCAFFOLD_16_3768389_3768468	0	1.03	1.031	1.033	1.032
SCAFFOLD_16_3783684_3783763	1	1.03
SCAFFOLD_16_3783881_3783960	1	1.03
SCAFFOLD_16_3838286_3838365	0	1.031
SCAFFOLD_16_3865336_3865415	0	1.031
SCAFFOLD_160_191900_191979	0	1.056	1.055
SCAFFOLD_161_266311_266390	0	1.056
SCAFFOLD_163_57585_57664	0	5.045
SCAFFOLD_163_89315_89394	0	5.045
SCAFFOLD_163_157747_157826	0	5.045	5.046
SCAFFOLD_163_279689_279768	1	5.046	5.047
SCAFFOLD_163_299461_299540	1	5.046	5.047
SCAFFOLD_163_309777_309856	0	5.048	5.047
SCAFFOLD_163_361793_361872	0	1.056	1.055
SCAFFOLD_164_14007_14086	0	1.056
SCAFFOLD_164_49389_49468	2	1.056	1.055
SCAFFOLD_164_220647_220726	1	1.056
SCAFFOLD_166_160874_160953	0	1.056	1.055
SCAFFOLD_167_10760_10839	2	1.056	1.057	1.058
SCAFFOLD_167_87867_87946	2	1.056	1.055	1.054	1.053	1.052
SCAFFOLD_167_317107_317186	0	3.044	3.045	3.043
SCAFFOLD_168_276340_276419	2	1.056
SCAFFOLD_168_281486_281565	0	1.056
SCAFFOLD_17_123919_123998	0	4.056
SCAFFOLD_17_268529_268608	0	4.057
SCAFFOLD_17_270591_270670	0	4.057
SCAFFOLD_17_272437_272516	0	4.057	4.056
SCAFFOLD_17_285906_285985	0	4.057
SCAFFOLD_17_286185_286264	1	4.057
SCAFFOLD_17_302642_302721	1	4.057
SCAFFOLD_17_317432_317511	0	4.057
SCAFFOLD_17_319428_319507	0	4.057
SCAFFOLD_17_323770_323849	1	4.057
SCAFFOLD_17_349347_349426	3	4.063	4.056
SCAFFOLD_17_387459_387538	0	4.056
SCAFFOLD_17_390212_390291	0	4.057	4.056
SCAFFOLD_17_546054_546133	0	3.065	3.064
SCAFFOLD_17_548997_549076	0	3.065	3.066
SCAFFOLD_17_626085_626164	0	3.065
SCAFFOLD_17_722313_722392	0	3.067
SCAFFOLD_17_813244_813323	0	3.068
SCAFFOLD_17_1030981_1031060	0	3.071
SCAFFOLD_17_1041519_1041598	0	3.071
SCAFFOLD_17_1045529_1045608	0	3.07	3.069	3.071
SCAFFOLD_17_1061057_1061136	0	3.07	3.071
SCAFFOLD_17_1313789_1313868	0	3.075	3.074
SCAFFOLD_17_1347887_1347966	0	3.074
SCAFFOLD_17_1360230_1360309	0	3.074
SCAFFOLD_17_1642617_1642696	0	3.081
SCAFFOLD_17_1691747_1691826	0	3.083	3.084
SCAFFOLD_17_1723727_1723806	1	3.082	3.083
SCAFFOLD_17_1730747_1730826	0	3.083	3.084
SCAFFOLD_17_1731715_1731794	0	3.083
SCAFFOLD_17_1739090_1739169	0	3.083	3.084
SCAFFOLD_17_2117496_2117575	0	3.082	3.083	3.084	3.081
SCAFFOLD_17_2176775_2176854	0	3.085	3.084
SCAFFOLD_17_2185003_2185082	0	3.085	3.084
SCAFFOLD_17_2380600_2380679	2	3.087
SCAFFOLD_17_2380918_2380997	2	3.087
SCAFFOLD_17_2536443_2536522	0	3.087
SCAFFOLD_170_60179_60258	1	1.056	1.057
SCAFFOLD_170_210530_210609	0	1.056
SCAFFOLD_170_308059_308138	1	1.056	1.055
SCAFFOLD_1702_3134_3213	0	4.062	4.061
SCAFFOLD_171_3024_3103	0	1.056	1.055
SCAFFOLD_171_61502_61581	0	1.056	1.055
SCAFFOLD_171_98066_98145	1	1.056
SCAFFOLD_171_239506_239585	2	1.056
SCAFFOLD_171_246405_246484	2	1.056
SCAFFOLD_172_40575_40654	0	3.045
SCAFFOLD_172_49788_49867	0	3.044	3.045
SCAFFOLD_172_119311_119390	1	3.044	3.045
SCAFFOLD_172_132054_132133	0	3.045	3.046
SCAFFOLD_172_227919_227998	1	3.045	3.046
SCAFFOLD_172_230203_230282	1	3.045
SCAFFOLD_172_252862_252941	1	3.044	3.045
SCAFFOLD_174_14233_14312	0	4.054
SCAFFOLD_174_20180_20259	0	4.054
SCAFFOLD_174_21189_21268	0	4.054
SCAFFOLD_174_28303_28382	0	4.054
SCAFFOLD_174_36325_36404	0	4.054
SCAFFOLD_174_55470_55549	0	4.054
SCAFFOLD_174_59563_59642	0	4.054
SCAFFOLD_174_78720_78789	0	4.054
SCAFFOLD_174_136293_136372	0	4.054
SCAFFOLD_174_138495_138574	0	4.054
SCAFFOLD_174_166681_166760	0	4.054	4.055
SCAFFOLD_174_177716_177795	0	4.054
SCAFFOLD_174_182985_183064	0	4.054
SCAFFOLD_174_199116_199195	0	4.054
SCAFFOLD_174_205244_205323	0	4.054	4.055
SCAFFOLD_174_208342_208421	0	4.054
SCAFFOLD_174_233076_233155	0	4.054
SCAFFOLD_174_266631_266710	0	4.054
SCAFFOLD_174_271909_271978	0	4.054
SCAFFOLD_176_317401_317480	0	5.056
SCAFFOLD_177_191035_191114	2	5.045	5.044	5.043
SCAFFOLD_178_12978_13057	0	4.054
SCAFFOLD_178_25329_25408	0	4.054	4.055
SCAFFOLD_178_59762_59841	0	4.054
SCAFFOLD_178_75533_75612	0	4.054
SCAFFOLD_178_86241_86320	0	4.054
SCAFFOLD_178_108273_108352	0	4.054
SCAFFOLD_178_124106_124185	0	4.054	4.055
SCAFFOLD_178_139127_139206	0	4.054
SCAFFOLD_178_152853_152932	0	4.054
SCAFFOLD_178_178258_178337	0	4.054
SCAFFOLD_178_200392_200471	0	4.054
SCAFFOLD_178_209799_209878	0	4.054	4.055
SCAFFOLD_178_211127_211206	0	4.054
SCAFFOLD_178_221573_221652	0	4.054
SCAFFOLD_178_225896_225975	0	4.054
SCAFFOLD_178_264980_265059	0	4.054
SCAFFOLD_178_321740_321819	0	4.054
SCAFFOLD_178_323685_323764	0	4.054
SCAFFOLD_179_60250_60329	2	2.048
SCAFFOLD_179_77679_77758	0	2.047	2.048	2.049
SCAFFOLD_179_132127_132206	2	2.047	2.048
SCAFFOLD_179_135426_135505	0	2.047	2.048
SCAFFOLD_179_194591_194670	0	2.047	2.048
SCAFFOLD_179_203689_203768	0	2.048
SCAFFOLD_179_211765_211844	2	2.047	2.048
SCAFFOLD_179_218112_218191	1	2.047	2.048
SCAFFOLD_179_226259_226338	0	2.047	2.048
SCAFFOLD_179_226581_226660	0	2.047	2.048
SCAFFOLD_179_428922_429001	0	2.048
SCAFFOLD_1791_5979_6058	0	3.045	3.046
SCAFFOLD_18_12484_12563	1	3.001
SCAFFOLD_18_16320_16399	1	3.001
SCAFFOLD_18_22401_22480	1	3
SCAFFOLD_18_28493_28572	1	3.001
SCAFFOLD_18_31873_31952	1	3.001
SCAFFOLD_18_34055_34134	1	3.001	3
SCAFFOLD_18_48713_48792	1	3.001	3
SCAFFOLD_18_56985_57064	1	3.001
SCAFFOLD_18_60946_61025	1	3.001
SCAFFOLD_18_63450_63529	1	3.001
SCAFFOLD_18_76225_76304	1	3.001	3
SCAFFOLD_18_85384_85463	1	3.001
SCAFFOLD_18_108498_108577	1	3.001
SCAFFOLD_18_132378_132457	2	3.001
SCAFFOLD_18_173334_173413	2	3.001
SCAFFOLD_18_230975_231054	1	3.001	3
SCAFFOLD_18_235701_235780	1	3.001
SCAFFOLD_18_244473_244552	1	3.001
SCAFFOLD_18_286113_286192	1	3.001
SCAFFOLD_18_296710_296789	1	3.001
SCAFFOLD_18_297089_297168	1	3.001
SCAFFOLD_18_307598_307677	1	3.001
SCAFFOLD_18_323489_323568	1	3.001	3
SCAFFOLD_18_329167_329246	1	3.001
SCAFFOLD_18_345541_345620	0	3.001
SCAFFOLD_18_393375_393454	1	3.001
SCAFFOLD_18_395278_395357	1	3.001
SCAFFOLD_18_395492_395561	1	3.001
SCAFFOLD_18_420836_420915	1	3.001
SCAFFOLD_18_425261_425340	1	3.001
SCAFFOLD_18_434369_434448	0	3.001
SCAFFOLD_18_434815_434894	1	3.001
SCAFFOLD_18_438458_438537	1	3.001
SCAFFOLD_18_449568_449647	1	3.001
SCAFFOLD_18_449752_449831	1	3.001
SCAFFOLD_18_505802_505881	0	3.001
SCAFFOLD_18_871041_871120	0	3.002
SCAFFOLD_18_920224_920303	0	3.003	3.002
SCAFFOLD_18_975105_975184	0	3.002
SCAFFOLD_18_1050553_1050632	0	3.003	3.002
SCAFFOLD_18_1119111_1119190	0	3.003	3.002
SCAFFOLD_18_1236901_1236980	0	3.002
SCAFFOLD_18_1323144_1323223	0	3.003	3.002
SCAFFOLD_18_1330561_1330630	0	3.003
SCAFFOLD_18_1525010_1525089	0	3.006
SCAFFOLD_18_1841471_1841550	0	3.006	3.008	3.007	3.009
SCAFFOLD_18_1852447_1852526	0	3.008	3.007	3.009
SCAFFOLD_18_1874419_1874498	0	3.008
SCAFFOLD_18_1957988_1958057	0	3.008	3.009
SCAFFOLD_18_1958991_1959070	0	3.008	3.009
SCAFFOLD_18_2253001_2253080	0	3.008	3.009
SCAFFOLD_18_2255469_2255548	0	3.009
SCAFFOLD_18_2355251_2355330	0	3.008	3.009
SCAFFOLD_18_2630840_2630919	0	3.01
SCAFFOLD_18_2631984_2632063	0	3.01
SCAFFOLD_18_2635302_2635381	0	3.01
SCAFFOLD_18_2830503_2830582	0	3.014	3.013
SCAFFOLD_18_2967633_2967712	0	3.014	3.013
SCAFFOLD_18_3017340_3017419	0	3.013
SCAFFOLD_18_3134248_3134327	0	3.014	3.013
SCAFFOLD_18_3251072_3251151	0	3.014	3.013
SCAFFOLD_18_3562226_3562305	0	3.013
SCAFFOLD_18_3611352_3611431	0	3.014	3.013
SCAFFOLD_18_3616839_3616918	2	3.013
SCAFFOLD_18_3626788_3626867	2	3.013
SCAFFOLD_18_3639032_3639111	0	3.013
SCAFFOLD_18_3720293_3720372	0	3.022	3.014	3.019	3.015	3.025	3.026	3.013	3.021	3.027	3.018	3.024	3.028	3.017	3.023	3.016	3.03	3.029	3.031	3.02
SCAFFOLD_180_144226_144305	0	2.046	2.047	2.045	2.048
SCAFFOLD_181_51558_51637	0	1.062
SCAFFOLD_181_58877_58956	0	1.062
SCAFFOLD_181_145390_145469	0	1.062	1.063
SCAFFOLD_181_310320_310399	1	1.062	1.06
SCAFFOLD_181_315037_315116	0	1.062
SCAFFOLD_183_162797_162876	0	1.056	1.055
SCAFFOLD_184_166260_166339	2	2.046
SCAFFOLD_185_107898_107977	0	4.065
SCAFFOLD_185_210848_210927	0	4.065
SCAFFOLD_186_34841_34920	0	5.044
SCAFFOLD_186_158691_158770	0	5.044	5.043
SCAFFOLD_186_225571_225650	0	5.044	5.043
SCAFFOLD_186_226633_226712	0	5.044
SCAFFOLD_187_4921_5000	1	4.068
SCAFFOLD_187_48016_48095	0	4.068
SCAFFOLD_187_54213_54292	0	4.068
SCAFFOLD_187_79596_79675	0	4.068
SCAFFOLD_187_80024_80103	1	4.068
SCAFFOLD_187_108284_108363	0	4.068
SCAFFOLD_187_110811_110890	0	4.068
SCAFFOLD_187_114807_114886	0	4.068
SCAFFOLD_187_124430_124499	0	4.068
SCAFFOLD_187_134917_134996	0	4.068
SCAFFOLD_187_135860_135939	0	4.068
SCAFFOLD_187_137395_137474	0	4.068
SCAFFOLD_187_138913_138992	0	4.068
SCAFFOLD_187_180453_180532	0	4.068
SCAFFOLD_187_182406_182485	0	4.068
SCAFFOLD_187_205743_205822	0	4.068
SCAFFOLD_187_214632_214711	0	4.068
SCAFFOLD_187_293206_293285	0	4.067	4.068
SCAFFOLD_188_7936_8015	0	2.046	2.043	2.044	2.045
SCAFFOLD_188_54985_55064	0	2.046	2.043	2.044	2.045	2.042
SCAFFOLD_188_90388_90467	3	2.046
SCAFFOLD_189_174661_174740	0	1.056	1.055
SCAFFOLD_189_320308_320387	2	1.056
SCAFFOLD_19_57770_57849	0	2.057	2.056
SCAFFOLD_19_329440_329519	0	2.057	2.059	2.058
SCAFFOLD_19_478137_478216	0	2.059
SCAFFOLD_19_526670_526749	0	2.059	2.058
SCAFFOLD_19_607060_607139	0	2.06	2.059
SCAFFOLD_19_678592_678671	0	2.06
SCAFFOLD_19_710055_710134	0	2.06
SCAFFOLD_19_718957_719036	0	2.06
SCAFFOLD_19_991828_991907	0	2.06	2.059
SCAFFOLD_19_1078250_1078329	0	2.061
SCAFFOLD_19_1188259_1188338	0	2.061
SCAFFOLD_19_1437758_1437837	0	2.06	2.061	2.059
SCAFFOLD_19_1497300_1497379	0	2.061
SCAFFOLD_19_1627880_1627959	0	2.061
SCAFFOLD_19_1844382_1844461	0	2.062
SCAFFOLD_19_2028826_2028905	0	2.062
SCAFFOLD_19_2155665_2155744	0	2.063
SCAFFOLD_19_2344051_2344130	0	2.066	2.065
SCAFFOLD_190_8342_8421	3	2.046
SCAFFOLD_190_47561_47640	3	2.046	2.045
SCAFFOLD_190_284467_284546	0	2.046	2.047	2.048
SCAFFOLD_192_23664_23743	1	4.065
SCAFFOLD_192_152727_152806	0	4.065
SCAFFOLD_192_235989_236068	0	4.065
SCAFFOLD_192_236492_236571	0	4.065
SCAFFOLD_1920_7496_7575	0	4.055
SCAFFOLD_193_11672_11751	0	4.055
SCAFFOLD_193_33595_33674	0	4.055
SCAFFOLD_193_59882_59961	1	4.055
SCAFFOLD_193_66955_67034	0	4.055
SCAFFOLD_193_94637_94716	0	4.054	4.055
SCAFFOLD_193_116533_116612	0	4.055
SCAFFOLD_193_167594_167673	0	4.055
SCAFFOLD_193_168674_168753	0	4.055
SCAFFOLD_193_173757_173836	0	4.055
SCAFFOLD_193_189266_189345	0	4.055
SCAFFOLD_193_189559_189638	0	4.055
SCAFFOLD_193_190300_190379	0	4.055
SCAFFOLD_193_210092_210171	0	4.055
SCAFFOLD_193_236585_236664	0	4.055
SCAFFOLD_193_245548_245627	0	4.055
SCAFFOLD_193_247948_248027	0	4.055
SCAFFOLD_193_293944_294023	1	4.055
SCAFFOLD_193_302813_302892	1	4.055
SCAFFOLD_1933_284_363	1	3.045
SCAFFOLD_194_90914_90993	0	3.044	3.045
SCAFFOLD_196_51621_51700	0	5.044	5.043
SCAFFOLD_197_67319_67398	0	1.056	1.057	1.055
SCAFFOLD_197_83438_83517	0	1.056
SCAFFOLD_197_120428_120507	0	1.056
SCAFFOLD_197_135374_135453	0	1.056	1.057
SCAFFOLD_197_193177_193256	0	1.056	1.055
SCAFFOLD_198_121700_121779	1	2.046
SCAFFOLD_198_207396_207475	0	1.056	1.057
SCAFFOLD_199_120652_120731	0	4.063	4.066	4.067	4.064	4.065
SCAFFOLD_2_42607_42686	0	5.091
SCAFFOLD_2_96351_96430	0	5.091
SCAFFOLD_2_198424_198503	0	5.091	5.09
SCAFFOLD_2_348850_348929	0	5.091
SCAFFOLD_2_411070_411149	0	5.091
SCAFFOLD_2_558796_558875	0	5.091
SCAFFOLD_2_735362_735441	0	5.091	5.089	5.09
SCAFFOLD_2_841657_841736	1	5.089
SCAFFOLD_2_910524_910603	0	5.088
SCAFFOLD_2_2398625_2398704	0	5.072	5.073	5.074
SCAFFOLD_2_2420998_2421077	0	5.074
SCAFFOLD_2_2490321_2490400	0	5.074
SCAFFOLD_2_2516307_2516386	0	5.073	5.074
SCAFFOLD_2_2565219_2565298	3	5.074	5.076	5.075
SCAFFOLD_2_2574511_2574590	2	5.074	5.075
SCAFFOLD_2_2592197_2592276	0	5.072	5.073	5.074
SCAFFOLD_2_2710317_2710396	0	5.074	5.075
SCAFFOLD_2_2783201_2783280	0	5.074
SCAFFOLD_2_2807310_2807389	0	5.073	5.074
SCAFFOLD_2_2862100_2862179	1	5.074
SCAFFOLD_2_2864726_2864805	1	5.074
SCAFFOLD_2_3090305_3090384	0	5.074
SCAFFOLD_2_3129106_3129185	0	5.074	5.075
SCAFFOLD_2_3150904_3150983	0	5.074
SCAFFOLD_2_3288898_3288977	0	5.074
SCAFFOLD_2_3309026_3309105	0	5.073	5.074
SCAFFOLD_2_3433350_3433429	0	5.074
SCAFFOLD_2_3499334_3499413	0	5.073	5.074
SCAFFOLD_2_3516471_3516550	2	5.074
SCAFFOLD_2_3519782_3519861	0	5.074
SCAFFOLD_2_3623446_3623525	0	5.073	5.074
SCAFFOLD_2_3623622_3623701	0	5.074
SCAFFOLD_2_3653286_3653365	0	5.073
SCAFFOLD_2_3688399_3688478	0	5.074
SCAFFOLD_2_3890898_3890977	0	5.072	5.073
SCAFFOLD_2_3917791_3917870	0	5.072	5.073	5.074
SCAFFOLD_2_3946897_3946976	0	5.072
SCAFFOLD_2_4058016_4058095	0	5.072	5.073
SCAFFOLD_2_4138566_4138645	0	5.072
SCAFFOLD_2_4171041_4171120	0	5.072
SCAFFOLD_2_4353204_4353283	0	5.072	5.073
SCAFFOLD_2_4385608_4385687	0	5.072	5.073
SCAFFOLD_2_4432088_4432167	0	5.072	5.073	5.074
SCAFFOLD_2_4615948_4616027	0	5.071
SCAFFOLD_2_4881641_4881720	0	5.07	5.069
SCAFFOLD_2_4937614_4937693	0	5.07
SCAFFOLD_2_5047002_5047081	0	5.07	5.069
SCAFFOLD_2_5050126_5050205	0	5.07
SCAFFOLD_2_5099307_5099386	0	5.07
SCAFFOLD_2_5110589_5110668	0	5.07
SCAFFOLD_2_5915756_5915835	1	5.064	5.065
SCAFFOLD_2_6000927_6001006	0	5.063	5.062
SCAFFOLD_2_6002217_6002296	0	5.063
SCAFFOLD_2_6066018_6066097	0	5.063
SCAFFOLD_2_6347788_6347867	1	5.06
SCAFFOLD_2_6352643_6352722	2	5.061	5.06
SCAFFOLD_2_6392607_6392686	2	5.061	5.06
SCAFFOLD_2_6470978_6471057	2	5.058
SCAFFOLD_2_6483807_6483886	0	5.058
SCAFFOLD_2_6525891_6525970	0	5.058
SCAFFOLD_2_6613904_6613983	0	5.058
SCAFFOLD_2_6735778_6735857	1	5.058
SCAFFOLD_2_6752685_6752764	2	5.059	5.058
SCAFFOLD_2_7044048_7044127	0	5.058
SCAFFOLD_2_7092986_7093065	1	5.058
SCAFFOLD_2_7208704_7208783	0	5.056	5.057
SCAFFOLD_2_7247214_7247293	0	5.057
SCAFFOLD_2_7404448_7404527	0	5.057
SCAFFOLD_2_7529143_7529222	0	5.056
SCAFFOLD_2_7550333_7550412	0	5.056
SCAFFOLD_2_7621056_7621135	0	5.056
SCAFFOLD_20_180633_180712	0	3.045
SCAFFOLD_20_211560_211639	0	3.044	3.045
SCAFFOLD_20_236173_236252	0	3.044	3.045
SCAFFOLD_20_263762_263841	1	3.045
SCAFFOLD_20_295632_295711	0	3.044	3.045
SCAFFOLD_20_316608_316677	1	3.044	3.045
SCAFFOLD_20_326842_326921	0	3.044	3.045
SCAFFOLD_20_491603_491682	1	3.045
SCAFFOLD_20_535104_535183	0	3.044	3.045
SCAFFOLD_20_660350_660429	2	3.044	3.045
SCAFFOLD_20_768200_768279	0	3.044	3.045
SCAFFOLD_20_829195_829274	0	3.044	3.045	3.046
SCAFFOLD_20_1074329_1074408	0	3.046
SCAFFOLD_20_1331068_1331147	0	3.047	3.048	3.046
SCAFFOLD_20_1340139_1340218	0	3.046
SCAFFOLD_20_1572635_1572714	0	3.044	3.045	3.046
SCAFFOLD_20_1709237_1709316	0	3.046
SCAFFOLD_20_1986831_1986910	0	3.047
SCAFFOLD_20_2033126_2033205	0	3.047	3.048
SCAFFOLD_201_34382_34461	0	4.065
SCAFFOLD_202_60214_60293	0	1.056	1.055
SCAFFOLD_202_76825_76904	0	1.056
SCAFFOLD_203_110299_110378	0	4.065
SCAFFOLD_203_120361_120440	0	4.065
SCAFFOLD_203_121659_121738	0	4.065
SCAFFOLD_203_147858_147937	0	4.065
SCAFFOLD_203_244898_244977	0	4.065
SCAFFOLD_203_279880_279959	1	4.065
SCAFFOLD_203_284571_284650	2	4.063	4.065
SCAFFOLD_204_84675_84744	0	4.062	4.061
SCAFFOLD_204_109193_109272	0	4.062	4.061
SCAFFOLD_204_110981_111060	0	4.062	4.061
SCAFFOLD_204_115110_115189	0	4.062	4.061
SCAFFOLD_204_119785_119864	0	4.062	4.061
SCAFFOLD_204_125863_125942	0	4.062	4.061	4.063
SCAFFOLD_204_188661_188740	0	4.062	4.061
SCAFFOLD_204_227506_227585	0	4.062	4.061
SCAFFOLD_204_231655_231734	0	4.062	4.061
SCAFFOLD_204_246702_246781	0	4.062	4.061
SCAFFOLD_204_248092_248171	0	4.062	4.061
SCAFFOLD_204_249668_249747	0	4.062	4.061
SCAFFOLD_204_262495_262574	0	4.062	4.061
SCAFFOLD_204_267315_267384	0	4.062	4.061
SCAFFOLD_204_303856_303935	0	4.062	4.061
SCAFFOLD_204_314666_314745	0	4.062	4.061	4.063
SCAFFOLD_204_315967_316046	0	4.062	4.061
SCAFFOLD_204_318369_318448	0	4.062	4.061
SCAFFOLD_206_149341_149420	1	2.046
SCAFFOLD_207_249106_249185	0	3.044	3.045	3.043
SCAFFOLD_209_210997_211076	0	2.046	2.043	2.044	2.047	2.045
SCAFFOLD_209_243933_244012	0	3.045	3.046
SCAFFOLD_21_120682_120761	0	1.05
SCAFFOLD_21_145406_145485	1	1.05
SCAFFOLD_21_179549_179628	0	1.05
SCAFFOLD_21_379763_379842	0	1.051	1.05
SCAFFOLD_21_530741_530820	0	2.084
SCAFFOLD_21_574690_574769	0	2.083	2.082
SCAFFOLD_21_576908_576977	0	2.083	2.082
SCAFFOLD_21_703539_703618	0	2.082
SCAFFOLD_21_734504_734583	0	2.081
SCAFFOLD_21_777702_777781	1	2.079
SCAFFOLD_21_785122_785201	1	2.079
SCAFFOLD_21_813397_813476	2	2.079
SCAFFOLD_21_821033_821112	2	2.079
SCAFFOLD_21_856600_856679	3	2.079
SCAFFOLD_21_866906_866985	3	2.079
SCAFFOLD_21_872958_873037	0	2.078	2.077
SCAFFOLD_21_1148839_1148918	0	2.076
SCAFFOLD_21_1149642_1149721	0	2.076
SCAFFOLD_21_1206911_1206990	0	2.076
SCAFFOLD_21_1208258_1208337	0	2.076
SCAFFOLD_21_1234287_1234366	0	2.075
SCAFFOLD_21_1234973_1235052	0	2.075
SCAFFOLD_21_1374384_1374463	2	2.075
SCAFFOLD_21_1375287_1375366	3	2.075
SCAFFOLD_21_1383134_1383213	1	2.075
SCAFFOLD_21_1476583_1476662	0	2.075	2.074
SCAFFOLD_21_1740868_1740947	0	2.075
SCAFFOLD_21_1884013_1884092	0	2.075	2.074	2.073
SCAFFOLD_21_1900199_1900278	0	2.075	2.074
SCAFFOLD_21_1941070_1941149	0	2.074	2.073
SCAFFOLD_21_1984284_1984363	0	2.074
SCAFFOLD_21_2153462_2153541	0	2.072	2.073
SCAFFOLD_21_2190493_2190572	0	2.071	2.072
SCAFFOLD_21_2223000_2223079	0	2.071	2.072
SCAFFOLD_21_2395617_2395696	1	2.071
SCAFFOLD_21_2406945_2407024	2	2.071	2.072
SCAFFOLD_21_2759141_2759220	0	2.07
SCAFFOLD_21_2954287_2954366	0	2.068	2.069
SCAFFOLD_210_15944_16023	0	3.047	3.044	3.048	5.045	3.045	5.044	3.046	3.043	3.049
SCAFFOLD_211_106554_106633	0	2.046
SCAFFOLD_213_125316_125395	0	3.044	3.045
SCAFFOLD_215_39812_39891	1	3.045
SCAFFOLD_217_56444_56523	1	3.044	3.045	3.042	3.043
SCAFFOLD_217_59569_59648	0	3.045
SCAFFOLD_219_128905_128984	1	1.056	1.055
SCAFFOLD_22_177124_177203	0	3.051
SCAFFOLD_22_235979_236058	0	3.052	3.053
SCAFFOLD_22_239675_239754	0	3.052
SCAFFOLD_22_245071_245150	0	3.052	3.051
SCAFFOLD_22_434408_434487	0	3.052
SCAFFOLD_22_452187_452266	0	3.052	3.051
SCAFFOLD_22_545844_545923	1	3.053
SCAFFOLD_22_569804_569873	0	3.052	3.051	3.053
SCAFFOLD_22_601438_601517	1	3.053
SCAFFOLD_22_708072_708151	0	3.054	3.053
SCAFFOLD_22_739300_739379	0	3.054	3.053
SCAFFOLD_22_767676_767755	0	3.053
SCAFFOLD_22_815671_815750	0	3.054	3.053
SCAFFOLD_22_825218_825297	0	3.053
SCAFFOLD_22_842216_842295	0	3.054	3.053
SCAFFOLD_22_867580_867649	0	3.053
SCAFFOLD_22_877080_877159	0	3.054	3.055	3.053
SCAFFOLD_22_925452_925531	2	3.053
SCAFFOLD_22_942750_942829	0	3.052	3.053
SCAFFOLD_22_1006180_1006259	0	3.054	3.053
SCAFFOLD_22_1144385_1144464	0	3.054
SCAFFOLD_22_1380048_1380127	2	3.055
SCAFFOLD_22_1524170_1524249	1	3.055
SCAFFOLD_22_1624999_1625078	0	3.057
SCAFFOLD_22_1629604_1629683	0	3.056	3.057
SCAFFOLD_22_1693942_1694021	0	3.056	3.057
SCAFFOLD_22_1749083_1749162	0	3.058	3.059
SCAFFOLD_22_1861137_1861216	0	3.058	3.06	3.059
SCAFFOLD_22_2021557_2021636	0	3.058	3.056	3.057
SCAFFOLD_22_2120535_2120614	0	3.058
SCAFFOLD_22_2166240_2166319	0	3.058
SCAFFOLD_22_2197650_2197729	0	3.06
SCAFFOLD_22_2353124_2353203	0	3.065	3.064	3.063
SCAFFOLD_22_2565095_2565174	0	3.065
SCAFFOLD_220_192150_192229	1	3.044	3.045	3.042	3.046	3.043
SCAFFOLD_223_91549_91628	0	4.065
SCAFFOLD_223_144538_144617	0	4.065
SCAFFOLD_223_168156_168235	0	4.065
SCAFFOLD_226_329617_329696	2	2.046
SCAFFOLD_227_29463_29542	2	4.064	4.065
SCAFFOLD_227_35487_35566	2	4.065
SCAFFOLD_227_96106_96185	0	4.065
SCAFFOLD_227_114326_114405	0	4.065
SCAFFOLD_23_22374_22453	0	4.051
SCAFFOLD_23_31610_31689	0	4.051
SCAFFOLD_23_43247_43326	0	4.051
SCAFFOLD_23_79020_79099	0	4.051
SCAFFOLD_23_89802_89881	0	4.051
SCAFFOLD_23_110214_110293	0	4.051
SCAFFOLD_23_125152_125231	0	4.051
SCAFFOLD_23_128414_128483	0	4.051
SCAFFOLD_23_158027_158106	0	4.051
SCAFFOLD_23_197592_197671	0	4.051
SCAFFOLD_23_245002_245081	0	4.051
SCAFFOLD_23_246069_246148	0	4.051
SCAFFOLD_23_255126_255205	0	4.051
SCAFFOLD_23_256553_256632	0	4.051
SCAFFOLD_23_256993_257072	0	4.051
SCAFFOLD_23_284780_284859	0	4.051
SCAFFOLD_23_286442_286521	0	4.051
SCAFFOLD_23_301585_301664	0	4.051
SCAFFOLD_23_306971_307050	0	4.051
SCAFFOLD_23_316368_316447	0	4.051
SCAFFOLD_23_321964_322043	0	4.051
SCAFFOLD_23_328189_328268	0	4.051
SCAFFOLD_23_333735_333814	0	4.051
SCAFFOLD_23_335136_335215	0	4.051
SCAFFOLD_23_338693_338772	1	4.051
SCAFFOLD_23_357482_357561	0	4.051
SCAFFOLD_23_366112_366191	0	4.051
SCAFFOLD_23_367472_367551	0	4.051
SCAFFOLD_23_371773_371852	0	4.051
SCAFFOLD_23_381362_381441	0	4.051
SCAFFOLD_23_400244_400323	0	4.051
SCAFFOLD_23_472022_472101	0	4.051
SCAFFOLD_23_474077_474156	0	4.051
SCAFFOLD_23_474328_474407	0	4.051
SCAFFOLD_23_476824_476903	3	4.051
SCAFFOLD_23_481340_481419	0	4.051
SCAFFOLD_23_496336_496415	0	4.051
SCAFFOLD_23_497790_497869	0	4.051
SCAFFOLD_23_498133_498212	0	4.051
SCAFFOLD_23_521390_521469	0	4.051
SCAFFOLD_23_565944_566023	0	4.051
SCAFFOLD_23_571590_571669	2	4.051
SCAFFOLD_23_579540_579619	2	4.051
SCAFFOLD_23_622668_622747	0	4.051
SCAFFOLD_23_648731_648810	0	4.051
SCAFFOLD_23_665119_665198	0	4.051
SCAFFOLD_23_694579_694658	0	4.051
SCAFFOLD_23_769688_769767	0	4.051
SCAFFOLD_23_811937_812016	0	4.051
SCAFFOLD_23_825962_826041	0	4.051
SCAFFOLD_23_836611_836690	0	4.051
SCAFFOLD_23_872791_872870	0	4.051
SCAFFOLD_23_876378_876457	1	4.051
SCAFFOLD_23_879605_879684	1	4.051
SCAFFOLD_23_911391_911470	0	4.051
SCAFFOLD_23_924463_924542	0	4.051
SCAFFOLD_23_947572_947651	0	4.051
SCAFFOLD_23_948848_948927	0	4.051
SCAFFOLD_23_978214_978293	0	4.051
SCAFFOLD_23_1004256_1004335	0	4.051
SCAFFOLD_23_1056950_1057029	0	4.051
SCAFFOLD_23_1079658_1079737	0	4.051
SCAFFOLD_23_1109196_1109275	0	4.051
SCAFFOLD_23_1121271_1121350	0	4.051
SCAFFOLD_23_1166169_1166248	0	4.051
SCAFFOLD_23_1185730_1185809	1	4.051
SCAFFOLD_23_1207552_1207631	1	4.051
SCAFFOLD_23_1226761_1226840	0	4.051
SCAFFOLD_23_1237121_1237200	0	4.051
SCAFFOLD_23_1259922_1260001	0	4.051
SCAFFOLD_23_1285892_1285971	0	4.051
SCAFFOLD_23_1332555_1332634	0	4.05
SCAFFOLD_23_1360118_1360197	0	4.05
SCAFFOLD_23_1400055_1400134	0	4.05
SCAFFOLD_23_1493032_1493111	0	4.05
SCAFFOLD_23_1506877_1506956	0	4.05
SCAFFOLD_23_1563506_1563585	0	4.049
SCAFFOLD_23_1571585_1571654	0	4.049
SCAFFOLD_23_1938493_1938572	0	4.044
SCAFFOLD_23_1962953_1963032	0	4.044
SCAFFOLD_23_2286007_2286086	0	5.044	5.043
SCAFFOLD_23_2372453_2372532	0	5.044	5.043
SCAFFOLD_23_2386905_2386984	0	5.044
SCAFFOLD_230_27678_27757	0	2.046
SCAFFOLD_230_248568_248647	1	1.056
SCAFFOLD_230_284783_284862	0	1.056
SCAFFOLD_230_285053_285132	0	1.056	1.055
SCAFFOLD_231_22317_22396	0	5.044
SCAFFOLD_233_188062_188141	0	5.045	5.044	5.043
SCAFFOLD_236_289471_289550	0	1.056
SCAFFOLD_237_27681_27760	0	1.056
SCAFFOLD_237_31163_31242	0	1.056
SCAFFOLD_237_57020_57099	0	1.056	1.057
SCAFFOLD_237_67948_68027	0	1.056
SCAFFOLD_237_149721_149800	0	1.056
SCAFFOLD_24_32487_32566	1	2.101
SCAFFOLD_24_84450_84529	1	2.1	2.101
SCAFFOLD_24_89293_89372	1	2.1	2.101
SCAFFOLD_24_307655_307734	0	2.098	2.099
SCAFFOLD_24_531357_531436	0	2.096	2.094
SCAFFOLD_24_701811_701890	0	2.096
SCAFFOLD_24_730675_730754	1	2.096
SCAFFOLD_24_810920_810999	1	2.094
SCAFFOLD_24_959096_959175	0	2.091	2.092	2.093
SCAFFOLD_24_1035809_1035888	1	2.091	2.092
SCAFFOLD_24_1037473_1037552	1	2.091	2.092
SCAFFOLD_24_1046951_1047030	1	2.091	2.092
SCAFFOLD_24_1130653_1130732	0	2.091	2.092
SCAFFOLD_24_1240213_1240292	0	2.091	2.092
SCAFFOLD_24_1261184_1261263	0	2.091	2.092
SCAFFOLD_24_1335606_1335685	0	2.091	2.092	2.09
SCAFFOLD_24_1368787_1368866	1	2.091	2.092
SCAFFOLD_24_1379555_1379634	1	2.091	2.092	2.093
SCAFFOLD_24_1528036_1528115	0	2.088
SCAFFOLD_24_1585460_1585539	0	2.088
SCAFFOLD_24_1591022_1591101	0	2.088
SCAFFOLD_24_1615138_1615217	1	2.087	2.088
SCAFFOLD_24_1674523_1674602	0	2.086
SCAFFOLD_24_1681927_1682006	0	2.086
SCAFFOLD_24_1699487_1699556	0	2.086
SCAFFOLD_24_1704044_1704123	0	2.086	2.087
SCAFFOLD_24_1800110_1800189	0	2.084	2.085
SCAFFOLD_24_1803042_1803121	1	2.085
SCAFFOLD_24_1830988_1831067	0	2.086	2.085
SCAFFOLD_24_1879564_1879643	0	2.084
SCAFFOLD_24_1986661_1986740	0	1.049
SCAFFOLD_24_2065492_2065571	0	1.049	1.051	1.05	1.052
SCAFFOLD_24_2078549_2078628	1	1.049	1.051	1.05	1.052
SCAFFOLD_24_2127912_2127991	0	1.049	1.048
SCAFFOLD_24_2267401_2267480	0	1.049
SCAFFOLD_24_2305408_2305487	0	1.049
SCAFFOLD_24_2329846_2329925	2	1.049
SCAFFOLD_24_2387627_2387706	0	1.049	1.05
SCAFFOLD_24_2482215_2482294	0	1.049
SCAFFOLD_243_11190_11269	0	1.056	1.055
SCAFFOLD_243_15828_15907	0	1.056	1.057	1.055
SCAFFOLD_243_59182_59261	3	1.056
SCAFFOLD_243_92303_92382	0	3.045
SCAFFOLD_243_104055_104134	0	3.045
SCAFFOLD_245_92555_92634	0	4.062	4.061
SCAFFOLD_245_111736_111815	0	4.062	4.061
SCAFFOLD_249_13590_13669	0	1.056
SCAFFOLD_249_134968_135047	2	1.056	1.055
SCAFFOLD_25_49664_49743	0	1.057	1.058
SCAFFOLD_25_60497_60576	0	1.057	1.058
SCAFFOLD_25_167575_167654	0	1.057	1.058
SCAFFOLD_25_198484_198563	2	1.057
SCAFFOLD_25_386972_387051	1	1.057
SCAFFOLD_25_468233_468302	0	1.056	1.057
SCAFFOLD_25_752731_752810	0	1.056	1.057	1.055
SCAFFOLD_25_831785_831864	0	1.057	1.058
SCAFFOLD_25_1007700_1007779	1	1.057
SCAFFOLD_25_1113403_1113482	0	1.057	1.058
SCAFFOLD_25_1346739_1346818	0	1.057	1.058
SCAFFOLD_254_39765_39844	0	3.045	3.046
SCAFFOLD_258_19618_19697	1	1.056
SCAFFOLD_258_130414_130493	0	1.056
SCAFFOLD_26_10108_10187	0	4.059
SCAFFOLD_26_10907_10986	0	4.059
SCAFFOLD_26_35152_35231	0	4.059
SCAFFOLD_26_36436_36515	0	4.059
SCAFFOLD_26_65283_65362	0	4.059	4.06
SCAFFOLD_26_67602_67671	0	4.059
SCAFFOLD_26_112465_112544	0	4.059
SCAFFOLD_26_118944_119023	2	4.059
SCAFFOLD_26_146543_146622	0	4.059
SCAFFOLD_26_212055_212134	2	4.059
SCAFFOLD_26_300012_300091	1	4.058	4.057	4.059
SCAFFOLD_26_301343_301422	0	4.059
SCAFFOLD_26_303458_303537	0	4.059
SCAFFOLD_26_341769_341848	0	4.059
SCAFFOLD_26_351069_351148	0	4.059
SCAFFOLD_26_386684_386763	0	4.059
SCAFFOLD_26_390277_390356	0	4.059
SCAFFOLD_26_403416_403495	0	4.059
SCAFFOLD_26_417697_417776	1	4.059
SCAFFOLD_26_440078_440157	0	4.059
SCAFFOLD_26_469697_469776	0	4.059
SCAFFOLD_26_473062_473141	0	4.059
SCAFFOLD_26_474039_474118	0	4.059
SCAFFOLD_26_490112_490191	0	4.059
SCAFFOLD_26_500806_500885	0	4.059
SCAFFOLD_26_501956_502035	0	4.059
SCAFFOLD_26_502264_502343	1	4.059
SCAFFOLD_26_537167_537246	0	4.059
SCAFFOLD_26_541899_541978	0	4.059
SCAFFOLD_26_545842_545921	0	4.059
SCAFFOLD_26_557284_557363	0	4.059
SCAFFOLD_26_568336_568415	1	4.058	4.059
SCAFFOLD_26_570248_570327	1	4.059
SCAFFOLD_26_576342_576421	1	4.059
SCAFFOLD_26_588647_588726	0	4.059
SCAFFOLD_26_618136_618215	1	4.059
SCAFFOLD_26_620110_620189	0	4.059
SCAFFOLD_26_620530_620609	1	4.059
SCAFFOLD_26_628693_628772	1	4.059
SCAFFOLD_26_662580_662659	2	4.058	4.057	4.059	4.056
SCAFFOLD_26_695687_695766	1	4.059
SCAFFOLD_26_711734_711813	0	4.059
SCAFFOLD_26_721540_721619	0	4.059
SCAFFOLD_26_731846_731925	0	4.059
SCAFFOLD_26_753795_753874	0	4.059
SCAFFOLD_26_759784_759863	1	4.059
SCAFFOLD_26_768147_768226	0	4.059
SCAFFOLD_26_768714_768793	0	4.059
SCAFFOLD_26_783312_783391	0	4.059
SCAFFOLD_26_797303_797382	0	4.059
SCAFFOLD_26_815617_815696	0	4.059
SCAFFOLD_26_843997_844076	0	4.059
SCAFFOLD_26_852588_852667	0	4.059
SCAFFOLD_26_856270_856349	0	4.059
SCAFFOLD_26_866789_866868	0	4.059
SCAFFOLD_26_895478_895557	0	4.059
SCAFFOLD_26_937659_937738	0	4.059
SCAFFOLD_26_938247_938326	0	4.059
SCAFFOLD_26_977206_977285	0	4.059
SCAFFOLD_26_995567_995646	0	4.059
SCAFFOLD_26_1005994_1006073	0	4.059
SCAFFOLD_26_1029140_1029219	0	4.059	4.06
SCAFFOLD_26_1045212_1045291	0	4.059
SCAFFOLD_26_1062794_1062873	0	4.059
SCAFFOLD_26_1078815_1078894	0	4.059
SCAFFOLD_26_1079348_1079427	0	4.059
SCAFFOLD_26_1102268_1102347	1	4.059
SCAFFOLD_26_1121029_1121108	0	4.059
SCAFFOLD_26_1140733_1140812	0	4.059
SCAFFOLD_26_1141645_1141724	0	4.059
SCAFFOLD_26_1187463_1187542	0	4.059
SCAFFOLD_26_1192072_1192151	0	4.059
SCAFFOLD_26_1224363_1224442	0	4.059
SCAFFOLD_26_1290487_1290566	0	4.059
SCAFFOLD_26_1293117_1293196	0	4.059
SCAFFOLD_26_1319021_1319100	0	4.059
SCAFFOLD_26_1353979_1354058	0	4.059
SCAFFOLD_26_1366590_1366669	0	4.059
SCAFFOLD_26_1378763_1378832	0	4.059
SCAFFOLD_26_1446658_1446737	0	4.059
SCAFFOLD_26_1567245_1567324	0	4.059
SCAFFOLD_26_1586026_1586105	0	4.059
SCAFFOLD_26_1588255_1588334	0	4.059
SCAFFOLD_261_15145_15224	0	4.065
SCAFFOLD_261_58353_58432	0	4.064	4.065
SCAFFOLD_261_122006_122085	3	4.065
SCAFFOLD_262_158128_158207	0	4.069	5.045	4.063	4.066	5.046	5.048	5.044	4.067	4.064	5.047	5.043	4.068	4.065
SCAFFOLD_262_158388_158467	0	5.045	5.046	5.048	5.044	5.047	5.043
SCAFFOLD_262_159588_159667	0	5.045	5.046	5.048	5.044	5.047	5.043
SCAFFOLD_262_160092_160171	1	5.045	5.044	5.043
SCAFFOLD_263_6784_6863	0	1.056	1.055
SCAFFOLD_264_59004_59083	3	2.046
SCAFFOLD_264_120976_121055	0	2.046
SCAFFOLD_264_143553_143632	0	1.056	1.059	1.057	1.058
SCAFFOLD_266_8062_8141	0	2.046	2.043	2.044	2.045
SCAFFOLD_267_73496_73575	0	2.046	2.047	2.045
SCAFFOLD_267_155677_155756	0	2.046	2.043	2.044	2.047	2.045	2.048	2.049
SCAFFOLD_27_75925_76004	1	5.044	5.043
SCAFFOLD_27_218987_219066	0	5.044
SCAFFOLD_27_247416_247495	0	5.044
SCAFFOLD_27_248222_248301	0	5.044
SCAFFOLD_27_267120_267199	0	5.044
SCAFFOLD_27_320437_320516	0	5.044	5.043
SCAFFOLD_27_396821_396900	1	5.044	5.043
SCAFFOLD_27_465627_465706	0	5.045	5.044	5.043
SCAFFOLD_27_478042_478121	0	5.045	5.044
SCAFFOLD_27_573059_573138	0	5.044	5.043
SCAFFOLD_27_634581_634660	0	5.044	5.043
SCAFFOLD_27_653349_653428	0	5.044
SCAFFOLD_27_675936_676015	0	5.044
SCAFFOLD_27_786467_786546	0	5.044	5.043
SCAFFOLD_27_843224_843303	0	5.044
SCAFFOLD_27_846309_846388	2	5.044
SCAFFOLD_27_923692_923771	1	5.042	5.044	5.043
SCAFFOLD_27_928648_928727	3	5.043
SCAFFOLD_27_953783_953862	0	5.043
SCAFFOLD_27_959038_959117	0	5.042	5.043
SCAFFOLD_27_961375_961454	0	5.042	5.043
SCAFFOLD_27_1413133_1413212	0	5.041	5.042	5.04
SCAFFOLD_27_1444397_1444476	0	5.042
SCAFFOLD_27_1456236_1456315	0	5.042
SCAFFOLD_271_174449_174528	1	5.045	5.044	5.043
SCAFFOLD_271_188354_188433	0	5.044	5.043
SCAFFOLD_276_13466_13545	0	4.065
SCAFFOLD_276_235025_235104	0	4.065
SCAFFOLD_278_87096_87175	3	1.056
SCAFFOLD_28_42864_42943	0	3.089	3.088
SCAFFOLD_28_138197_138276	0	3.088
SCAFFOLD_28_449416_449495	0	3.093	3.092	3.091
SCAFFOLD_28_577327_577406	0	3.093
SCAFFOLD_28_627381_627460	0	3.093
SCAFFOLD_28_676106_676185	1	3.093	3.094
SCAFFOLD_28_906079_906158	0	3.094
SCAFFOLD_28_924813_924892	0	3.094
SCAFFOLD_28_1119342_1119421	0	3.097	3.096
SCAFFOLD_28_1375624_1375703	1	3.099
SCAFFOLD_28_1417122_1417201	0	3.099	3.098	3.097	3.096
SCAFFOLD_28_1655575_1655654	1	3.101
SCAFFOLD_28_1725819_1725898	0	3.102
SCAFFOLD_280_3914_3993	0	4.065
SCAFFOLD_280_46229_46308	0	4.065
SCAFFOLD_280_120005_120084	0	4.065
SCAFFOLD_280_150519_150598	0	4.065
SCAFFOLD_280_152944_153023	0	4.065
SCAFFOLD_280_153625_153704	0	4.065
SCAFFOLD_280_158910_158979	0	4.065
SCAFFOLD_280_163298_163377	0	4.065
SCAFFOLD_280_169401_169480	0	4.065
SCAFFOLD_280_172146_172225	0	4.065
SCAFFOLD_280_175639_175718	0	4.065
SCAFFOLD_280_175962_176041	0	4.065
SCAFFOLD_280_179714_179793	0	4.065
SCAFFOLD_280_180479_180558	0	4.065
SCAFFOLD_282_7463_7542	0	4.065
SCAFFOLD_282_8772_8851	0	4.065
SCAFFOLD_282_43189_43268	0	4.065
SCAFFOLD_282_294408_294487	0	4.065
SCAFFOLD_283_190267_190346	0	1.056
SCAFFOLD_285_81093_81172	1	2.046	2.043	2.044	2.045
SCAFFOLD_285_89286_89365	1	2.046	2.043	2.044	2.045
SCAFFOLD_289_209413_209492	0	4.065
SCAFFOLD_29_29638_29717	0	4.051
SCAFFOLD_29_30142_30221	0	4.051
SCAFFOLD_29_89237_89316	0	4.051
SCAFFOLD_29_92287_92366	0	4.051
SCAFFOLD_29_149348_149427	0	4.051
SCAFFOLD_29_170649_170728	0	4.051
SCAFFOLD_29_213383_213462	1	4.052
SCAFFOLD_29_320286_320365	0	4.053	4.052
SCAFFOLD_29_323540_323619	1	4.052
SCAFFOLD_29_357330_357409	0	4.052
SCAFFOLD_29_426208_426287	0	4.053
SCAFFOLD_29_437084_437163	0	4.053
SCAFFOLD_29_466209_466288	0	4.053
SCAFFOLD_29_475068_475147	0	4.053
SCAFFOLD_29_485616_485695	0	4.053
SCAFFOLD_29_517626_517695	0	4.053
SCAFFOLD_29_518406_518485	0	4.053
SCAFFOLD_29_521420_521499	0	4.053
SCAFFOLD_29_581033_581112	0	4.053
SCAFFOLD_29_585270_585349	0	4.053
SCAFFOLD_29_586243_586322	0	4.053
SCAFFOLD_29_621605_621684	0	4.053
SCAFFOLD_29_642841_642920	0	4.053	4.054
SCAFFOLD_29_685609_685688	0	4.053
SCAFFOLD_29_697189_697268	0	4.053
SCAFFOLD_29_720692_720771	0	4.053	4.054
SCAFFOLD_29_742245_742324	0	4.053
SCAFFOLD_29_753139_753218	0	4.053
SCAFFOLD_29_774162_774241	0	4.053
SCAFFOLD_29_815054_815133	0	4.053
SCAFFOLD_29_818793_818872	0	4.053
SCAFFOLD_29_842910_842989	1	4.053
SCAFFOLD_29_855841_855920	0	4.053
SCAFFOLD_29_860529_860608	0	4.053
SCAFFOLD_29_883042_883121	0	4.053
SCAFFOLD_29_913688_913767	0	4.053
SCAFFOLD_29_915389_915468	0	4.053
SCAFFOLD_29_936946_937025	1	4.053
SCAFFOLD_29_938773_938852	0	4.053
SCAFFOLD_29_942958_943037	2	4.053
SCAFFOLD_29_959918_959997	2	4.053
SCAFFOLD_29_971743_971822	0	4.053
SCAFFOLD_29_972070_972149	0	4.053
SCAFFOLD_29_1019559_1019638	0	4.053
SCAFFOLD_29_1021204_1021283	0	4.053
SCAFFOLD_29_1027878_1027957	0	4.053
SCAFFOLD_29_1071850_1071929	2	4.053
SCAFFOLD_29_1076617_1076696	2	4.053
SCAFFOLD_29_1091348_1091427	0	4.054
SCAFFOLD_29_1097888_1097967	0	4.054
SCAFFOLD_29_1114899_1114978	0	4.054
SCAFFOLD_29_1141973_1142052	0	4.053	4.054	4.055
SCAFFOLD_29_1147097_1147176	0	4.054
SCAFFOLD_29_1150104_1150173	1	4.054
SCAFFOLD_29_1160369_1160448	0	4.054
SCAFFOLD_29_1165104_1165183	0	4.054
SCAFFOLD_29_1199657_1199736	0	4.054
SCAFFOLD_29_1209921_1210000	0	4.054
SCAFFOLD_29_1213417_1213496	0	4.054
SCAFFOLD_29_1216962_1217041	0	4.054
SCAFFOLD_29_1258113_1258192	0	4.054
SCAFFOLD_29_1258343_1258422	0	4.054
SCAFFOLD_29_1286176_1286255	1	4.054
SCAFFOLD_29_1322527_1322606	0	4.054
SCAFFOLD_29_1322920_1322999	0	4.054
SCAFFOLD_29_1323978_1324057	0	4.054
SCAFFOLD_29_1368694_1368773	0	4.054
SCAFFOLD_29_1371801_1371880	0	4.054
SCAFFOLD_29_1384672_1384751	0	4.054
SCAFFOLD_29_1395694_1395773	0	4.054
SCAFFOLD_29_1420906_1420985	0	4.054
SCAFFOLD_29_1438803_1438882	0	4.054
SCAFFOLD_29_1440342_1440411	0	4.054
SCAFFOLD_29_1461760_1461839	0	4.054
SCAFFOLD_29_1462294_1462373	0	4.054
SCAFFOLD_29_1492382_1492461	0	4.054
SCAFFOLD_29_1502282_1502361	0	4.054
SCAFFOLD_29_1519955_1520034	1	4.054
SCAFFOLD_29_1534337_1534416	0	4.054
SCAFFOLD_29_1544193_1544272	0	4.054
SCAFFOLD_29_1552573_1552652	1	4.054
SCAFFOLD_29_1560538_1560617	0	2.045
SCAFFOLD_29_1560740_1560819	0	2.045
SCAFFOLD_29_1578319_1578398	0	4.054
SCAFFOLD_29_1579652_1579731	0	4.054
SCAFFOLD_29_1581254_1581333	0	4.054
SCAFFOLD_29_1581432_1581511	0	4.054
SCAFFOLD_29_1582553_1582632	0	4.054
SCAFFOLD_290_25931_26010	1	5.045	5.044
SCAFFOLD_290_177396_177475	0	5.044	5.043
SCAFFOLD_291_423_502	1	4.055
SCAFFOLD_291_3280_3359	1	4.055
SCAFFOLD_291_9478_9547	0	4.055
SCAFFOLD_291_19608_19687	0	4.055
SCAFFOLD_291_26521_26600	0	4.055
SCAFFOLD_291_27644_27723	0	4.055
SCAFFOLD_291_40123_40202	0	4.055
SCAFFOLD_291_41890_41969	0	4.055
SCAFFOLD_291_81207_81286	1	1.056	1.055
SCAFFOLD_291_83690_83769	1	1.056	1.055
SCAFFOLD_291_88478_88557	2	1.056	1.055
SCAFFOLD_291_148174_148253	0	2.046	2.043	2.044	2.045
SCAFFOLD_292_41581_41660	0	3.045
SCAFFOLD_293_75411_75490	0	4.065
SCAFFOLD_295_47812_47891	0	4.065
SCAFFOLD_299_225074_225153	1	1.056
SCAFFOLD_299_232730_232809	1	1.056	1.055
SCAFFOLD_3_37123_37202	0	2.01
SCAFFOLD_3_127909_127988	0	2.01
SCAFFOLD_3_158970_159049	0	2.01	2.011
SCAFFOLD_3_171582_171661	0	2.01
SCAFFOLD_3_412001_412080	0	2.011
SCAFFOLD_3_431145_431224	0	2.01	2.011
SCAFFOLD_3_442214_442293	0	2.01	2.011	2.012
SCAFFOLD_3_458637_458716	0	2.011
SCAFFOLD_3_492647_492726	0	2.01	2.011
SCAFFOLD_3_546801_546880	0	2.011	2.012	2.013
SCAFFOLD_3_569372_569451	0	2.011	2.012
SCAFFOLD_3_772987_773066	0	2.014
SCAFFOLD_3_811399_811478	1	2.014	2.015	2.01	2.011	2.012	2.009	2.013
SCAFFOLD_3_860865_860944	0	2.014
SCAFFOLD_3_948776_948855	0	2.014	2.015
SCAFFOLD_3_963382_963451	0	2.015
SCAFFOLD_3_1136358_1136437	0	2.018
SCAFFOLD_3_1144486_1144565	0	2.017	2.018
SCAFFOLD_3_1390365_1390444	0	2.02
SCAFFOLD_3_1461498_1461577	0	2.021
SCAFFOLD_3_1510462_1510541	0	2.021
SCAFFOLD_3_1702810_1702889	0	2.022
SCAFFOLD_3_1734551_1734630	0	2.022
SCAFFOLD_3_1843326_1843405	0	2.023	2.022
SCAFFOLD_3_1975322_1975401	0	2.025	2.024
SCAFFOLD_3_2011114_2011193	0	2.025	2.024
SCAFFOLD_3_2015619_2015698	0	2.025	2.024
SCAFFOLD_3_2338375_2338454	0	2.025
SCAFFOLD_3_2363609_2363688	0	2.026	2.025
SCAFFOLD_3_2428276_2428355	0	2.025
SCAFFOLD_3_2442219_2442298	0	2.026	2.025
SCAFFOLD_3_2644372_2644451	0	2.025
SCAFFOLD_3_2895457_2895536	1	2.026	2.025
SCAFFOLD_3_2935305_2935384	0	2.025
SCAFFOLD_3_2977099_2977178	2	2.026	2.025
SCAFFOLD_3_2981761_2981840	1	2.025
SCAFFOLD_3_3084601_3084680	1	2.026	2.025
SCAFFOLD_3_3371657_3371736	0	2.026	2.027
SCAFFOLD_3_3498995_3499074	0	2.028	2.027
SCAFFOLD_3_3626087_3626156	1	2.028
SCAFFOLD_3_3643520_3643599	0	2.028
SCAFFOLD_3_4016896_4016975	0	2.029
SCAFFOLD_3_4203751_4203830	0	2.031	2.03
SCAFFOLD_3_4291146_4291225	0	2.031	2.03
SCAFFOLD_3_4294939_4295018	0	2.031	2.03
SCAFFOLD_3_4462078_4462157	0	2.031
SCAFFOLD_3_4664641_4664720	1	2.032
SCAFFOLD_3_4866530_4866609	0	2.034
SCAFFOLD_3_4979349_4979428	1	2.032	2.033	2.031	2.034
SCAFFOLD_3_5142809_5142888	0	2.034
SCAFFOLD_3_5154157_5154236	0	2.034	2.035
SCAFFOLD_3_5164308_5164387	0	2.034	2.035
SCAFFOLD_3_5183984_5184063	1	2.035
SCAFFOLD_3_5270744_5270823	0	2.035
SCAFFOLD_3_5317006_5317085	0	2.034	2.035
SCAFFOLD_3_5317339_5317418	0	2.035
SCAFFOLD_3_5380530_5380609	0	2.033	2.034	2.035
SCAFFOLD_3_5389073_5389152	0	2.035
SCAFFOLD_3_5393329_5393408	0	2.034	2.035
SCAFFOLD_3_5448563_5448642	0	2.035
SCAFFOLD_3_5508330_5508399	0	2.035
SCAFFOLD_3_5532881_5532960	0	2.046
SCAFFOLD_3_5533194_5533273	0	2.046
SCAFFOLD_3_5609771_5609850	0	2.046
SCAFFOLD_3_5610817_5610896	0	2.046
SCAFFOLD_3_5638934_5639013	0	2.046	2.043	2.044	2.045
SCAFFOLD_3_5646717_5646796	0	2.046
SCAFFOLD_30_16701_16780	0	3.044	3.045
SCAFFOLD_30_49514_49593	0	3.045
SCAFFOLD_30_139681_139760	0	3.045
SCAFFOLD_30_1027367_1027446	0	3.044	3.045
SCAFFOLD_30_1058679_1058758	0	3.044	3.045
SCAFFOLD_30_1081672_1081751	0	3.044	3.045
SCAFFOLD_30_1086007_1086086	0	3.045	3.046
SCAFFOLD_30_1223560_1223639	1	3.045
SCAFFOLD_30_1304260_1304339	1	3.045
SCAFFOLD_30_1384273_1384352	1	3.045
SCAFFOLD_30_1397653_1397732	1	3.045	3.046
SCAFFOLD_300_50860_50939	1	2.046
SCAFFOLD_3009_1743_1822	0	1.057
SCAFFOLD_301_42052_42131	0	5.045	5.046	5.044
SCAFFOLD_3046_1362_1441	0	4.055
SCAFFOLD_305_20518_20597	0	2.046	2.043	5.045	2.044	2.045
SCAFFOLD_305_136953_137032	1	5.045	5.044	5.043
SCAFFOLD_307_75696_75775	1	4.065
SCAFFOLD_31_163532_163611	0	2.038
SCAFFOLD_31_224841_224920	0	2.038	2.039
SCAFFOLD_31_306138_306217	0	2.038
SCAFFOLD_31_330569_330648	0	2.038
SCAFFOLD_31_344225_344304	0	2.038
SCAFFOLD_31_364126_364205	0	2.038	2.039
SCAFFOLD_31_397137_397216	0	2.038	2.039
SCAFFOLD_31_412364_412443	0	2.038
SCAFFOLD_31_412639_412718	0	2.038	2.039
SCAFFOLD_31_500758_500837	0	2.038	2.039
SCAFFOLD_31_583710_583789	0	2.037	2.036
SCAFFOLD_31_674044_674123	0	2.037
SCAFFOLD_31_690930_691009	0	2.037
SCAFFOLD_31_710690_710769	0	2.037	2.036
SCAFFOLD_31_721632_721711	0	2.037	2.036	2.038	2.039
SCAFFOLD_31_768124_768203	0	2.037
SCAFFOLD_31_776180_776259	0	2.037	2.036
SCAFFOLD_31_803013_803092	0	2.037	2.038	2.039
SCAFFOLD_31_811413_811492	0	2.037	2.036
SCAFFOLD_31_825432_825511	0	2.037	2.036
SCAFFOLD_31_857748_857827	0	2.037
SCAFFOLD_31_880161_880240	0	2.037	2.036
SCAFFOLD_31_924321_924400	1	2.037
SCAFFOLD_31_951279_951358	2	2.037	2.036	2.035
SCAFFOLD_31_1044418_1044497	0	2.037	2.036
SCAFFOLD_31_1098261_1098340	0	2.037	2.036
SCAFFOLD_31_1117859_1117938	0	2.037
SCAFFOLD_31_1359451_1359530	0	2.036
SCAFFOLD_31_1445364_1445443	0	2.037	2.036
SCAFFOLD_31_1573307_1573386	2	2.036
SCAFFOLD_31_1640173_1640252	0	2.036
SCAFFOLD_31_1647806_1647885	0	2.036
SCAFFOLD_31_1668776_1668855	0	2.037	2.036
SCAFFOLD_31_1678626_1678705	0	2.037	2.036
SCAFFOLD_31_1761546_1761625	0	2.037	2.036
SCAFFOLD_31_1762853_1762932	0	2.036
SCAFFOLD_312_2183_2262	0	1.06
SCAFFOLD_312_26013_26092	0	1.06
SCAFFOLD_319_12262_12341	1	4.063	4.066	4.064	4.065
SCAFFOLD_319_23251_23330	0	4.065
SCAFFOLD_319_162183_162262	0	4.063	4.064	4.065
SCAFFOLD_32_27548_27627	0	1.056
SCAFFOLD_32_102615_102694	0	1.056
SCAFFOLD_32_166048_166127	0	1.056
SCAFFOLD_32_232042_232121	0	1.056	1.055
SCAFFOLD_32_245644_245723	0	1.056
SCAFFOLD_32_313606_313685	0	1.056
SCAFFOLD_32_370896_370975	0	1.056	1.055
SCAFFOLD_32_481602_481681	0	1.056
SCAFFOLD_32_908791_908870	0	1.056	1.055
SCAFFOLD_32_908977_909056	0	1.056
SCAFFOLD_32_951935_952014	0	1.056	1.055
SCAFFOLD_32_984451_984530	0	1.056
SCAFFOLD_32_1157777_1157856	0	1.056
SCAFFOLD_32_1186587_1186666	0	1.056	1.055
SCAFFOLD_32_1306191_1306270	0	1.056	1.055
SCAFFOLD_32_1452072_1452151	0	1.056	1.055
SCAFFOLD_32_1459683_1459762	0	1.056
SCAFFOLD_32_1562941_1563020	0	1.056	1.057
SCAFFOLD_322_8987_9066	2	5.044
SCAFFOLD_322_9166_9245	0	5.044
SCAFFOLD_327_109550_109629	3	1.056
SCAFFOLD_33_101218_101297	0	1.062
SCAFFOLD_33_121669_121748	0	1.062
SCAFFOLD_33_141403_141482	0	1.062
SCAFFOLD_33_158322_158401	0	1.062
SCAFFOLD_33_311109_311188	0	1.061	1.062
SCAFFOLD_33_313760_313839	0	1.062
SCAFFOLD_33_324767_324846	0	1.062
SCAFFOLD_33_925553_925632	0	1.06
SCAFFOLD_33_967577_967656	0	1.059	1.06
SCAFFOLD_33_1019721_1019800	0	1.06
SCAFFOLD_33_1129231_1129310	0	1.059	1.06
SCAFFOLD_33_1384544_1384623	0	1.059	1.06
SCAFFOLD_334_54059_54138	0	4.055
SCAFFOLD_334_59562_59641	0	4.055
SCAFFOLD_334_90677_90756	1	4.055
SCAFFOLD_334_103324_103403	0	4.055
SCAFFOLD_334_108703_108782	0	4.055
SCAFFOLD_334_121854_121933	0	4.054	4.055
SCAFFOLD_337_65685_65764	0	2.045
SCAFFOLD_337_65869_65948	1	2.045
SCAFFOLD_34_34917_34996	0	4.059
SCAFFOLD_34_42967_43046	0	4.059
SCAFFOLD_34_45801_45880	0	4.059
SCAFFOLD_34_47680_47759	0	4.059
SCAFFOLD_34_49389_49468	0	4.059
SCAFFOLD_34_98067_98146	1	4.059
SCAFFOLD_34_116261_116340	0	4.059
SCAFFOLD_34_122355_122424	0	4.059
SCAFFOLD_34_122565_122644	0	4.059
SCAFFOLD_34_142250_142329	2	4.059
SCAFFOLD_34_144950_145029	2	4.059
SCAFFOLD_34_190951_191030	0	4.059
SCAFFOLD_34_193322_193401	0	4.059
SCAFFOLD_34_194406_194485	0	4.059
SCAFFOLD_34_196773_196842	0	4.059
SCAFFOLD_34_197608_197687	0	4.059
SCAFFOLD_34_204849_204928	0	4.059
SCAFFOLD_34_224597_224676	0	4.059
SCAFFOLD_34_257215_257294	0	4.059
SCAFFOLD_34_259756_259835	0	4.059
SCAFFOLD_34_261363_261442	0	4.059
SCAFFOLD_34_263906_263985	0	4.059
SCAFFOLD_34_264327_264406	1	4.059	4.06
SCAFFOLD_34_282451_282530	1	4.059
SCAFFOLD_34_287389_287468	0	4.059
SCAFFOLD_34_320012_320091	0	4.059
SCAFFOLD_34_385570_385649	1	4.059
SCAFFOLD_34_408790_408869	2	4.059	4.06	4.061
SCAFFOLD_34_457907_457986	2	4.059
SCAFFOLD_34_468475_468554	0	4.059
SCAFFOLD_34_552531_552610	0	4.058
SCAFFOLD_34_655821_655900	0	4.057
SCAFFOLD_34_668208_668287	0	4.057
SCAFFOLD_34_672072_672151	0	4.057	4.056
SCAFFOLD_34_673129_673208	0	4.057
SCAFFOLD_34_699419_699498	0	4.058	4.057	4.056
SCAFFOLD_34_705408_705477	0	4.057
SCAFFOLD_34_710817_710896	0	4.057
SCAFFOLD_34_726075_726154	0	4.057
SCAFFOLD_34_727563_727642	0	4.057
SCAFFOLD_34_795100_795179	0	4.057
SCAFFOLD_34_799806_799885	0	4.057	4.056
SCAFFOLD_34_806346_806415	0	4.057
SCAFFOLD_34_810363_810442	0	4.057
SCAFFOLD_34_816859_816938	0	4.058	4.057	4.059
SCAFFOLD_34_828458_828537	0	4.057
SCAFFOLD_34_833991_834070	0	4.057
SCAFFOLD_34_838945_839024	0	4.057
SCAFFOLD_34_842110_842189	0	4.057	4.056
SCAFFOLD_34_936976_937055	0	4.057
SCAFFOLD_34_943985_944064	0	4.057
SCAFFOLD_34_953857_953936	0	4.057
SCAFFOLD_34_965861_965940	0	4.057
SCAFFOLD_34_984588_984667	0	4.057
SCAFFOLD_34_1054973_1055052	1	4.057	4.056
SCAFFOLD_34_1058383_1058462	0	4.057
SCAFFOLD_34_1060064_1060143	0	4.057
SCAFFOLD_34_1066332_1066411	0	4.057
SCAFFOLD_34_1077018_1077087	0	4.057
SCAFFOLD_34_1099853_1099932	0	4.057
SCAFFOLD_34_1103971_1104050	0	4.057
SCAFFOLD_34_1130751_1130820	0	4.057
SCAFFOLD_34_1131044_1131123	0	4.057
SCAFFOLD_34_1132961_1133040	0	4.057
SCAFFOLD_34_1267581_1267660	0	4.057	4.056
SCAFFOLD_34_1294840_1294919	1	4.055	4.056
SCAFFOLD_34_1295021_1295100	1	4.057	4.056
SCAFFOLD_34_1296921_1297000	1	4.056
SCAFFOLD_340_76063_76142	0	4.063	4.066	4.067	4.064	4.065
SCAFFOLD_340_87257_87336	0	4.065
SCAFFOLD_343_54688_54767	0	4.065
SCAFFOLD_345_3999_4078	1	1.056
SCAFFOLD_345_8509_8588	1	1.056	1.055
SCAFFOLD_345_77970_78049	1	1.056
SCAFFOLD_347_82893_82972	0	3.044	3.045
SCAFFOLD_348_52672_52751	1	1.056	1.055
SCAFFOLD_349_144609_144688	1	4.065
SCAFFOLD_35_139406_139485	0	4.055
SCAFFOLD_35_156062_156141	0	4.055
SCAFFOLD_35_156806_156885	0	4.055
SCAFFOLD_35_160183_160262	0	4.055
SCAFFOLD_35_173526_173605	0	4.055
SCAFFOLD_35_174727_174806	1	4.055
SCAFFOLD_35_179258_179337	1	4.055
SCAFFOLD_35_202619_202698	0	4.054	4.055	4.056
SCAFFOLD_35_246322_246401	0	4.055
SCAFFOLD_35_263466_263545	3	4.055
SCAFFOLD_35_303633_303712	1	4.055
SCAFFOLD_35_305566_305645	0	4.055
SCAFFOLD_35_317321_317400	0	4.055
SCAFFOLD_35_354077_354156	0	4.055
SCAFFOLD_35_359596_359675	1	4.055
SCAFFOLD_35_394811_394890	0	4.055
SCAFFOLD_35_411745_411824	0	4.055
SCAFFOLD_35_443650_443729	0	4.055
SCAFFOLD_35_445101_445180	0	4.055
SCAFFOLD_35_451965_452044	0	4.055
SCAFFOLD_35_466533_466612	1	4.055
SCAFFOLD_35_468514_468593	1	4.055
SCAFFOLD_35_469657_469736	0	4.055
SCAFFOLD_35_473241_473320	0	4.055
SCAFFOLD_35_479871_479950	0	4.055
SCAFFOLD_35_484529_484608	0	4.055
SCAFFOLD_35_494489_494568	0	4.055
SCAFFOLD_35_498770_498849	0	4.055
SCAFFOLD_35_499494_499573	0	4.055
SCAFFOLD_35_506423_506502	0	4.055
SCAFFOLD_35_507971_508050	0	4.055
SCAFFOLD_35_509894_509973	0	4.055
SCAFFOLD_35_514043_514122	0	4.055
SCAFFOLD_35_524489_524568	0	4.055
SCAFFOLD_35_529943_530022	0	4.055
SCAFFOLD_35_533128_533207	0	4.055
SCAFFOLD_35_551841_551920	0	4.055
SCAFFOLD_35_585466_585545	0	4.055
SCAFFOLD_35_617593_617672	0	4.055
SCAFFOLD_35_664628_664707	0	4.055
SCAFFOLD_35_680315_680394	0	4.055
SCAFFOLD_35_693604_693683	0	4.055
SCAFFOLD_35_701283_701362	0	4.055
SCAFFOLD_35_701608_701687	0	4.055
SCAFFOLD_35_704318_704397	0	4.055
SCAFFOLD_35_707863_707942	0	4.055
SCAFFOLD_35_724227_724306	0	4.054	4.055
SCAFFOLD_35_746946_747025	1	4.055
SCAFFOLD_35_747193_747272	1	4.055
SCAFFOLD_35_786312_786391	0	4.055
SCAFFOLD_35_799942_800021	0	4.055
SCAFFOLD_35_815816_815895	0	4.055
SCAFFOLD_35_841222_841301	0	4.055
SCAFFOLD_35_843373_843452	0	4.055
SCAFFOLD_35_871030_871109	0	4.055
SCAFFOLD_35_871970_872049	0	4.055
SCAFFOLD_35_927698_927777	0	4.055
SCAFFOLD_35_956464_956533	0	4.055
SCAFFOLD_35_995102_995181	1	4.055
SCAFFOLD_35_1006912_1006991	0	4.055
SCAFFOLD_35_1010824_1010903	0	4.055
SCAFFOLD_35_1019076_1019155	0	4.055
SCAFFOLD_35_1043797_1043876	0	4.055
SCAFFOLD_35_1080820_1080899	0	4.055
SCAFFOLD_35_1083577_1083656	0	4.055
SCAFFOLD_35_1087863_1087942	0	4.055
SCAFFOLD_35_1137819_1137898	0	4.055
SCAFFOLD_35_1152355_1152434	0	4.055
SCAFFOLD_35_1152626_1152705	0	4.055
SCAFFOLD_35_1159126_1159205	0	4.055
SCAFFOLD_35_1160469_1160548	0	4.055
SCAFFOLD_35_1161528_1161607	0	4.055
SCAFFOLD_35_1168212_1168291	0	4.055
SCAFFOLD_35_1168414_1168493	0	4.055
SCAFFOLD_35_1169647_1169726	0	4.055
SCAFFOLD_35_1178984_1179063	0	4.055
SCAFFOLD_35_1208843_1208922	0	4.055
SCAFFOLD_35_1222468_1222547	0	4.055
SCAFFOLD_35_1226317_1226396	0	4.055
SCAFFOLD_35_1243665_1243744	0	4.055
SCAFFOLD_35_1259434_1259513	0	4.055
SCAFFOLD_35_1259907_1259986	1	4.055
SCAFFOLD_35_1262417_1262496	0	4.054	4.055
SCAFFOLD_35_1264612_1264691	0	4.055
SCAFFOLD_35_1283674_1283753	0	4.055
SCAFFOLD_35_1293202_1293281	0	4.055
SCAFFOLD_35_1297906_1297985	0	4.055
SCAFFOLD_35_1303047_1303126	0	4.055
SCAFFOLD_35_1320570_1320649	0	4.055
SCAFFOLD_35_1332271_1332350	0	4.055
SCAFFOLD_35_1333889_1333968	0	4.055
SCAFFOLD_35_1334439_1334518	0	4.055
SCAFFOLD_35_1369736_1369815	0	4.055
SCAFFOLD_35_1385251_1385320	0	4.055
SCAFFOLD_35_1387629_1387698	0	4.055
SCAFFOLD_35_1398148_1398227	0	4.054	4.055
SCAFFOLD_35_1404130_1404209	0	4.055
SCAFFOLD_35_1406273_1406352	0	4.055
SCAFFOLD_35_1532828_1532907	0	4.055
SCAFFOLD_35_1537727_1537806	0	4.055
SCAFFOLD_35_1581628_1581707	0	4.055
[truncated: 1,392 more rows]
