# Supplementary material for: Fine-Scale Mapping of the Nasonia Genome to Chromosomes Using a High-Density Genotyping Microarray
Source: G3 (Bethesda). 2013 Feb 1;3(2):205–15. doi: 10.1534/g3.112.004739 (PMC3564981; doi:10.1534/g3.112.004739)
Supplement: Supporting Information [file supp_3.2.205_TableS6.xlsx]

## Sheet: Table S6
Table S6. Effect of varying genotyping parameters on precision and recall.
Parameter				Results			Evaluation Metrics
Smoothing	SDs	Confidence	Min Prob	% incorrect	% ambiguous	% correct	Precision	Recall	F1	F0.5	F0.25
unsmoothed	0	1	1e-07	0.022403	7.3e-05	0.977524	0.977595	0.977524	0.97756	0.977581	0.977591
unsmoothed	0	1	1e-06	0.022331	0.000218	0.977451	0.977664	0.977451	0.977558	0.977621	0.977652
unsmoothed	0	1	1e-05	0.022294	0.000546	0.97716	0.977694	0.97716	0.977427	0.977587	0.977662
unsmoothed	0	1	0.0001	0.022294	0.001164	0.976542	0.97768	0.976542	0.977111	0.977452	0.977613
unsmoothed	0	1	0.001	0.022076	0.003091	0.974833	0.977856	0.974833	0.976342	0.97725	0.977677
unsmoothed	0	2	1e-07	0.01302	0.024331	0.962649	0.986655	0.962649	0.974504	0.981759	0.98521
unsmoothed	0	2	1e-06	0.012984	0.02444	0.962576	0.986691	0.962576	0.974484	0.981772	0.985239
unsmoothed	0	2	1e-05	0.012947	0.024731	0.962322	0.986725	0.962322	0.974371	0.981746	0.985255
unsmoothed	0	2	0.0001	0.012947	0.025349	0.961704	0.986716	0.961704	0.97405	0.98161	0.985209
unsmoothed	0	2	0.001	0.012875	0.026986	0.960139	0.986768	0.960139	0.973271	0.981325	0.985161
unsmoothed	0	3	1e-07	0.009601	0.039678	0.950721	0.990002	0.950721	0.969964	0.981888	0.987602
unsmoothed	0	3	1e-06	0.009565	0.039788	0.950647	0.990039	0.950647	0.969943	0.981901	0.987631
unsmoothed	0	3	1e-05	0.009529	0.040079	0.950392	0.990073	0.950392	0.969827	0.981874	0.987647
unsmoothed	0	3	0.0001	0.009529	0.040697	0.949774	0.990067	0.949774	0.969502	0.981737	0.987602
unsmoothed	0	3	0.001	0.009456	0.042261	0.948283	0.990127	0.948283	0.968753	0.981465	0.987563
unsmoothed	0	4	1e-07	0.008074	0.050335	0.941591	0.991498	0.941591	0.9659	0.981098	0.988416
unsmoothed	0	4	1e-06	0.008038	0.050407	0.941555	0.991535	0.941555	0.965899	0.981119	0.988449
unsmoothed	0	4	1e-05	0.008001	0.050698	0.941301	0.991572	0.941301	0.965783	0.981093	0.988466
unsmoothed	0	4	0.0001	0.008001	0.051317	0.940682	0.991566	0.940682	0.965454	0.980954	0.988421
unsmoothed	0	4	0.001	0.007928	0.05288	0.939192	0.991629	0.939192	0.964699	0.980679	0.988383
unsmoothed	0	5	1e-07	0.007019	0.059645	0.933336	0.992536	0.933336	0.962026	0.980103	0.988846
unsmoothed	0	5	1e-06	0.006983	0.059718	0.933299	0.992574	0.933299	0.962024	0.980124	0.988879
unsmoothed	0	5	1e-05	0.006946	0.060009	0.933045	0.992611	0.933045	0.961907	0.980097	0.988897
unsmoothed	0	5	0.0001	0.006946	0.060627	0.932427	0.992606	0.932427	0.961576	0.979956	0.988852
unsmoothed	0	5	0.001	0.006874	0.062191	0.930935	0.99267	0.930935	0.960812	0.979677	0.988813
unsmoothed	0	6	1e-07	0.006146	0.068046	0.925808	0.993405	0.925808	0.958416	0.979107	0.989157
unsmoothed	0	6	1e-06	0.00611	0.068119	0.925771	0.993443	0.925771	0.958414	0.979129	0.98919
unsmoothed	0	6	1e-05	0.006074	0.06841	0.925516	0.99348	0.925516	0.958294	0.9791	0.989207
unsmoothed	0	6	0.0001	0.006074	0.068992	0.924934	0.993476	0.924934	0.95798	0.978967	0.989164
unsmoothed	0	6	0.001	0.006001	0.070556	0.923443	0.993543	0.923443	0.957212	0.978685	0.989127
unsmoothed	0	7	1e-07	0.005601	0.074484	0.919915	0.993948	0.919915	0.9555	0.978203	0.989265
unsmoothed	0	7	1e-06	0.005564	0.074556	0.91988	0.993988	0.91988	0.955499	0.978226	0.989299
unsmoothed	0	7	1e-05	0.005528	0.074847	0.919625	0.994025	0.919625	0.955379	0.978197	0.989317
unsmoothed	0	7	0.0001	0.005528	0.075429	0.919043	0.994021	0.919043	0.955063	0.978062	0.989274
unsmoothed	0	7	0.001	0.005455	0.076993	0.917552	0.99409	0.917552	0.954289	0.977778	0.989236
unsmoothed	0	8	1e-07	0.005092	0.080812	0.914096	0.99446	0.914096	0.952586	0.977277	0.989344
unsmoothed	0	8	1e-06	0.005055	0.080884	0.914061	0.9945	0.914061	0.952585	0.977299	0.989379
unsmoothed	0	8	1e-05	0.005019	0.081175	0.913806	0.994538	0.913806	0.952464	0.97727	0.989396
unsmoothed	0	8	0.0001	0.005019	0.081757	0.913224	0.994534	0.913224	0.952146	0.977134	0.989352
unsmoothed	0	8	0.001	0.004946	0.083321	0.911733	0.994604	0.911733	0.951367	0.976846	0.989315
unsmoothed	0	9	1e-07	0.004692	0.086158	0.90915	0.994866	0.90915	0.950078	0.976453	0.989379
unsmoothed	0	9	1e-06	0.004655	0.086231	0.909114	0.994906	0.909114	0.950077	0.976476	0.989413
unsmoothed	0	9	1e-05	0.004619	0.086522	0.908859	0.994944	0.908859	0.949955	0.976446	0.989431
unsmoothed	0	9	0.0001	0.004619	0.087104	0.908277	0.99494	0.908277	0.949636	0.976309	0.989387
unsmoothed	0	9	0.001	0.004546	0.088667	0.906787	0.995012	0.906787	0.948853	0.97602	0.989349
unsmoothed	0	10	1e-07	0.004437	0.09125	0.904313	0.995117	0.904313	0.947545	0.975526	0.989274
unsmoothed	0	10	1e-06	0.004401	0.091322	0.904277	0.995157	0.904277	0.947543	0.975548	0.989308
unsmoothed	0	10	1e-05	0.004364	0.091613	0.904023	0.995196	0.904023	0.947421	0.975519	0.989327
unsmoothed	0	10	0.0001	0.004364	0.092159	0.903477	0.995193	0.903477	0.94712	0.97539	0.989286
unsmoothed	0	10	0.001	0.004292	0.09365	0.902058	0.995265	0.902058	0.946372	0.975114	0.989252
unsmoothed	0.5	1	1e-07	0.020103	7.4e-05	0.979823	0.979896	0.969823	0.974833	0.977864	0.979297
unsmoothed	0.5	1	1e-06	0.020029	0.000221	0.97975	0.979967	0.96975	0.974832	0.977906	0.97936
unsmoothed	0.5	1	1e-05	0.019993	0.000552	0.979455	0.979996	0.969455	0.974697	0.977869	0.97937
unsmoothed	0.5	1	0.0001	0.019993	0.001178	0.978829	0.979983	0.968829	0.974374	0.977732	0.97932
unsmoothed	0.5	1	0.001	0.019772	0.00313	0.977098	0.980166	0.967098	0.973588	0.977524	0.979387
unsmoothed	0.5	2	1e-07	0.012334	0.02095	0.966716	0.987402	0.956716	0.971817	0.981108	0.985543
unsmoothed	0.5	2	1e-06	0.012297	0.02106	0.966643	0.987438	0.956643	0.971797	0.981122	0.985572
unsmoothed	0.5	2	1e-05	0.012261	0.021355	0.966384	0.987471	0.956384	0.971679	0.981093	0.985587
unsmoothed	0.5	2	0.0001	0.012261	0.021981	0.965758	0.987463	0.955758	0.971352	0.980955	0.98554
unsmoothed	0.5	2	0.001	0.012187	0.023638	0.964175	0.987518	0.954175	0.97056	0.980664	0.985492
unsmoothed	0.5	3	1e-07	0.009278	0.034978	0.955744	0.990386	0.945744	0.96755	0.981123	0.987643
unsmoothed	0.5	3	1e-06	0.009242	0.035088	0.95567	0.990422	0.94567	0.967529	0.981136	0.987673
unsmoothed	0.5	3	1e-05	0.009205	0.035383	0.955412	0.990457	0.945412	0.967411	0.981108	0.987689
unsmoothed	0.5	3	0.0001	0.009205	0.036009	0.954786	0.990451	0.944786	0.96708	0.980968	0.987643
unsmoothed	0.5	3	0.001	0.009131	0.037592	0.953277	0.990512	0.943277	0.966318	0.980691	0.987603
unsmoothed	0.5	4	1e-07	0.007879	0.044551	0.94757	0.991754	0.93757	0.963901	0.980422	0.988394
unsmoothed	0.5	4	1e-06	0.007842	0.044624	0.947534	0.991792	0.937534	0.9639	0.980444	0.988427
unsmoothed	0.5	4	1e-05	0.007806	0.044919	0.947275	0.991827	0.937275	0.96378	0.980414	0.988443
unsmoothed	0.5	4	0.0001	0.007806	0.045545	0.946649	0.991822	0.936649	0.963446	0.980273	0.988397
unsmoothed	0.5	4	0.001	0.007732	0.047128	0.94514	0.991886	0.93514	0.962677	0.979992	0.988358
unsmoothed	0.5	5	1e-07	0.006885	0.053498	0.939617	0.992726	0.929617	0.960136	0.979428	0.988777
unsmoothed	0.5	5	1e-06	0.006848	0.053571	0.939581	0.992764	0.929581	0.960134	0.97945	0.988811
unsmoothed	0.5	5	1e-05	0.006811	0.053866	0.939323	0.992801	0.929323	0.960014	0.979421	0.988828
unsmoothed	0.5	5	0.0001	0.006811	0.054492	0.938697	0.992796	0.928697	0.959678	0.979278	0.988782
unsmoothed	0.5	5	0.001	0.006738	0.056075	0.937187	0.992862	0.927187	0.958901	0.978993	0.988742
unsmoothed	0.5	6	1e-07	0.006038	0.061635	0.932327	0.993565	0.922327	0.956622	0.978451	0.989072
unsmoothed	0.5	6	1e-06	0.006001	0.061708	0.932291	0.993604	0.922291	0.95662	0.978473	0.989106
unsmoothed	0.5	6	1e-05	0.005965	0.062003	0.932032	0.993641	0.922032	0.956498	0.978443	0.989122
unsmoothed	0.5	6	0.0001	0.005965	0.062592	0.931443	0.993637	0.921443	0.956179	0.978307	0.989078
unsmoothed	0.5	6	0.001	0.005891	0.064175	0.929934	0.993705	0.919934	0.955398	0.978019	0.98904
unsmoothed	0.5	7	1e-07	0.005486	0.068004	0.92651	0.994114	0.91651	0.953736	0.977559	0.989187
unsmoothed	0.5	7	1e-06	0.005449	0.068078	0.926473	0.994153	0.916473	0.953734	0.977581	0.989221
unsmoothed	0.5	7	1e-05	0.005412	0.068373	0.926215	0.994191	0.916215	0.953612	0.977552	0.989238
unsmoothed	0.5	7	0.0001	0.005412	0.068962	0.925626	0.994187	0.915626	0.953291	0.977415	0.989195
unsmoothed	0.5	7	0.001	0.005339	0.070545	0.924116	0.994256	0.914116	0.952503	0.977123	0.989155
unsmoothed	0.5	8	1e-07	0.004971	0.0743	0.920729	0.99463	0.910729	0.950832	0.976635	0.989269
unsmoothed	0.5	8	1e-06	0.004934	0.074374	0.920692	0.99467	0.910692	0.95083	0.976657	0.989303
unsmoothed	0.5	8	1e-05	0.004897	0.074669	0.920434	0.994708	0.910434	0.950707	0.976628	0.989321
unsmoothed	0.5	8	0.0001	0.004897	0.075258	0.919845	0.994704	0.909845	0.950384	0.976489	0.989277
unsmoothed	0.5	8	0.001	0.004823	0.076841	0.918336	0.994776	0.908336	0.949593	0.976196	0.989238
unsmoothed	0.5	9	1e-07	0.004566	0.079492	0.915942	0.99504	0.905942	0.948403	0.975845	0.989316
unsmoothed	0.5	9	1e-06	0.004529	0.079566	0.915905	0.995079	0.905905	0.948401	0.975867	0.989351
unsmoothed	0.5	9	1e-05	0.004492	0.07986	0.915648	0.995118	0.905648	0.948277	0.975837	0.989369
unsmoothed	0.5	9	0.0001	0.004492	0.080449	0.915059	0.995115	0.905059	0.947953	0.975698	0.989324
unsmoothed	0.5	9	0.001	0.004418	0.082032	0.91355	0.995187	0.90355	0.947157	0.975402	0.989285
unsmoothed	0.5	10	1e-07	0.004308	0.084499	0.911193	0.995294	0.901193	0.945909	0.974934	0.989218
unsmoothed	0.5	10	1e-06	0.004271	0.084573	0.911156	0.995334	0.901156	0.945907	0.974956	0.989253
unsmoothed	0.5	10	1e-05	0.004234	0.084867	0.910899	0.995373	0.900899	0.945783	0.974926	0.989271
unsmoothed	0.5	10	0.0001	0.004234	0.08542	0.910346	0.995371	0.900346	0.945477	0.974794	0.989229
unsmoothed	0.5	10	0.001	0.004161	0.086929	0.90891	0.995443	0.89891	0.944717	0.974513	0.989194
unsmoothed	1	1	1e-07	0.017044	7.5e-05	0.982881	0.982955	0.943881	0.963022	0.974883	0.980567
unsmoothed	1	1	1e-06	0.016969	0.000226	0.982805	0.983027	0.943805	0.963017	0.974924	0.98063
unsmoothed	1	1	1e-05	0.016931	0.000564	0.982505	0.983059	0.943505	0.962876	0.974885	0.980641
unsmoothed	1	1	0.0001	0.016931	0.001204	0.981865	0.983049	0.942865	0.962538	0.97474	0.98059
unsmoothed	1	1	0.001	0.016706	0.003198	0.980096	0.98324	0.941096	0.961707	0.974512	0.980657
unsmoothed	1	2	1e-07	0.010723	0.016856	0.972421	0.989093	0.933421	0.960451	0.977434	0.985635
unsmoothed	1	2	1e-06	0.010686	0.016969	0.972345	0.98913	0.933345	0.960428	0.977445	0.985664
unsmoothed	1	2	1e-05	0.010648	0.01727	0.972082	0.989165	0.933082	0.960305	0.977415	0.98568
unsmoothed	1	2	0.0001	0.010648	0.01791	0.971442	0.989158	0.932442	0.959963	0.977269	0.985631
unsmoothed	1	2	0.001	0.010573	0.019603	0.969824	0.989216	0.930824	0.959132	0.976958	0.985579
unsmoothed	1	3	1e-07	0.008202	0.028746	0.963052	0.991555	0.924052	0.956614	0.977277	0.987313
unsmoothed	1	3	1e-06	0.008165	0.028858	0.962977	0.991592	0.923977	0.956591	0.977289	0.987342
unsmoothed	1	3	1e-05	0.008127	0.029159	0.962714	0.991629	0.923714	0.956467	0.977259	0.987359
unsmoothed	1	3	0.0001	0.008127	0.029799	0.962074	0.991623	0.923074	0.956122	0.977111	0.98731
unsmoothed	1	3	0.001	0.008052	0.031417	0.960531	0.991687	0.921531	0.955323	0.976814	0.987266
unsmoothed	1	4	1e-07	0.007111	0.037324	0.955565	0.992613	0.916565	0.953075	0.976411	0.987792
unsmoothed	1	4	1e-06	0.007074	0.037399	0.955527	0.992651	0.916527	0.953071	0.976431	0.987825
unsmoothed	1	4	1e-05	0.007036	0.0377	0.955264	0.992688	0.916264	0.952946	0.9764	0.987842
unsmoothed	1	4	0.0001	0.007036	0.03834	0.954624	0.992683	0.915624	0.952598	0.976251	0.987793
unsmoothed	1	4	0.001	0.006961	0.039958	0.953081	0.992749	0.914081	0.951792	0.975951	0.987749
unsmoothed	1	5	1e-07	0.006171	0.045564	0.948265	0.993534	0.909265	0.949534	0.975454	0.988147
unsmoothed	1	5	1e-06	0.006133	0.045639	0.948228	0.993574	0.909228	0.949531	0.975475	0.988181
unsmoothed	1	5	1e-05	0.006095	0.04594	0.947965	0.993612	0.908965	0.949405	0.975444	0.988198
unsmoothed	1	5	0.0001	0.006095	0.04658	0.947325	0.993607	0.908325	0.949054	0.975293	0.98815
unsmoothed	1	5	0.001	0.00602	0.048198	0.945782	0.993675	0.906782	0.948242	0.974989	0.988105
unsmoothed	1	6	1e-07	0.005456	0.053089	0.941455	0.994238	0.902455	0.946126	0.974418	0.988325
unsmoothed	1	6	1e-06	0.005418	0.053164	0.941418	0.994278	0.902418	0.946123	0.97444	0.98836
unsmoothed	1	6	1e-05	0.00538	0.053465	0.941155	0.994316	0.902155	0.945996	0.974408	0.988377
unsmoothed	1	6	0.0001	0.00538	0.054067	0.940553	0.994312	0.901553	0.945664	0.974264	0.988331
unsmoothed	1	6	0.001	0.005305	0.055685	0.93901	0.994382	0.90001	0.944845	0.973957	0.988286
unsmoothed	1	7	1e-07	0.004967	0.058883	0.93615	0.994722	0.89715	0.94342	0.973546	0.988399
unsmoothed	1	7	1e-06	0.004929	0.058959	0.936112	0.994762	0.897112	0.943417	0.973568	0.988433
unsmoothed	1	7	1e-05	0.004891	0.05926	0.935849	0.994801	0.896849	0.943289	0.973535	0.988451
unsmoothed	1	7	0.0001	0.004891	0.059862	0.935247	0.994798	0.896247	0.942954	0.973391	0.988404
unsmoothed	1	7	0.001	0.004816	0.061479	0.933705	0.994869	0.894705	0.942132	0.973081	0.98836
unsmoothed	1	8	1e-07	0.004553	0.064565	0.930882	0.995133	0.891882	0.940683	0.972613	0.988402
unsmoothed	1	8	1e-06	0.004515	0.06464	0.930845	0.995173	0.891845	0.94068	0.972635	0.988437
unsmoothed	1	8	1e-05	0.004477	0.064941	0.930582	0.995212	0.891582	0.940551	0.972603	0.988454
unsmoothed	1	8	0.0001	0.004477	0.065543	0.92998	0.995209	0.89098	0.940215	0.972457	0.988407
unsmoothed	1	8	0.001	0.004402	0.067161	0.928437	0.995281	0.889437	0.939387	0.972144	0.988362
unsmoothed	1	9	1e-07	0.004176	0.069456	0.926368	0.995512	0.887368	0.938334	0.971825	0.988426
unsmoothed	1	9	1e-06	0.004139	0.069531	0.92633	0.995552	0.88733	0.938331	0.971846	0.98846
unsmoothed	1	9	1e-05	0.004101	0.069832	0.926067	0.995591	0.887067	0.938201	0.971813	0.988478
unsmoothed	1	9	0.0001	0.004101	0.070434	0.925465	0.995588	0.886465	0.937863	0.971666	0.988431
unsmoothed	1	9	0.001	0.004026	0.072052	0.923922	0.995661	0.884922	0.937031	0.97135	0.988386
unsmoothed	1	10	1e-07	0.004026	0.074009	0.921965	0.995652	0.882965	0.935929	0.970871	0.988233
unsmoothed	1	10	1e-06	0.003988	0.074084	0.921928	0.995693	0.882928	0.935926	0.970893	0.988268
unsmoothed	1	10	1e-05	0.003951	0.074385	0.921664	0.995731	0.882664	0.935795	0.970858	0.988285
unsmoothed	1	10	0.0001	0.003951	0.074949	0.9211	0.995729	0.8821	0.935477	0.97072	0.988241
unsmoothed	1	10	0.001	0.003875	0.076492	0.919633	0.995804	0.880633	0.934684	0.970421	0.988202
unsmoothed	1.5	1	1e-07	0.013544	7.9e-05	0.986377	0.986455	0.887377	0.934297	0.964908	0.980018
unsmoothed	1.5	1	1e-06	0.013465	0.000237	0.986298	0.986532	0.887298	0.934287	0.964948	0.980084
unsmoothed	1.5	1	1e-05	0.013425	0.000592	0.985983	0.986567	0.886983	0.934128	0.964901	0.980094
unsmoothed	1.5	1	0.0001	0.013425	0.001264	0.985311	0.986558	0.886311	0.933752	0.964735	0.980038
unsmoothed	1.5	1	0.001	0.013189	0.003356	0.983455	0.986767	0.884455	0.932814	0.964453	0.980097
unsmoothed	1.5	2	1e-07	0.008845	0.012754	0.978401	0.991041	0.879401	0.931889	0.966501	0.983695
unsmoothed	1.5	2	1e-06	0.008806	0.012873	0.978321	0.991079	0.879321	0.931861	0.966511	0.983725
unsmoothed	1.5	2	1e-05	0.008766	0.013189	0.978045	0.991117	0.879045	0.931723	0.966473	0.983739
unsmoothed	1.5	2	0.0001	0.008766	0.01386	0.977374	0.991111	0.878374	0.931343	0.966306	0.983684
unsmoothed	1.5	2	0.001	0.008687	0.015637	0.975676	0.991175	0.876676	0.930416	0.965943	0.983618
unsmoothed	1.5	3	1e-07	0.006989	0.021915	0.971096	0.992854	0.872096	0.928566	0.966099	0.984833
unsmoothed	1.5	3	1e-06	0.00695	0.022034	0.971016	0.992893	0.872016	0.928537	0.966109	0.984863
unsmoothed	1.5	3	1e-05	0.00691	0.022349	0.970741	0.992932	0.871741	0.928398	0.966071	0.984878
unsmoothed	1.5	3	0.0001	0.00691	0.023021	0.970069	0.992927	0.871069	0.928015	0.965902	0.984823
unsmoothed	1.5	3	0.001	0.006831	0.024719	0.96845	0.992996	0.86945	0.927125	0.965555	0.984765
unsmoothed	1.5	4	1e-07	0.006041	0.028588	0.965371	0.993781	0.866371	0.925713	0.965387	0.985258
unsmoothed	1.5	4	1e-06	0.006002	0.028667	0.965331	0.993821	0.866331	0.925707	0.965407	0.985292
unsmoothed	1.5	4	1e-05	0.005962	0.028983	0.965055	0.99386	0.866055	0.925566	0.965368	0.985307
unsmoothed	1.5	4	0.0001	0.005962	0.029654	0.964384	0.993856	0.865384	0.925181	0.965198	0.985252
unsmoothed	1.5	4	0.001	0.005884	0.031352	0.962764	0.993926	0.863764	0.924285	0.964847	0.985193
unsmoothed	1.5	5	1e-07	0.005331	0.035222	0.959447	0.994474	0.860447	0.922619	0.96443	0.985445
unsmoothed	1.5	5	1e-06	0.005291	0.035301	0.959408	0.994515	0.860408	0.922614	0.964451	0.98548
unsmoothed	1.5	5	1e-05	0.005252	0.035617	0.959131	0.994554	0.860131	0.922471	0.96441	0.985494
unsmoothed	1.5	5	0.0001	0.005252	0.036288	0.95846	0.99455	0.85946	0.922084	0.964238	0.985439
unsmoothed	1.5	5	0.001	0.005173	0.037986	0.956841	0.994623	0.857841	0.921182	0.963885	0.985381
unsmoothed	1.5	6	1e-07	0.004857	0.040829	0.954314	0.994936	0.855314	0.919857	0.96348	0.985473
unsmoothed	1.5	6	1e-06	0.004817	0.040908	0.954275	0.994978	0.855275	0.919852	0.963501	0.985508
unsmoothed	1.5	6	1e-05	0.004778	0.041224	0.953998	0.995017	0.854998	0.919709	0.96346	0.985523
unsmoothed	1.5	6	0.0001	0.004778	0.041856	0.953366	0.995013	0.854366	0.919341	0.963297	0.98547
unsmoothed	1.5	6	0.001	0.004699	0.043554	0.951747	0.995087	0.852747	0.918435	0.96294	0.985411
unsmoothed	1.5	7	1e-07	0.004423	0.045568	0.950009	0.995366	0.851009	0.917544	0.962705	0.985532
unsmoothed	1.5	7	1e-06	0.004383	0.045647	0.94997	0.995407	0.85097	0.917539	0.962726	0.985567
unsmoothed	1.5	7	1e-05	0.004344	0.045962	0.949694	0.995447	0.850694	0.917395	0.962685	0.985582
unsmoothed	1.5	7	0.0001	0.004344	0.046594	0.949062	0.995444	0.850062	0.917027	0.962521	0.985529
unsmoothed	1.5	7	0.001	0.004265	0.048292	0.947443	0.995519	0.848443	0.916115	0.962161	0.98547
unsmoothed	1.5	8	1e-07	0.004107	0.050109	0.945784	0.995676	0.846784	0.915214	0.961851	0.985483
unsmoothed	1.5	8	1e-06	0.004067	0.050188	0.945745	0.995718	0.846745	0.915209	0.961872	0.985519
unsmoothed	1.5	8	1e-05	0.004028	0.050503	0.945469	0.995758	0.846469	0.915064	0.961831	0.985533
unsmoothed	1.5	8	0.0001	0.004028	0.051135	0.944837	0.995755	0.845837	0.914694	0.961665	0.98548
unsmoothed	1.5	8	0.001	0.003949	0.052833	0.943218	0.995831	0.844218	0.913778	0.961303	0.985421
unsmoothed	1.5	9	1e-07	0.00387	0.053899	0.942231	0.99591	0.843231	0.913233	0.961105	0.985414
unsmoothed	1.5	9	1e-06	0.00383	0.053978	0.942192	0.995951	0.843192	0.913228	0.961126	0.98545
unsmoothed	1.5	9	1e-05	0.003791	0.054294	0.941915	0.995991	0.842915	0.913082	0.961084	0.985464
unsmoothed	1.5	9	0.0001	0.003791	0.054926	0.941283	0.995989	0.842283	0.91271	0.960918	0.985411
unsmoothed	1.5	9	0.001	0.003712	0.056624	0.939664	0.996065	0.840664	0.911791	0.960553	0.985351
unsmoothed	1.5	10	1e-07	0.003712	0.05769	0.938598	0.996061	0.839598	0.911161	0.960271	0.98526
unsmoothed	1.5	10	1e-06	0.003672	0.057769	0.938559	0.996103	0.839559	0.911156	0.960292	0.985296
unsmoothed	1.5	10	1e-05	0.003633	0.058085	0.938282	0.996143	0.839282	0.91101	0.960249	0.98531
unsmoothed	1.5	10	0.0001	0.003633	0.058677	0.93769	0.996141	0.83869	0.91066	0.960092	0.98526
unsmoothed	1.5	10	0.001	0.003554	0.060296	0.93615	0.996218	0.83715	0.909783	0.959745	0.985206
unsmoothed	2	1	1e-07	0.009588	8.9e-05	0.990323	0.990411	0.796323	0.882825	0.944376	0.976412
unsmoothed	2	1	1e-06	0.0095	0.000266	0.990234	0.990497	0.796234	0.882805	0.944414	0.976483
unsmoothed	2	1	1e-05	0.009455	0.000666	0.989879	0.990539	0.795879	0.882603	0.944344	0.97649
unsmoothed	2	1	0.0001	0.009455	0.001421	0.989124	0.990532	0.795124	0.882136	0.944126	0.976416
unsmoothed	2	1	0.001	0.009189	0.003773	0.987038	0.990776	0.793038	0.880947	0.943715	0.976454
unsmoothed	2	2	1e-07	0.006481	0.008035	0.985484	0.993467	0.791484	0.881047	0.945223	0.978774
unsmoothed	2	2	1e-06	0.006437	0.008168	0.985395	0.99351	0.791395	0.881009	0.945229	0.978805
unsmoothed	2	2	1e-05	0.006392	0.008523	0.985085	0.993553	0.791085	0.880834	0.945172	0.978817
unsmoothed	2	2	0.0001	0.006392	0.009278	0.98433	0.993548	0.79033	0.880364	0.944953	0.978744
unsmoothed	2	2	0.001	0.006304	0.011275	0.982421	0.993624	0.788421	0.879208	0.944461	0.978641
unsmoothed	2	3	1e-07	0.005327	0.013584	0.981089	0.9946	0.787089	0.87876	0.944783	0.979411
unsmoothed	2	3	1e-06	0.005283	0.013717	0.981	0.994644	0.787	0.878722	0.944789	0.979442
unsmoothed	2	3	1e-05	0.005238	0.014072	0.98069	0.994687	0.78669	0.878546	0.944731	0.979454
unsmoothed	2	3	0.0001	0.005238	0.014827	0.979935	0.994683	0.785935	0.878073	0.94451	0.979381
unsmoothed	2	3	0.001	0.005149	0.016735	0.978116	0.994763	0.784116	0.876968	0.944041	0.979288
unsmoothed	2	4	1e-07	0.004794	0.017978	0.977228	0.995118	0.783228	0.87655	0.944039	0.97953
unsmoothed	2	4	1e-06	0.00475	0.018067	0.977183	0.995163	0.783183	0.876539	0.944058	0.979567
unsmoothed	2	4	1e-05	0.004705	0.018422	0.976873	0.995207	0.782873	0.876362	0.944	0.979578
unsmoothed	2	4	0.0001	0.004705	0.019177	0.976118	0.995203	0.782118	0.875887	0.943777	0.979505
unsmoothed	2	4	0.001	0.004617	0.021086	0.974297	0.995284	0.780297	0.874775	0.943304	0.97941
unsmoothed	2	5	1e-07	0.004217	0.021974	0.973809	0.995688	0.779809	0.874624	0.943452	0.979734
unsmoothed	2	5	1e-06	0.004173	0.022062	0.973765	0.995733	0.779765	0.874614	0.943471	0.97977
unsmoothed	2	5	1e-05	0.004128	0.022418	0.973454	0.995777	0.779454	0.874435	0.943412	0.979782
unsmoothed	2	5	0.0001	0.004128	0.023172	0.9727	0.995774	0.7787	0.87396	0.943189	0.979709
unsmoothed	2	5	0.001	0.00404	0.025081	0.970879	0.995856	0.776879	0.872843	0.942712	0.979614
unsmoothed	2	6	1e-07	0.003818	0.025392	0.97079	0.996083	0.77679	0.872874	0.942848	0.979812
unsmoothed	2	6	1e-06	0.003773	0.025481	0.970746	0.996128	0.776746	0.872864	0.942868	0.979849
unsmoothed	2	6	1e-05	0.003729	0.025836	0.970435	0.996172	0.776435	0.872684	0.942808	0.97986
unsmoothed	2	6	0.0001	0.003729	0.026546	0.969725	0.996169	0.775725	0.872234	0.942596	0.979791
unsmoothed	2	6	0.001	0.00364	0.028455	0.967905	0.996253	0.773905	0.871115	0.942118	0.979696
unsmoothed	2	7	1e-07	0.003507	0.028277	0.968216	0.996391	0.774216	0.871364	0.942309	0.979851
unsmoothed	2	7	1e-06	0.003463	0.028366	0.968171	0.996436	0.774171	0.871353	0.942327	0.979887
unsmoothed	2	7	1e-05	0.003418	0.028721	0.967861	0.996481	0.773861	0.871174	0.942268	0.979899
unsmoothed	2	7	0.0001	0.003418	0.029431	0.967151	0.996478	0.773151	0.870723	0.942055	0.97983
unsmoothed	2	7	0.001	0.003329	0.03134	0.965331	0.996563	0.771331	0.8696	0.941574	0.979735
unsmoothed	2	8	1e-07	0.003285	0.03134	0.965375	0.996609	0.771375	0.869645	0.94162	0.97978
unsmoothed	2	8	1e-06	0.003241	0.031429	0.96533	0.996654	0.77133	0.869634	0.941639	0.979817
unsmoothed	2	8	1e-05	0.003196	0.031784	0.96502	0.996699	0.77102	0.869454	0.941579	0.979829
unsmoothed	2	8	0.0001	0.003196	0.032494	0.96431	0.996697	0.77031	0.869001	0.941365	0.979759
unsmoothed	2	8	0.001	0.003107	0.034403	0.96249	0.996782	0.76849	0.867874	0.940882	0.979663
unsmoothed	2	9	1e-07	0.003063	0.034048	0.962889	0.996829	0.768889	0.868146	0.941034	0.979744
unsmoothed	2	9	1e-06	0.003019	0.034137	0.962844	0.996874	0.768844	0.868135	0.941053	0.979781
unsmoothed	2	9	1e-05	0.002974	0.034492	0.962534	0.99692	0.768534	0.867954	0.940993	0.979792
unsmoothed	2	9	0.0001	0.002974	0.035202	0.961824	0.996917	0.767824	0.867501	0.940778	0.979722
unsmoothed	2	9	0.001	0.002885	0.037111	0.960004	0.997004	0.766004	0.86637	0.940292	0.979626
unsmoothed	2	10	1e-07	0.002974	0.036712	0.960314	0.996913	0.766314	0.866534	0.940321	0.979573
unsmoothed	2	10	1e-06	0.00293	0.0368	0.96027	0.996958	0.76627	0.866523	0.94034	0.97961
unsmoothed	2	10	1e-05	0.002885	0.037155	0.95996	0.997004	0.76596	0.866342	0.940279	0.979622
unsmoothed	2	10	0.0001	0.002885	0.037821	0.959294	0.997002	0.765294	0.865915	0.940076	0.979556
unsmoothed	2	10	0.001	0.002797	0.039641	0.957562	0.997088	0.763562	0.864838	0.939614	0.979467
smoothed	0	1	1e-07	0.001455	0.021603	0.976942	0.998513	0.976942	0.98761	0.994123	0.997218
smoothed	0	1	1e-06	0.001455	0.021676	0.976869	0.998513	0.976869	0.987572	0.994108	0.997213
smoothed	0	1	1e-05	0.001382	0.02204	0.976578	0.998587	0.976578	0.98746	0.994106	0.997265
smoothed	0	1	0.0001	0.001382	0.022694	0.975924	0.998586	0.975924	0.987125	0.99397	0.997224
smoothed	0	1	0.001	0.001309	0.024476	0.974215	0.998658	0.974215	0.986285	0.993672	0.997186
smoothed	0	2	1e-07	0.000836	0.037569	0.961595	0.999131	0.961595	0.980004	0.991391	0.996842
smoothed	0	2	1e-06	0.000836	0.037642	0.961522	0.999131	0.961522	0.979966	0.991376	0.996838
smoothed	0	2	1e-05	0.000764	0.037969	0.961267	0.999206	0.961267	0.979869	0.99138	0.996891
smoothed	0	2	0.0001	0.000764	0.038587	0.960649	0.999205	0.960649	0.979548	0.991248	0.996852
smoothed	0	2	0.001	0.000764	0.040151	0.959085	0.999204	0.959085	0.978734	0.990914	0.996751
smoothed	0	3	1e-07	0.000436	0.049862	0.949702	0.999541	0.949702	0.973984	0.989159	0.996465
smoothed	0	3	1e-06	0.000436	0.049935	0.949629	0.999541	0.949629	0.973946	0.989143	0.99646
smoothed	0	3	1e-05	0.000436	0.050189	0.949375	0.999541	0.949375	0.973812	0.989088	0.996444
smoothed	0	3	0.0001	0.000436	0.050807	0.948757	0.999541	0.948757	0.973487	0.988954	0.996403
smoothed	0	3	0.001	0.000436	0.052299	0.947265	0.99954	0.947265	0.972701	0.988628	0.996306
smoothed	0	4	1e-07	0.000327	0.0591	0.940573	0.999652	0.940573	0.969213	0.98725	0.995973
smoothed	0	4	1e-06	0.000327	0.059136	0.940537	0.999652	0.940537	0.969194	0.987242	0.99597
smoothed	0	4	1e-05	0.000327	0.05939	0.940283	0.999652	0.940283	0.969059	0.987186	0.995953
smoothed	0	4	0.0001	0.000327	0.060009	0.939664	0.999652	0.939664	0.96873	0.987049	0.995912
smoothed	0	4	0.001	0.000327	0.0615	0.938173	0.999652	0.938173	0.967937	0.98672	0.995813
smoothed	0	5	1e-07	0.000291	0.067319	0.93239	0.999688	0.93239	0.964867	0.985462	0.995462
smoothed	0	5	1e-06	0.000291	0.067355	0.932354	0.999688	0.932354	0.964848	0.985454	0.995459
smoothed	0	5	1e-05	0.000291	0.06761	0.932099	0.999688	0.932099	0.964711	0.985397	0.995442
smoothed	0	5	0.0001	0.000291	0.068228	0.931481	0.999688	0.931481	0.96438	0.985259	0.9954
smoothed	0	5	0.001	0.000291	0.069719	0.92999	0.999687	0.92999	0.96358	0.984924	0.995299
smoothed	0	6	1e-07	0.000291	0.074738	0.924971	0.999685	0.924971	0.960878	0.983792	0.994958
smoothed	0	6	1e-06	0.000291	0.074775	0.924934	0.999685	0.924934	0.960858	0.983784	0.994955
smoothed	0	6	1e-05	0.000291	0.075029	0.92468	0.999685	0.92468	0.960721	0.983726	0.994938
smoothed	0	6	0.0001	0.000291	0.075611	0.924098	0.999685	0.924098	0.960407	0.983594	0.994898
smoothed	0	6	0.001	0.000291	0.077102	0.922607	0.999685	0.922607	0.959601	0.983256	0.994796
smoothed	0	7	1e-07	0.000255	0.080666	0.919079	0.999723	0.919079	0.957706	0.982481	0.994589
smoothed	0	7	1e-06	0.000255	0.080703	0.919042	0.999723	0.919042	0.957686	0.982473	0.994587
smoothed	0	7	1e-05	0.000255	0.080921	0.918824	0.999723	0.918824	0.957568	0.982423	0.994572
smoothed	0	7	0.0001	0.000255	0.081503	0.918242	0.999722	0.918242	0.957251	0.98229	0.994531
smoothed	0	7	0.001	0.000255	0.082994	0.916751	0.999722	0.916751	0.95644	0.981948	0.994428
smoothed	0	8	1e-07	0.000218	0.086522	0.91326	0.999761	0.91326	0.954555	0.981175	0.994222
smoothed	0	8	1e-06	0.000218	0.086558	0.913224	0.999761	0.913224	0.954535	0.981166	0.994219
smoothed	0	8	1e-05	0.000218	0.086776	0.913006	0.999761	0.913006	0.954416	0.981116	0.994204
smoothed	0	8	0.0001	0.000218	0.087358	0.912424	0.999761	0.912424	0.954098	0.980981	0.994163
smoothed	0	8	0.001	0.000218	0.088849	0.910933	0.999761	0.910933	0.953282	0.980636	0.994059
smoothed	0	9	1e-07	0.000145	0.091613	0.908242	0.99984	0.908242	0.951843	0.980072	0.993944
smoothed	0	9	1e-06	0.000145	0.09165	0.908205	0.99984	0.908205	0.951822	0.980063	0.993941
smoothed	0	9	1e-05	0.000145	0.091868	0.907987	0.99984	0.907987	0.951703	0.980012	0.993926
smoothed	0	9	0.0001	0.000145	0.09245	0.907405	0.99984	0.907405	0.951383	0.979877	0.993885
smoothed	0	9	0.001	0.000145	0.093941	0.905914	0.99984	0.905914	0.950562	0.979528	0.993779
smoothed	0	10	1e-07	0.000145	0.09645	0.903405	0.99984	0.903405	0.949179	0.97894	0.993601
smoothed	0	10	1e-06	0.000145	0.096487	0.903368	0.99984	0.903368	0.949159	0.978931	0.993598
smoothed	0	10	1e-05	0.000145	0.096705	0.90315	0.999839	0.90315	0.949038	0.97888	0.993582
smoothed	0	10	0.0001	0.000145	0.097251	0.902604	0.999839	0.902604	0.948737	0.978752	0.993543
smoothed	0	10	0.001	0.000145	0.098669	0.901186	0.999839	0.901186	0.947953	0.978418	0.993442
smoothed	0.5	1	1e-07	0.001178	0.019514	0.979308	0.998799	0.969308	0.983832	0.992758	0.997014
smoothed	0.5	1	1e-06	0.001178	0.019588	0.979234	0.998798	0.969234	0.983794	0.992742	0.99701
smoothed	0.5	1	1e-05	0.001105	0.019956	0.978939	0.998873	0.968939	0.983678	0.992739	0.997061
smoothed	0.5	1	0.0001	0.001105	0.020619	0.978276	0.998872	0.968276	0.983336	0.992599	0.997019
smoothed	0.5	1	0.001	0.001031	0.022423	0.976546	0.998945	0.966546	0.982479	0.992293	0.996979
smoothed	0.5	2	1e-07	0.000626	0.033726	0.965648	0.999352	0.955648	0.977012	0.990294	0.996671
smoothed	0.5	2	1e-06	0.000626	0.0338	0.965574	0.999352	0.955574	0.976973	0.990278	0.996666
smoothed	0.5	2	1e-05	0.000552	0.034131	0.965317	0.999428	0.955317	0.976875	0.990283	0.996721
smoothed	0.5	2	0.0001	0.000552	0.034757	0.964691	0.999428	0.954691	0.976547	0.990148	0.996681
smoothed	0.5	2	0.001	0.000552	0.03634	0.963108	0.999427	0.953108	0.975718	0.989807	0.996578
smoothed	0.5	3	1e-07	0.000295	0.044956	0.954749	0.999691	0.944749	0.971444	0.988197	0.996283
smoothed	0.5	3	1e-06	0.000295	0.045029	0.954676	0.999691	0.944676	0.971405	0.988181	0.996278
smoothed	0.5	3	1e-05	0.000295	0.045287	0.954418	0.999691	0.944418	0.971269	0.988125	0.996261
smoothed	0.5	3	0.0001	0.000295	0.045913	0.953792	0.999691	0.943792	0.970938	0.987988	0.99622
smoothed	0.5	3	0.001	0.000295	0.047423	0.952282	0.99969	0.942282	0.970138	0.987656	0.99612
smoothed	0.5	4	1e-07	0.000331	0.053019	0.94665	0.99965	0.93665	0.967125	0.986381	0.995711
smoothed	0.5	4	1e-06	0.000331	0.053056	0.946613	0.99965	0.936613	0.967106	0.986373	0.995708
smoothed	0.5	4	1e-05	0.000331	0.053314	0.946355	0.99965	0.936355	0.966968	0.986316	0.995691
smoothed	0.5	4	0.0001	0.000331	0.05394	0.945729	0.99965	0.935729	0.966634	0.986177	0.995649
smoothed	0.5	4	0.001	0.000331	0.055449	0.94422	0.99965	0.93422	0.965828	0.985841	0.995548
smoothed	0.5	5	1e-07	0.000295	0.060935	0.93877	0.999686	0.92877	0.962924	0.984649	0.995216
smoothed	0.5	5	1e-06	0.000295	0.060972	0.938733	0.999686	0.928733	0.962904	0.984641	0.995213
smoothed	0.5	5	1e-05	0.000295	0.06123	0.938475	0.999686	0.928475	0.962765	0.984583	0.995196
smoothed	0.5	5	0.0001	0.000295	0.061856	0.937849	0.999686	0.927849	0.962429	0.984442	0.995153
smoothed	0.5	5	0.001	0.000295	0.063365	0.93634	0.999685	0.92634	0.961616	0.984101	0.995051
smoothed	0.5	6	1e-07	0.000295	0.068115	0.93159	0.999683	0.92159	0.95905	0.983024	0.994725
smoothed	0.5	6	1e-06	0.000295	0.068152	0.931553	0.999683	0.921553	0.95903	0.983015	0.994723
smoothed	0.5	6	1e-05	0.000295	0.068409	0.931296	0.999683	0.921296	0.95889	0.982957	0.994705
smoothed	0.5	6	0.0001	0.000295	0.068999	0.930706	0.999683	0.920706	0.958571	0.982822	0.994664
smoothed	0.5	6	0.001	0.000295	0.070508	0.929197	0.999683	0.919197	0.957752	0.982477	0.99456
smoothed	0.5	7	1e-07	0.000258	0.073969	0.925773	0.999721	0.915773	0.955908	0.981723	0.994359
smoothed	0.5	7	1e-06	0.000258	0.074006	0.925736	0.999721	0.915736	0.955887	0.981714	0.994357
smoothed	0.5	7	1e-05	0.000258	0.074227	0.925515	0.999721	0.915515	0.955767	0.981663	0.994342
smoothed	0.5	7	0.0001	0.000258	0.074816	0.924926	0.999721	0.914926	0.955446	0.981528	0.9943
smoothed	0.5	7	0.001	0.000258	0.076325	0.923417	0.999721	0.913417	0.954622	0.981179	0.994195
smoothed	0.5	8	1e-07	0.000221	0.079786	0.919993	0.99976	0.909993	0.952767	0.980417	0.993992
smoothed	0.5	8	1e-06	0.000221	0.079823	0.919956	0.99976	0.909956	0.952746	0.980408	0.993989
smoothed	0.5	8	1e-05	0.000221	0.080044	0.919735	0.99976	0.909735	0.952625	0.980357	0.993974
smoothed	0.5	8	0.0001	0.000221	0.080633	0.919146	0.99976	0.909146	0.952302	0.98022	0.993932
smoothed	0.5	8	0.001	0.000221	0.082143	0.917636	0.999759	0.907636	0.951473	0.979868	0.993826
smoothed	0.5	9	1e-07	0.000147	0.08472	0.915133	0.999839	0.905133	0.950132	0.979345	0.993723
smoothed	0.5	9	1e-06	0.000147	0.084757	0.915096	0.999839	0.905096	0.950112	0.979336	0.993721
smoothed	0.5	9	1e-05	0.000147	0.084978	0.914875	0.999839	0.904875	0.94999	0.979285	0.993705
smoothed	0.5	9	0.0001	0.000147	0.085567	0.914286	0.999839	0.904286	0.949665	0.979147	0.993663
smoothed	0.5	9	0.001	0.000147	0.087077	0.912776	0.999839	0.902776	0.948832	0.978792	0.993555
smoothed	0.5	10	1e-07	0.000147	0.08947	0.910383	0.999839	0.900383	0.947508	0.978228	0.993384
smoothed	0.5	10	1e-06	0.000147	0.089507	0.910346	0.999839	0.900346	0.947488	0.978219	0.993381
smoothed	0.5	10	1e-05	0.000147	0.089728	0.910125	0.999839	0.900125	0.947365	0.978167	0.993365
smoothed	0.5	10	0.0001	0.000147	0.09028	0.909573	0.999838	0.899573	0.947059	0.978036	0.993326
smoothed	0.5	10	0.001	0.000147	0.091716	0.908137	0.999838	0.898137	0.946263	0.977696	0.993222
smoothed	1	1	1e-07	0.000828	0.016743	0.982429	0.999158	0.943429	0.970494	0.987492	0.995698
smoothed	1	1	1e-06	0.000828	0.016818	0.982354	0.999158	0.943354	0.970454	0.987475	0.995693
smoothed	1	1	1e-05	0.000753	0.017195	0.982052	0.999234	0.943052	0.97033	0.987468	0.995744
smoothed	1	1	0.0001	0.000753	0.017872	0.981375	0.999233	0.942375	0.969972	0.987319	0.995699
smoothed	1	1	0.001	0.000677	0.019753	0.97957	0.999309	0.94057	0.96905	0.986982	0.995652
smoothed	1	2	1e-07	0.000564	0.02788	0.971556	0.99942	0.932556	0.964831	0.985291	0.995222
smoothed	1	2	1e-06	0.000564	0.027955	0.971481	0.99942	0.932481	0.964791	0.985274	0.995217
smoothed	1	2	1e-05	0.000489	0.028294	0.971217	0.999497	0.932217	0.964685	0.985275	0.995271
smoothed	1	2	0.0001	0.000489	0.028934	0.970577	0.999496	0.931577	0.964342	0.985132	0.995228
smoothed	1	2	0.001	0.000489	0.030589	0.968922	0.999496	0.929922	0.963454	0.98476	0.995116
smoothed	1	3	1e-07	0.000226	0.037587	0.962187	0.999765	0.923187	0.959951	0.98345	0.994911
smoothed	1	3	1e-06	0.000226	0.037663	0.962111	0.999765	0.923111	0.95991	0.983433	0.994905
smoothed	1	3	1e-05	0.000226	0.037926	0.961848	0.999765	0.922848	0.959768	0.983373	0.994887
smoothed	1	3	0.0001	0.000226	0.038566	0.961208	0.999765	0.922208	0.959422	0.983227	0.994843
smoothed	1	3	0.001	0.000226	0.040146	0.959628	0.999765	0.920628	0.958566	0.982867	0.994735
smoothed	1	4	1e-07	0.000263	0.045	0.954737	0.999725	0.915737	0.955889	0.981717	0.99436
smoothed	1	4	1e-06	0.000263	0.045037	0.9547	0.999725	0.9157	0.955869	0.981708	0.994357
smoothed	1	4	1e-05	0.000263	0.045301	0.954436	0.999725	0.915436	0.955725	0.981648	0.994339
smoothed	1	4	0.0001	0.000263	0.04594	0.953797	0.999724	0.914797	0.955377	0.9815	0.994294
smoothed	1	4	0.001	0.000263	0.047521	0.952216	0.999724	0.913216	0.954514	0.981136	0.994184
smoothed	1	5	1e-07	0.000226	0.052299	0.947475	0.999762	0.908475	0.951935	0.980065	0.993887
smoothed	1	5	1e-06	0.000226	0.052337	0.947437	0.999762	0.908437	0.951914	0.980057	0.993884
smoothed	1	5	1e-05	0.000226	0.0526	0.947174	0.999761	0.908174	0.951769	0.979995	0.993866
smoothed	1	5	0.0001	0.000226	0.05324	0.946534	0.999761	0.907534	0.951418	0.979846	0.99382
smoothed	1	5	0.001	0.000226	0.05482	0.944954	0.999761	0.905954	0.950549	0.979477	0.993708
smoothed	1	6	1e-07	0.000226	0.058996	0.940778	0.99976	0.901778	0.948245	0.978496	0.993411
smoothed	1	6	1e-06	0.000226	0.059034	0.94074	0.99976	0.90174	0.948224	0.978487	0.993408
smoothed	1	6	1e-05	0.000226	0.059297	0.940477	0.99976	0.901477	0.948078	0.978425	0.993389
smoothed	1	6	0.0001	0.000226	0.059899	0.939875	0.99976	0.900875	0.947745	0.978283	0.993346
smoothed	1	6	0.001	0.000226	0.061479	0.938295	0.999759	0.899295	0.94687	0.97791	0.993232
smoothed	1	7	1e-07	0.000226	0.064301	0.935473	0.999758	0.896473	0.945303	0.97724	0.993028
smoothed	1	7	1e-06	0.000226	0.064339	0.935435	0.999758	0.896435	0.945282	0.977231	0.993026
smoothed	1	7	1e-05	0.000226	0.064565	0.935209	0.999758	0.896209	0.945156	0.977177	0.993009
smoothed	1	7	0.0001	0.000226	0.065167	0.934607	0.999758	0.895607	0.944821	0.977034	0.992966
smoothed	1	7	0.001	0.000226	0.066747	0.933027	0.999758	0.894027	0.943941	0.976657	0.992851
smoothed	1	8	1e-07	0.000226	0.069606	0.930168	0.999757	0.891168	0.942345	0.975973	0.992642
smoothed	1	8	1e-06	0.000226	0.069644	0.93013	0.999757	0.89113	0.942323	0.975963	0.992639
smoothed	1	8	1e-05	0.000226	0.06987	0.929904	0.999757	0.890904	0.942197	0.975909	0.992623
smoothed	1	8	0.0001	0.000226	0.070472	0.929302	0.999757	0.890302	0.94186	0.975765	0.992579
smoothed	1	8	0.001	0.000226	0.072014	0.92776	0.999756	0.88876	0.940996	0.975393	0.992465
smoothed	1	9	1e-07	0.000151	0.074272	0.925577	0.999837	0.886577	0.939807	0.974928	0.992379
smoothed	1	9	1e-06	0.000151	0.07431	0.925539	0.999837	0.886539	0.939786	0.974918	0.992377
smoothed	1	9	1e-05	0.000151	0.074535	0.925314	0.999837	0.886314	0.939659	0.974864	0.99236
smoothed	1	9	0.0001	0.000151	0.075137	0.924712	0.999837	0.885712	0.939321	0.974718	0.992316
smoothed	1	9	0.001	0.000151	0.07668	0.923169	0.999836	0.884169	0.938452	0.974344	0.992201
smoothed	1	10	1e-07	0.000151	0.078712	0.921137	0.999836	0.882137	0.937306	0.973849	0.99205
smoothed	1	10	1e-06	0.000151	0.078749	0.9211	0.999836	0.8821	0.937285	0.97384	0.992047
smoothed	1	10	1e-05	0.000151	0.078975	0.920874	0.999836	0.881874	0.937158	0.973785	0.99203
smoothed	1	10	0.0001	0.000151	0.079539	0.92031	0.999836	0.88131	0.936839	0.973647	0.991988
smoothed	1	10	0.001	0.000151	0.081007	0.918842	0.999836	0.879842	0.936009	0.973288	0.991878
smoothed	1.5	1	1e-07	0.000711	0.013228	0.986061	0.999279	0.887061	0.939832	0.97462	0.991898
smoothed	1.5	1	1e-06	0.000711	0.013307	0.985982	0.999279	0.886982	0.939788	0.974601	0.991892
smoothed	1.5	1	1e-05	0.000632	0.013741	0.985627	0.999359	0.886627	0.939624	0.974576	0.99194
smoothed	1.5	1	0.0001	0.000632	0.014492	0.984876	0.999359	0.885876	0.939202	0.974394	0.991884
smoothed	1.5	1	0.001	0.000553	0.016466	0.982981	0.999438	0.883981	0.938171	0.973995	0.991818
smoothed	1.5	2	1e-07	0.000395	0.021797	0.977808	0.999596	0.878808	0.935319	0.972853	0.991579
smoothed	1.5	2	1e-06	0.000395	0.021876	0.977729	0.999596	0.878729	0.935274	0.972834	0.991573
smoothed	1.5	2	1e-05	0.000316	0.022231	0.977453	0.999677	0.878453	0.935153	0.972827	0.991627
smoothed	1.5	2	0.0001	0.000316	0.022902	0.976782	0.999677	0.877782	0.934772	0.972663	0.991577
smoothed	1.5	2	0.001	0.000316	0.02464	0.975044	0.999676	0.876044	0.933786	0.972235	0.991446
smoothed	1.5	3	1e-07	0.000237	0.029457	0.970306	0.999756	0.871306	0.931122	0.971123	0.991161
smoothed	1.5	3	1e-06	0.000237	0.029536	0.970227	0.999756	0.871227	0.931077	0.971103	0.991155
smoothed	1.5	3	1e-05	0.000237	0.029812	0.969951	0.999756	0.870951	0.930919	0.971035	0.991133
smoothed	1.5	3	0.0001	0.000237	0.030484	0.969279	0.999756	0.870279	0.930535	0.970867	0.991082
smoothed	1.5	3	0.001	0.000237	0.032142	0.967621	0.999755	0.868621	0.929586	0.970454	0.990955
smoothed	1.5	4	1e-07	0.000237	0.035104	0.964659	0.999754	0.865659	0.927887	0.969712	0.990727
smoothed	1.5	4	1e-06	0.000237	0.035143	0.96462	0.999754	0.86562	0.927865	0.969702	0.990724
smoothed	1.5	4	1e-05	0.000237	0.03542	0.964343	0.999754	0.865343	0.927705	0.969632	0.990702
smoothed	1.5	4	0.0001	0.000237	0.036091	0.963672	0.999754	0.864672	0.92732	0.969464	0.99065
smoothed	1.5	4	0.001	0.000237	0.037749	0.962014	0.999754	0.863014	0.926365	0.969046	0.990522
smoothed	1.5	5	1e-07	0.000237	0.041027	0.958736	0.999753	0.859736	0.924473	0.968216	0.990266
smoothed	1.5	5	1e-06	0.000237	0.041066	0.958697	0.999753	0.859697	0.92445	0.968206	0.990263
smoothed	1.5	5	1e-05	0.000237	0.041343	0.95842	0.999753	0.85942	0.92429	0.968136	0.990241
smoothed	1.5	5	0.0001	0.000237	0.042014	0.957749	0.999753	0.858749	0.923902	0.967965	0.990189
smoothed	1.5	5	0.001	0.000237	0.043672	0.956091	0.999752	0.857091	0.922941	0.967543	0.990058
smoothed	1.5	6	1e-07	0.000237	0.04612	0.953643	0.999752	0.854643	0.92152	0.966917	0.989865
smoothed	1.5	6	1e-06	0.000237	0.04612	0.953643	0.999752	0.854643	0.92152	0.966917	0.989865
smoothed	1.5	6	1e-05	0.000237	0.046397	0.953366	0.999751	0.854366	0.921359	0.966846	0.989843
smoothed	1.5	6	0.0001	0.000237	0.047029	0.952734	0.999751	0.853734	0.920991	0.966684	0.989793
smoothed	1.5	6	0.001	0.000237	0.048687	0.951076	0.999751	0.852076	0.920025	0.966258	0.989661
smoothed	1.5	7	1e-07	0.000237	0.050543	0.94922	0.99975	0.85022	0.918942	0.96578	0.989513
smoothed	1.5	7	1e-06	0.000237	0.050543	0.94922	0.99975	0.85022	0.918942	0.96578	0.989513
smoothed	1.5	7	1e-05	0.000237	0.05078	0.948983	0.99975	0.849983	0.918804	0.965718	0.989494
smoothed	1.5	7	0.0001	0.000237	0.051412	0.948351	0.99975	0.849351	0.918434	0.965555	0.989444
smoothed	1.5	7	0.001	0.000237	0.05307	0.946693	0.99975	0.847693	0.917464	0.965125	0.989311
smoothed	1.5	8	1e-07	0.000237	0.054729	0.945034	0.999749	0.846034	0.916491	0.964694	0.989177
smoothed	1.5	8	1e-06	0.000237	0.054729	0.945034	0.999749	0.846034	0.916491	0.964694	0.989177
smoothed	1.5	8	1e-05	0.000237	0.054965	0.944798	0.999749	0.845798	0.916352	0.964633	0.989158
smoothed	1.5	8	0.0001	0.000237	0.055597	0.944166	0.999749	0.845166	0.915981	0.964468	0.989107
smoothed	1.5	8	0.001	0.000237	0.057216	0.942547	0.999749	0.843547	0.91503	0.964046	0.988976
smoothed	1.5	9	1e-07	0.000158	0.058401	0.941441	0.999832	0.842441	0.914413	0.963819	0.988964
smoothed	1.5	9	1e-06	0.000158	0.058401	0.941441	0.999832	0.842441	0.914413	0.963819	0.988964
smoothed	1.5	9	1e-05	0.000158	0.058638	0.941204	0.999832	0.842204	0.914274	0.963757	0.988944
smoothed	1.5	9	0.0001	0.000158	0.059269	0.940573	0.999832	0.841573	0.913902	0.963591	0.988893
smoothed	1.5	9	0.001	0.000158	0.060888	0.938954	0.999832	0.839954	0.912946	0.963166	0.988761
smoothed	1.5	10	1e-07	0.000158	0.062073	0.937769	0.999832	0.838769	0.912246	0.962854	0.988664
smoothed	1.5	10	1e-06	0.000158	0.062073	0.937769	0.999832	0.838769	0.912246	0.962854	0.988664
smoothed	1.5	10	1e-05	0.000158	0.06231	0.937532	0.999832	0.838532	0.912105	0.962791	0.988645
smoothed	1.5	10	0.0001	0.000158	0.062902	0.93694	0.999831	0.83794	0.911755	0.962635	0.988596
smoothed	1.5	10	0.001	0.000158	0.064442	0.9354	0.999831	0.8364	0.910843	0.962228	0.98847
smoothed	2	1	1e-07	0.000444	0.009455	0.990101	0.999552	0.796101	0.886301	0.950947	0.984748
smoothed	2	1	1e-06	0.000444	0.0095	0.990056	0.999552	0.796056	0.886273	0.950934	0.984744
smoothed	2	1	1e-05	0.000444	0.009855	0.989701	0.999552	0.795701	0.886053	0.950833	0.984712
smoothed	2	1	0.0001	0.000444	0.010609	0.988947	0.999551	0.794947	0.885585	0.950617	0.984644
smoothed	2	1	0.001	0.000355	0.012829	0.986816	0.99964	0.792816	0.884296	0.950071	0.984532
smoothed	2	2	1e-07	0.000266	0.014427	0.985307	0.99973	0.791307	0.883391	0.949702	0.984477
smoothed	2	2	1e-06	0.000266	0.014516	0.985218	0.99973	0.791218	0.883336	0.949676	0.984469
smoothed	2	2	1e-05	0.000266	0.014827	0.984907	0.99973	0.790907	0.883142	0.949586	0.98444
smoothed	2	2	0.0001	0.000266	0.015581	0.984153	0.99973	0.790153	0.882672	0.949369	0.984372
smoothed	2	2	0.001	0.000266	0.017535	0.982199	0.999729	0.788199	0.881451	0.948803	0.984192
smoothed	2	3	1e-07	0.000178	0.019088	0.980734	0.999819	0.786734	0.880569	0.948442	0.984139
smoothed	2	3	1e-06	0.000178	0.019177	0.980645	0.999819	0.786645	0.880513	0.948416	0.984131
smoothed	2	3	1e-05	0.000178	0.019488	0.980334	0.999818	0.786334	0.880318	0.948326	0.984102
smoothed	2	3	0.0001	0.000178	0.020242	0.97958	0.999818	0.78558	0.879845	0.948106	0.984032
smoothed	2	3	0.001	0.000178	0.022107	0.977715	0.999818	0.783715	0.878674	0.947562	0.98386
smoothed	2	4	1e-07	0.000178	0.02295	0.976872	0.999818	0.782872	0.878144	0.947315	0.983781
smoothed	2	4	1e-06	0.000178	0.022995	0.976827	0.999818	0.782827	0.878116	0.947302	0.983777
smoothed	2	4	1e-05	0.000178	0.023305	0.976517	0.999818	0.782517	0.877921	0.947211	0.983748
smoothed	2	4	0.0001	0.000178	0.02406	0.975762	0.999818	0.781762	0.877445	0.946989	0.983678
smoothed	2	4	0.001	0.000178	0.025924	0.973898	0.999817	0.779898	0.87627	0.946441	0.983504
smoothed	2	5	1e-07	0.000178	0.026368	0.973454	0.999817	0.779454	0.87599	0.94631	0.983462
smoothed	2	5	1e-06	0.000178	0.026413	0.973409	0.999817	0.779409	0.875961	0.946297	0.983458
smoothed	2	5	1e-05	0.000178	0.026723	0.973099	0.999817	0.779099	0.875765	0.946205	0.983429
smoothed	2	5	0.0001	0.000178	0.027478	0.972344	0.999817	0.778344	0.875288	0.945982	0.983358
smoothed	2	5	0.001	0.000178	0.029343	0.970479	0.999817	0.776479	0.874107	0.94543	0.983182
smoothed	2	6	1e-07	0.000178	0.029343	0.970479	0.999817	0.776479	0.874107	0.94543	0.983182
smoothed	2	6	1e-06	0.000178	0.029387	0.970435	0.999817	0.776435	0.87408	0.945417	0.983178
smoothed	2	6	1e-05	0.000178	0.029698	0.970124	0.999817	0.776124	0.873882	0.945325	0.983148
smoothed	2	6	0.0001	0.000178	0.030408	0.969414	0.999816	0.775414	0.873432	0.945114	0.983081
smoothed	2	6	0.001	0.000178	0.032228	0.967594	0.999816	0.773594	0.872276	0.944572	0.982908
smoothed	2	7	1e-07	0.000178	0.031917	0.967905	0.999816	0.773905	0.872474	0.944665	0.982938
smoothed	2	7	1e-06	0.000178	0.031962	0.96786	0.999816	0.77386	0.872445	0.944651	0.982934
smoothed	2	7	1e-05	0.000178	0.032272	0.96755	0.999816	0.77355	0.872248	0.944559	0.982904
smoothed	2	7	0.0001	0.000178	0.032983	0.966839	0.999816	0.772839	0.871796	0.944346	0.982836
smoothed	2	7	0.001	0.000178	0.034803	0.965019	0.999816	0.771019	0.870637	0.943802	0.982663
smoothed	2	8	1e-07	0.000178	0.034714	0.965108	0.999816	0.771108	0.870693	0.943828	0.982671
smoothed	2	8	1e-06	0.000178	0.034758	0.965064	0.999816	0.771064	0.870665	0.943815	0.982667
smoothed	2	8	1e-05	0.000178	0.035069	0.964753	0.999816	0.770753	0.870467	0.943722	0.982637
smoothed	2	8	0.0001	0.000178	0.035779	0.964043	0.999815	0.770043	0.870014	0.943509	0.982569
smoothed	2	8	0.001	0.000178	0.037555	0.962267	0.999815	0.768267	0.868879	0.942974	0.982398
smoothed	2	9	1e-07	0.000133	0.0372	0.962667	0.999862	0.768667	0.869153	0.943128	0.982479
smoothed	2	9	1e-06	0.000133	0.037244	0.962623	0.999862	0.768623	0.869125	0.943115	0.982475
smoothed	2	9	1e-05	0.000133	0.037555	0.962312	0.999862	0.768312	0.868926	0.943021	0.982445
smoothed	2	9	0.0001	0.000133	0.038265	0.961602	0.999862	0.767602	0.868471	0.942807	0.982377
smoothed	2	9	0.001	0.000133	0.040041	0.959826	0.999861	0.765826	0.867333	0.94227	0.982205
smoothed	2	10	1e-07	0.000133	0.039819	0.960048	0.999861	0.766048	0.867476	0.942337	0.982226
smoothed	2	10	1e-06	0.000133	0.039863	0.960004	0.999861	0.766004	0.867448	0.942324	0.982222
smoothed	2	10	1e-05	0.000133	0.040174	0.959693	0.999861	0.765693	0.867248	0.94223	0.982192
smoothed	2	10	0.0001	0.000133	0.04084	0.959027	0.999861	0.765027	0.866821	0.942028	0.982127
smoothed	2	10	0.001	0.000133	0.042527	0.95734	0.999861	0.76334	0.865737	0.941515	0.981963
